# Supplementary material for: Functional Diversity and Evolution of the Drosophila Sperm Proteome
Source: Mol Cell Proteomics. 2022 Aug 17;21(10):100281. doi: 10.1016/j.mcpro.2022.100281 (PMC9494239; doi:10.1016/j.mcpro.2022.100281)
Supplement: Supplemental Tables S1–S15 [file mmc6.xlsx]

## Sheet: Table_headers
Table headers
Table S1. The complete DmSP3. All 3176 proteins combining the DmSP2 (n = 1108) with the 2562 proteins identified across all experiments in the current study. This table contain LFQ quantitation information for all proteins identified in the current study in each experiment used for analysis.
Table S2. Gene ontology (GO) analysis for biological process output from DAVID (https://david.ncifcrf.gov/tools.jsp) for the DmSP3. Only GO terms with a false discovery rate (FDR) corrected p-value are reported in the main text.
Table S3. Ribosomal proteins (RPs) identified in the DmSP3.
Table S4. Paralog switching in the Drosophila ribosome. Abundance of paralog pairs in each of 4 tissues from Hopes et al. (2021) and the DmSP3. Most abundant paralog in each tissue/cell type for each pair in bold. Values are mean log2-normalised abundances in each tissue and log2(abundance) for the DmSP3. Note that values are not directly comparable between the DmSP3 and other tissues. *RpS14a an…
Table S5. High confidence seminal fluid proteins at or above the median LFQ abundance of the DmSP3.
Table S6. Proteins lower in abundance after PBST treatment. The Sfp column indicates proteins designated as ‘high confidence’ or ‘low confidence/transferred’ Sfps by Wigby et al. (2020), or remaining sperm proteins.
Table S7. Gene ontology (GO) analysis output from DAVID for proteins lower in abundance after PBST treatment.
Table S8. Sperm associated Sfps remaining in the DmSP3 after detergent or high molar salt treatment (rank ordered by abundance).
Table S9. ‘Sperm associated Sfps’ with higher gene expression (log2-FPKM; fragments per kilobase of transcript per million mapped reads) in the testis than accessory glands. Data from FlyAtlas2 (https://flyatlas.gla.ac.uk/FlyAtlas2/index.html).
Table S10. Recent aged genes (branches 5 and 6) in the DmSP3 according to http://gentree.ioz.ac.cn/download.php (Zhang et al. 2010). Known seminal fluid proteins from Wigby et al. (2020) are also highlighted.
Table S11. Fastest evolving genes in the DmSP3. Results from PAML one-ratio (model 0) tests for the top 10%, fastest evolving genes.
Table S12. Gene ontology (GO) analysis output from DAVID for the fastest evolving genes in the DmSP3 (see Table S8).
Table S13. Slowest evolving genes in the DmSP3. Results from PAML one-ratio (model 0) tests for the bottom 10%, slowest evolving genes.
Table S14. Gene ontology (GO) analysis output from DAVID for the slowest evolving genes in the DmSP3 (see Table S10).
Table S15. Complete list of human disease homologs associated with genes in the DmSP3 downloaded from FlyBase.org.

## Sheet: Table_keys
Table S1: Complete DmSP3 (n proteins = 3176)
$FBgn: FlyBase gene number
$ANNOTATION_SYMBOL: FlyBase symbol
$LOCATION_ARM: chromosome arm
$NAME: gene name
$SYMBOL: gene symbol
$Sperm_Proteome: Tells you which DmSP found in.
$unique.one: no. unique peptides for experiment 1
$REP1.1: protein abundance for replicate 1 experiment 1
$REP1.2: protein abundance for replicate 2 experiment 1
$REP1.3: protein abundance for replicate 3 experiment 1
$reps.one: number of replicates protein was identified in experiment 1
$mn.one: mean abundance across all replicates for experiment 1
$reps.one: number of replicates protein was identified in experiment 1
$mn.one: mean abundance across all replicates for experiment 1
$unique.two: unique peptides for experiment 2
$Halt1: protein abundance for replicate 1 of experiment 2 (Halt treatment)
$Halt2: protein abundance for replicate 2 of experiment 2 (Halt treatment)
$Halt3: protein abundance for replicate 3 of experiment 2 (Halt treatment)
$NoHalt1: protein abundance for replicate 1 of experiment 2 (NoHalt treatment)
$NoHalt2: protein abundance for replicate 2 of experiment 2 (NoHalt treatment)
$NoHalt3: protein abundance for replicate 3 of experiment 2 (NoHalt treatment)
$reps.two: number of replicates protein was identified in experiment 2 EXCLUDING PBST
$mn.two: mean abundance across all replicates for experiment 2 EXCLUDING PBST
$unique.three: unique peptides for experiment 3
$NaCl1.1: protein abundance for technical replicate 1 biological 1 of experiment 3 (NaCl treatment)
$NaCl1.2: protein abundance for technical replicate 2 biological 1 of experiment 3 (NaCl treatment)
$NaCl2.1: protein abundance for technical replicate 1 biological 2 of experiment 3 (NaCl treatment)
$NaCl2.2: protein abundance for technical replicate 2 biological 2 of experiment 3 (NaCl treatment)
$NaCl3.1: protein abundance for technical replicate 1 biological 3 of experiment 3 (NaCl treatment)
$NaCl3.2: protein abundance for technical replicate 2 biological 3 of experiment 3 (NaCl treatment)
$NaCl4.1: protein abundance for technical replicate 1 biological 4 of experiment 3 (NaCl treatment)
$NaCl4.2: protein abundance for technical replicate 2 biological 4 of experiment 3 (NaCl treatment)
$PBS1.1: protein abundance for technical replicate 1 biological 1 of experiment 3 (PBS treatment)
$PBS1.2: protein abundance for technical replicate 2 biological 1 of experiment 3 (PBS treatment)
$PBS2.1: protein abundance for technical replicate 1 biological 2 of experiment 3 (PBS treatment)
$PBS2.2: protein abundance for technical replicate 2 biological 2 of experiment 3 (PBS treatment)
$PBS3.1: protein abundance for technical replicate 1 biological 3 of experiment 3 (PBS treatment)
$PBS3.2: protein abundance for technical replicate 2 biological 3 of experiment 3 (PBS treatment)
$PBS4.1: protein abundance for technical replicate 1 biological 4 of experiment 3 (PBS treatment)
$PBS4.2: protein abundance for technical replicate 2 biological 4 of experiment 3 (PBS treatment)
$NaCl1: summed protein abundance for biological 1 of experiment 3 (NaCl treatment)
$NaCl2: summed protein abundance for biological 2 of experiment 3 (NaCl treatment)
$NaCl3: summed protein abundance for biological 3 of experiment 3 (NaCl treatment)
$NaCl4: summed protein abundance for biological 4 of experiment 3 (NaCl treatment)
$PBS1: summed protein abundance for biological 1 of experiment 3 (PBS treatment)
$PBS2: summed protein abundance for biological 2 of experiment 3 (PBS treatment)
$PBS3: summed protein abundance for biological 3 of experiment 3 (PBS treatment)
$PBS4: summed protein abundance for biological 4 of experiment 3 (PBS treatment)
$reps.three: number of replicates protein was identified in experiment 3
$mn.three: mean abundance across all replicates for experiment 3
$comb.reps: summary of whether protein was identified in ≥ 2 replicates in all experiments = ‘confident’ , ≥ 2 replicates across any experiment = ‘found’, or fewer than 2 replicates across any experiment = ’no.reps'
$comb.peps: similar to above, whether protein was identified by ≥ 2 unique peptides in all 3 experiments = ‘confident’, ≥ 2 unique peptides summed across all experiments = ‘found’, or fewer than 2 unique peptides = ’no.peps’
$perc.one: ranked abundance of each protein for experiment 1
$perc.two: ditto experiment 2
$perc.three: ditto experiment 3
$grand.mean: mean abundance across all 3 experiments for all biological replicates (excluding PBST treatment)
$mean.perc: ranked abundance across all 3 experiments (based on grand.mean)
$Sfp: whether protein is in Wigyby et al. Sfp list: ’sperm.only’, ‘lowconf.sfp’ or ‘high.confsfp'
$DmSP: if protein was identified in combined DmSP2 (Wasborough et al.) TRUE/FALSE
Table S2, S7, S12, S14: See https://david.ncifcrf.gov/tools.jsp for details
Table S3: All ribosomal proteins identified in the DmSP3 column names as in Table S1.
Table S4: Protein abundance of the 13 ribosomal protein paralog pairs from Hopes et al. (2021) and the DmSP3.
Table S5: High abundance Sfps in the DmSP3. Proteins are rank ordered by mean abundance.
Table S6: Proteins depleted after PBST treatment. column names as in Table S1.
Table S8: Sperm associated Sfps. column names as in Table S1.
Table S9: Sperm associated Sfps with higher expression in the testis than accessory gland. Values are FPKM from FlyAtlas2.
Table S10: Recent age genes in the DmSP3.
Table S11: Results from PAML for the top 10%, fastest evolving genes in the DmSP3.
Table S13: Results from PAML for the bottom 10%, slowest evolving genes in the DmSP3.
Table S15: Output from the precomputed files download from FlyBase.org for OMIM.org

## Sheet: Table_S1_DmSP3_n3176
FBgn	ANNOTATION_SYMBOL	LOCATION_ARM	NAME	SYMBOL	Sperm_Proteome	unique.one	REP1.1	REP1.2	REP1.3	reps.one	mn.one	unique.two	Halt1	Halt2	Halt3	NoHalt1	NoHalt2	NoHalt3	reps.two	mn.two	unique.three	NaCl1.1	NaCl1.2	NaCl2.1	NaCl2.2	NaCl3.1	NaCl3.2	NaCl4.1	NaCl4.2	PBS1.1	PBS1.2	PBS2.1	PBS2.2	PBS3.1	PBS3.2	PBS4.1	PBS4.2	NaCl1	NaCl2	NaCl3	NaCl4	PBS1	PBS2	PBS3	PBS4	reps.three	mn.three	comb.reps	comb.peps
FBgn0001281	CG7931	3R	janus B	janB	DmSP1_2_3	16	9.44069e+08	9.60768e+08	1.03598e+09	3	9.80271e+08	8	1.00802e+07	1.86323e+08	1.29748e+08	1.85491e+08	2.18264e+08	221097048	6	1.58501e+08	8	2.67801e+08	2.69712e+08	7.17357e+08	718205729	6.63811e+08	7.59139e+08	3.73786e+08	2.34396e+08	2.02342e+08	230962184	7.1903e+07	9.11537e+07	6.40225e+07	6.96968e+07	7.58268e+07	8.51661e+07	5.37513e+08	1.43556e+09	1.42295e+09	6.08182e+08	4.33304e+08	1.63057e+08	1.33719e+08	1.60993e+08	8	6.1191e+08	confident	confident
FBgn0029501	CG13580	2R	Caldesmon-related protein	Crtp	DmSP1_2_3	28	1.93054e+08	2.94794e+08	2.36823e+08	3	2.41557e+08	19	1.56822e+07	5.95277e+07	3.87821e+07	6.24644e+07	7.22181e+07	7.06863e+07	6	5.32268e+07	30	1.47714e+08	1.51257e+08	2.70447e+08	2.82686e+08	2.35545e+08	2.8558e+08	1.79862e+08	101591802	1.09929e+08	1.17955e+08	1.45157e+08	1.61355e+08	6.25235e+07	6.31579e+07	1.10645e+08	118248938	2.98971e+08	5.53133e+08	5.21125e+08	2.81454e+08	2.27884e+08	3.06512e+08	1.25681e+08	2.28894e+08	8	3.17957e+08	confident	confident
FBgn0031240	CG3345	2L	-	CG3345	DmSP1_2_3	33	3.43048e+08	4.40371e+08	2.85566e+08	3	3.56328e+08	25	1.58787e+07	9.50949e+07	6.15118e+07	1.15646e+08	1.2348e+08	1.30161e+08	6	9.02953e+07	33	2.15751e+08	215760482	4.05605e+08	4.12505e+08	3.88336e+08	4.46846e+08	2.72698e+08	154851744	1.84361e+08	199881911	1.73117e+08	1.92572e+08	115029795	1.01978e+08	1.60403e+08	1.71736e+08	4.31511e+08	8.18111e+08	8.35183e+08	4.2755e+08	3.84243e+08	3.65689e+08	2.17008e+08	3.32139e+08	8	4.76429e+08	confident	confident
FBgn0031347	CG10869	2L	no individualized sperm	nis	DmSP1_2_3	42	9.36479e+08	8.31769e+08	4.63561e+08	3	7.43936e+08	33	3.23843e+07	1.65213e+08	1.50807e+08	2.90001e+08	3.05425e+08	3.28001e+08	6	2.11972e+08	44	9.67087e+08	1002793521	1447492058	1481783639	1315671012	1545260130	1158968361	6.90223e+08	1452784433	1560268723	1637824432	1813382800	2317316292	2109703254	1066292920	1142202535	1.96988e+09	2929275697	2860931142	1.84919e+09	3013053156	3451207232	4427019546	2208495455	8	2.83863e+09	confident	confident
FBgn0031451	CG9961	2L	-	CG9961	DmSP1_2_3	27	6.64109e+08	7.9098e+08	5.58615e+08	3	6.71234e+08	21	1.83487e+07	1.35631e+08	1.09094e+08	1.59711e+08	1.77492e+08	1.96744e+08	6	1.32837e+08	28	2.98623e+08	2.82213e+08	6.16997e+08	628982186	5.25275e+08	5.7766e+08	3.74815e+08	1.94344e+08	2.71179e+08	2.92529e+08	2.88405e+08	320854036	2.39162e+08	2.299e+08	2.23465e+08	2.37729e+08	5.80835e+08	1.24598e+09	1.10294e+09	5.69159e+08	563708267	6.09259e+08	4.69062e+08	4.61194e+08	8	7.00267e+08	confident	confident
FBgn0033794	CG13326	2R	-	CG13326	DmSP1_2_3	48	3.5543e+08	4.11649e+08	2.59629e+08	3	3.42236e+08	33	1.12511e+07	8.86604e+07	5.49551e+07	1.17123e+08	1.18183e+08	1.27009e+08	6	8.6197e+07	50	2.24627e+08	2.22462e+08	479832713	474263618	4.664e+08	5.01449e+08	2.95825e+08	1.79027e+08	2.70193e+08	2.50064e+08	2.76785e+08	2.70992e+08	1.38446e+08	1.32808e+08	2.17045e+08	2.36537e+08	4.47089e+08	954096331	9.67849e+08	4.74853e+08	5.20257e+08	5.47777e+08	2.71253e+08	4.53582e+08	8	5.79595e+08	confident	confident
FBgn0033863	CG13337	2R	-	CG13337	DmSP1_2_3	22	1.52703e+08	1.58493e+08	1.6837e+08	3	1.59855e+08	6	7.08956e+06	2.97512e+07	2.71005e+07	3.56238e+07	4.43088e+07	4.80796e+07	6	3.19922e+07	27	9.12515e+07	8.97736e+07	1.51056e+08	1.5759e+08	1.84466e+08	2.17162e+08	1.17259e+08	6.58282e+07	7.35315e+07	7.19565e+07	8.71254e+07	9.64566e+07	9.59866e+07	8.38756e+07	8.5473e+07	9.75205e+07	1.81025e+08	3.08646e+08	4.01628e+08	1.83087e+08	1.45488e+08	1.83582e+08	1.79862e+08	1.82993e+08	8	2.20789e+08	confident	confident
FBgn0034566	CG9313	2R	-	CG9313	DmSP1_2_3	41	4.11301e+08	5.27224e+08	3.49831e+08	3	4.29452e+08	35	2.18843e+07	1.07778e+08	6.99444e+07	1.34675e+08	1.43061e+08	1.4689e+08	6	1.04039e+08	42	2.63646e+08	2.69281e+08	4.85211e+08	501731442	465520329	5.40135e+08	3.39744e+08	1.88276e+08	2.23382e+08	2.36805e+08	2.39578e+08	265234055	2.14468e+08	1.62405e+08	1.96908e+08	2.15091e+08	5.32927e+08	9.86942e+08	1.00566e+09	5.2802e+08	4.60187e+08	5.04812e+08	3.76874e+08	4.12e+08	8	6.00927e+08	confident	confident
FBgn0035032	CG4692	2R	ATP synthase, subunit F	ATPsynF	DmSP1_2_3	8	4.62854e+08	6.02245e+08	4.53536e+08	3	5.06212e+08	6	2.87971e+07	6.24633e+07	7.09585e+07	8.22251e+07	8.28054e+07	9.20201e+07	6	6.98782e+07	6	2.13939e+08	2.21493e+08	4.1353e+08	4.32526e+08	3.16262e+08	393152348	2.96685e+08	1.56289e+08	1.473e+08	1.61157e+08	1.82101e+08	2.05691e+08	2.03432e+08	1.65971e+08	1.29749e+08	1.37864e+08	4.35432e+08	8.46056e+08	7.09414e+08	4.52974e+08	3.08457e+08	3.87791e+08	369402913	2.67613e+08	8	4.72143e+08	confident	confident
FBgn0035273	CG12020	3L	-	CG12020	DmSP1_2_3	24	3.38581e+08	4.44066e+08	3.02088e+08	3	3.61578e+08	19	1.23193e+07	6.77297e+07	5.64586e+07	8.01385e+07	8.30158e+07	8.75036e+07	6	6.45276e+07	17	216916070	2.08422e+08	3.99915e+08	4.05336e+08	3.42946e+08	383028596	2.71829e+08	1.48415e+08	1.61825e+08	1.67925e+08	1.72413e+08	2.25755e+08	8.96185e+07	1.00603e+08	1.49459e+08	1.61626e+08	4.25338e+08	8.0525e+08	7.25975e+08	4.20244e+08	3.2975e+08	3.98167e+08	1.90221e+08	311085026	8	4.50754e+08	confident	confident
FBgn0037579	CG18193	3R	Cytochrome c oxidase subunit 7A-like	COX7AL	DmSP1_2_3	3	1.94741e+08	1.62977e+08	1.24039e+08	3	1.60586e+08	4	1.70904e+06	1.92532e+07	38264061	2.57582e+07	3.34203e+07	4.07551e+07	6	2.65267e+07	3	3.76412e+07	3.67703e+07	8.72178e+07	8.57778e+07	6.50655e+07	74225654	53710145	30769949	5.12715e+07	5.37129e+07	6.45604e+07	7.24692e+07	7.22673e+07	7.37909e+07	5.86558e+07	6.37141e+07	7.44116e+07	1.72996e+08	1.39291e+08	84480094	1.04984e+08	1.3703e+08	1.46058e+08	1.2237e+08	8	1.22703e+08	confident	confident
FBgn0037995	CG3809	3R	Adenosine kinase 1	Adk1	DmSP1_2_3	22	4.65516e+08	6.50938e+08	4.38412e+08	3	5.18288e+08	13	1.27905e+07	1.01452e+08	6.89738e+07	1.26965e+08	1.36132e+08	1.36357e+08	6	9.71117e+07	25	2.5626e+08	2.50823e+08	5.01452e+08	4.95685e+08	486936011	5.53617e+08	3.34248e+08	1.73161e+08	2.82924e+08	3.00648e+08	264165840	2.96303e+08	1.93241e+08	2.19285e+08	248421982	265283043	5.07084e+08	9.97137e+08	1.04055e+09	5.07409e+08	5.83572e+08	5.60469e+08	4.12526e+08	513705025	8	6.40307e+08	confident	confident
FBgn0038224	CG3321	3R	ATP synthase, subunit E	ATPsynE	DmSP1_2_3	4	9.1765e+07	4.39738e+07	3.48551e+07	3	5.68646e+07	3	2.18293e+06	5.9591e+06	1.43975e+07	9.86776e+06	7.17328e+06	6.47105e+06	6	7.67528e+06	3	1.65687e+07	1.97962e+07	4.02817e+07	3.91129e+07	31257836	4.09546e+07	2.58695e+07	1.50304e+07	3.81993e+07	41346862	4.47349e+07	5.13379e+07	31162543	3.00501e+07	41155357	4.03432e+07	3.63649e+07	7.93946e+07	7.22125e+07	4.08999e+07	7.95461e+07	96072743	6.12126e+07	8.14986e+07	8	6.84003e+07	confident	confident
FBgn0038697	CG3581	3R	-	CG3581	DmSP1_2_3	13	4.06414e+08	4.34061e+08	3.29528e+08	3	3.90001e+08	9	1.78954e+07	9.5402e+07	67540905	1.12476e+08	1.26012e+08	1.147e+08	6	8.90043e+07	12	2.57666e+08	2.77129e+08	5.24126e+08	5.59527e+08	4.44049e+08	5.28304e+08	3.2652e+08	1.84571e+08	1.22915e+08	1.3153e+08	1.39083e+08	1.53736e+08	9.02241e+07	1.33994e+08	107736964	1.15794e+08	5.34794e+08	1.08365e+09	972352499	5.11091e+08	254444976	292818209	2.24218e+08	2.2353e+08	8	5.12113e+08	confident	confident
FBgn0038762	NA	NA	NA	NA	DmSP1_2_3	23	2.88795e+08	2.50769e+09	3.88755e+09	3	2.22801e+09	NA	NA	NA	NA	NA	NA	NA	NA	NA	30	2.19141e+08	2.62485e+08	3.33475e+08	3.19725e+08	8.00908e+08	1007190159	2.68667e+08	1.52582e+08	286050568	380406840	3.91405e+08	4.79456e+08	1111957518	1211314886	7.22971e+08	7.72194e+08	4.81626e+08	6.532e+08	1.8081e+09	4.21249e+08	666457408	8.70861e+08	2323272404	1.49517e+09	8	1.08999e+09	confident	confident
FBgn0040371	CG12470	X	-	CG12470	DmSP1_2_3	20	1.99192e+09	2.84055e+09	2.27384e+09	3	2.36877e+09	5	6.57107e+07	3.0375e+08	1.70405e+08	3.39919e+08	3.93349e+08	3.09152e+08	6	2.63714e+08	11	9.76138e+08	9.65899e+08	1377465801	1431746715	1738793137	2029702628	1249207174	7.32329e+08	6.57894e+08	7.0437e+08	794463659	9.06041e+08	1210284570	1223845845	8.2476e+08	9.03579e+08	1942037215	2809212516	3768495765	1.98154e+09	1362264081	1.7005e+09	2434130415	1.72834e+09	8	2.21581e+09	confident	confident
FBgn0040963	CG18662	2L	-	CG18662	DmSP1_2_3	18	1.27848e+09	5.57817e+08	8.41319e+08	3	8.92538e+08	10	2.09951e+07	1.26811e+08	2.48699e+08	2.23747e+08	2.73302e+08	3.17442e+08	6	2.01833e+08	12	2.66775e+08	2.6493e+08	7.29819e+08	7.1983e+08	5.40652e+08	6.01662e+08	4.91644e+08	254506330	5.06487e+08	5.36319e+08	563618095	612539423	6.02905e+08	6.31709e+08	5.32958e+08	5.68105e+08	5.31705e+08	1.44965e+09	1.14231e+09	7.4615e+08	1.04281e+09	1176157518	1.23461e+09	1.10106e+09	8	1.05306e+09	confident	confident
FBgn0041102	CG7929	3R	ocnus	ocn	DmSP1_2_3	27	9.9656e+09	9.87707e+09	1.28545e+10	3	1.08991e+10	16	3.08611e+08	2.44741e+09	1.00432e+09	2.65475e+09	2.63071e+09	2.63028e+09	6	1.94601e+09	17	5325704914	5257570756	10062726865	10075729600	8742330631	9960955123	7038388597	3855596850	4194392909	4488945341	3982927532	4698894511	3773563428	4026883514	3919472860	4041971999	10583275670	20138456465	18703285754	10893985447	8683338250	8681822043	7800446942	7961444859	8	1.16808e+10	confident	confident
FBgn0050362	CG30362	2R	borrelly	boly	DmSP1_2_3	8	1.88518e+08	1.80974e+08	3.66302e+08	3	2.45265e+08	3	4.7237e+06	3.10875e+07	2.73549e+07	3.81882e+07	4.14431e+07	4.46142e+07	6	3.12353e+07	9	1.49738e+08	1.4768e+08	2.54662e+08	2.50227e+08	2.79024e+08	3.32666e+08	1.94664e+08	1.25404e+08	9.75606e+07	1.05865e+08	1.13623e+08	1.31517e+08	1.14759e+08	1.15171e+08	8.83939e+07	9.31666e+07	2.97418e+08	5.04889e+08	6.1169e+08	3.20067e+08	2.03425e+08	2.4514e+08	2.2993e+08	1.81561e+08	8	3.24265e+08	confident	confident
FBgn0050459	NA	NA	NA	NA	DmSP1_2	NA	NA	NA	NA	NA	NA	NA	NA	NA	NA	NA	NA	NA	NA	NA	NA	NA	NA	NA	NA	NA	NA	NA	NA	NA	NA	NA	NA	NA	NA	NA	NA	NA	NA	NA	NA	NA	NA	NA	NA	NA	NA	no.reps	no.peps
FBgn0051415	CG31415	3R	-	CG31415	DmSP1_2_3	5	6.12211e+07	8.04831e+07	6.96108e+07	3	7.04383e+07	3	1.0113e+07	1.77302e+07	2.32582e+07	2.04712e+07	1.95214e+07	2.39236e+07	6	1.91696e+07	4	4.4257e+07	4.50805e+07	7.51739e+07	8.14755e+07	5.56718e+07	6.90461e+07	5.27245e+07	3.71392e+07	2.9586e+07	3.16794e+07	3.84634e+07	3.85918e+07	4.29291e+07	4.29747e+07	3.86782e+07	4.06939e+07	8.93376e+07	1.56649e+08	1.24718e+08	8.98637e+07	6.12655e+07	7.70552e+07	8.59038e+07	7.93722e+07	8	9.55207e+07	confident	confident
FBgn0051542	CG31542	3R	-	CG31542	DmSP1_2_3	9	7.25238e+07	3.08595e+08	3.89538e+08	3	2.56885e+08	2	290601	728698	1.64535e+06	369040	184143	614633	6	638745	5	1.16401e+07	1.24242e+07	1.97779e+07	2.20675e+07	3.6112e+07	45630976	1.32924e+07	8.71929e+06	2.7518e+07	2.9553e+07	2.21066e+07	2.54869e+07	6.89358e+07	5.35477e+07	6.41027e+07	6.95689e+07	2.40643e+07	4.18454e+07	8.17429e+07	2.20116e+07	5.7071e+07	4.75935e+07	1.22483e+08	1.33672e+08	8	6.63105e+07	confident	confident
FBgn0013812	CG3723	3R	Dynein heavy chain at 93AB	Dhc93AB	DmSP1_2_3	1	78892.3	2.34951e+06	1.37265e+06	3	1.26702e+06	NA	NA	NA	NA	NA	NA	NA	NA	NA	NA	NA	NA	NA	NA	NA	NA	NA	NA	NA	NA	NA	NA	NA	NA	NA	NA	NA	NA	NA	NA	NA	NA	NA	NA	NA	NA	confident	no.peps
FBgn0016920	CG11020	2L	no mechanoreceptor potential C	nompC	DmSP1_2_3	NA	NA	NA	NA	NA	NA	NA	NA	NA	NA	NA	NA	NA	NA	NA	NA	NA	NA	NA	NA	NA	NA	NA	NA	NA	NA	NA	NA	NA	NA	NA	NA	NA	NA	NA	NA	NA	NA	NA	NA	NA	NA	no.reps	no.peps
FBgn0019644	CG8189	3L	ATP synthase, subunit B	ATPsynB	DmSP1_2_3	19	5.56876e+08	5.3286e+08	3.23882e+08	3	4.71206e+08	15	1.59574e+07	8.20981e+07	9.72198e+07	1.41492e+08	1.26097e+08	1.33925e+08	6	9.94648e+07	17	1.67415e+08	1.72742e+08	3.92864e+08	3.96242e+08	3.1877e+08	3.74302e+08	2.25632e+08	1.26047e+08	1.95261e+08	207953747	1.99132e+08	2.20692e+08	203063506	1.91596e+08	167295917	1.86663e+08	3.40158e+08	7.89106e+08	6.93072e+08	3.51679e+08	4.03215e+08	4.19824e+08	3.9466e+08	3.53959e+08	8	4.68209e+08	confident	confident
FBgn0029859	CG15892	X	-	CG15892	DmSP1_2_3	24	9.31376e+08	9.29734e+08	7.99129e+08	3	8.86747e+08	23	2.29728e+07	2.24884e+08	1.52901e+08	2.74611e+08	2.82662e+08	2.96604e+08	6	2.09106e+08	22	5.08398e+08	5.04213e+08	9.45644e+08	9.55546e+08	7.63265e+08	1089589694	6.60958e+08	3.44899e+08	449353065	4.75297e+08	4.90795e+08	5.65083e+08	8.38559e+08	865707384	3.96044e+08	4.2375e+08	1.01261e+09	1.90119e+09	1.85285e+09	1.00586e+09	9.2465e+08	1.05588e+09	1.70427e+09	819794063	8	1.28464e+09	confident	confident
FBgn0030359	CG18130	X	-	CG18130	DmSP1_2_3	26	3.5579e+08	4.02749e+08	2.62266e+08	3	3.40268e+08	20	6.6673e+06	5.1737e+07	4.27297e+07	5.68553e+07	6.45497e+07	6.75004e+07	6	4.83399e+07	23	1.61681e+08	1.64137e+08	3.11223e+08	3.09324e+08	2.76152e+08	3.03256e+08	2.31134e+08	1.30968e+08	1.49155e+08	1.56491e+08	1.57438e+08	179562475	1.47329e+08	1.47296e+08	1.20818e+08	1.29694e+08	3.25817e+08	620546572	5.79408e+08	362102117	3.05645e+08	3.37e+08	2.94625e+08	2.50512e+08	8	3.84457e+08	confident	confident
FBgn0031462	CG2964	2L	-	CG2964	DmSP1_2_3	34	5.04416e+08	7.54618e+08	5.26754e+08	3	5.95263e+08	28	3.52577e+07	1.36776e+08	1.10131e+08	1.55677e+08	1.6189e+08	1.80214e+08	6	1.29991e+08	34	3.40588e+08	329373832	6.05619e+08	6.03414e+08	5.50496e+08	6.20032e+08	4.51168e+08	2.42509e+08	2.94932e+08	3.12099e+08	3.29204e+08	3.64008e+08	2.72909e+08	2.6177e+08	251679292	2.68831e+08	6.69962e+08	1209032588	1.17053e+09	6.93677e+08	6.07031e+08	6.93213e+08	5.34679e+08	5.2051e+08	8	7.62329e+08	confident	confident
FBgn0032291	CG17118	2L	-	CG17118	DmSP1_2_3	18	3.44647e+08	3.87773e+08	2.51981e+08	3	3.28133e+08	17	2.74206e+07	8.52812e+07	2.43498e+08	1.06042e+08	1.20212e+08	1.16153e+08	6	1.16434e+08	20	1.98367e+08	2.13065e+08	3.11674e+08	3.26095e+08	2.87148e+08	3.5267e+08	2.6905e+08	1.673e+08	1.7943e+08	1.81433e+08	2.11491e+08	2.42146e+08	1.99112e+08	201466808	1.52834e+08	1.61794e+08	4.11432e+08	6.37769e+08	6.39818e+08	4.3635e+08	3.60863e+08	453637215	4.00579e+08	3.14628e+08	8	4.56884e+08	confident	confident
FBgn0033610	CG18335	2R	-	CG18335	DmSP1_2_3	26	4.50694e+08	7.26156e+08	5.90547e+08	3	5.89132e+08	17	1.88511e+07	1.0017e+08	7.81671e+07	1.13609e+08	1.22503e+08	1.28082e+08	6	9.35637e+07	22	2.81263e+08	2.70622e+08	5.0072e+08	4.95955e+08	4.78434e+08	5.58117e+08	3.37233e+08	1.65887e+08	2.21367e+08	2.40282e+08	2.37045e+08	271531613	9.41603e+07	9.49553e+07	2.07355e+08	2.27326e+08	5.51885e+08	9.96674e+08	1036551591	5.0312e+08	4.61649e+08	5.08576e+08	1.89116e+08	4.34681e+08	8	5.85282e+08	confident	confident
FBgn0033735	CG8525	2R	Deoxyribose-phosphate aldolase	Dera	DmSP1_2_3	26	2.50366e+08	3.54382e+08	2.84119e+08	3	2.96289e+08	17	2.77467e+06	4.59549e+07	4.57452e+07	5.58692e+07	5.47875e+07	6.12929e+07	6	4.44041e+07	26	1.14665e+08	1.10234e+08	2.39208e+08	2.38659e+08	2.32573e+08	2.47246e+08	1.24883e+08	6.22668e+07	136083718	1.35834e+08	1.32547e+08	1.47261e+08	1.36894e+08	1.3894e+08	1.33579e+08	1.40844e+08	2.249e+08	4.77867e+08	4.79818e+08	1.8715e+08	2.71918e+08	2.79808e+08	2.75835e+08	2.74424e+08	8	3.08965e+08	confident	confident
FBgn0035638	CG10541	3L	Tektin C	Tektin-C	DmSP1_2_3	43	5.66134e+08	1.07344e+09	8.6464e+08	3	8.34739e+08	19	2.46908e+07	1.48346e+08	1.18581e+08	1.56907e+08	1.72033e+08	1.82544e+08	6	1.3385e+08	30	3.51065e+08	3.48778e+08	5.98434e+08	6.05408e+08	622068854	6.98427e+08	4.31423e+08	2.34795e+08	3.73077e+08	3.86663e+08	393052030	4.3844e+08	3.54664e+08	3.71272e+08	3.29091e+08	354234042	6.99842e+08	1.20384e+09	1.3205e+09	6.66218e+08	7.5974e+08	8.31492e+08	7.25936e+08	6.83325e+08	8	8.61361e+08	confident	confident
FBgn0036162	CG6140	3L	Fumarase 3	Fum3	DmSP1_2_3	34	6.99073e+08	9.3068e+08	6.60757e+08	3	7.63503e+08	25	2.94186e+07	1.61908e+08	1.45834e+08	1.68025e+08	1.7019e+08	2.05238e+08	6	1.46769e+08	27	3.72832e+08	3.66778e+08	6.55923e+08	6.43967e+08	5.53115e+08	6.24934e+08	4.94835e+08	2.75581e+08	2.7026e+08	289950620	3.30724e+08	3.51697e+08	4.49442e+08	328469220	2.36901e+08	2.57736e+08	7.39611e+08	1.29989e+09	1.17805e+09	7.70416e+08	5.60211e+08	682420778	7.77911e+08	4.94636e+08	8	8.12893e+08	confident	confident
FBgn0036490	CG6888	3L	-	CG6888	DmSP1_2_3	21	4.87432e+08	6.8346e+08	4.04528e+08	3	5.2514e+08	15	2.85794e+07	1.252e+08	1.28595e+08	1.39603e+08	1.44633e+08	1.6573e+08	6	1.22057e+08	16	2.56494e+08	2.52219e+08	5.68989e+08	5.71878e+08	4.20686e+08	4.84728e+08	3.50544e+08	1.8832e+08	2.02984e+08	2.15224e+08	2.43697e+08	2.62396e+08	2.77366e+08	2.77652e+08	2.04412e+08	2.28437e+08	508712510	1.14087e+09	9.05414e+08	5.38864e+08	418207832	5.06093e+08	5.55018e+08	432849126	8	6.25753e+08	confident	confident
FBgn0037138	CG7145	3L	delta-1-Pyrroline-5-carboxylate dehydrogenase 1	P5CDh1	DmSP1_2_3	59	1.08994e+09	1.68711e+09	1.14282e+09	3	1.30662e+09	39	5.92313e+07	2.77391e+08	2.03002e+08	3.36448e+08	3.45707e+08	3.50138e+08	6	2.61986e+08	50	6.96561e+08	7.10109e+08	1283133204	1324016711	1169884964	1353640458	8.81337e+08	5.09054e+08	5.67774e+08	6.0712e+08	6.15842e+08	7.39017e+08	5.48794e+08	5.64352e+08	4.93147e+08	5.40139e+08	1406669896	2607149915	2523525422	1.39039e+09	1174893456	1.35486e+09	1.11315e+09	1033286168	8	1.57549e+09	confident	confident
FBgn0037759	CG8526	3R	-	CG8526	DmSP1_2_3	39	5.40991e+08	7.8767e+08	5.47995e+08	3	6.25552e+08	21	1.57821e+07	1.51301e+08	1.22398e+08	1.81003e+08	1.83379e+08	207302584	6	1.43528e+08	32	3.0414e+08	3.07777e+08	5.72165e+08	574731553	5.10682e+08	567400579	397080070	2.06105e+08	2.41561e+08	2.49855e+08	2.7728e+08	3.06236e+08	233539456	2.77455e+08	2.23132e+08	2.40177e+08	6.11917e+08	1.1469e+09	1.07808e+09	6.03185e+08	4.91417e+08	5.83516e+08	5.10995e+08	4.63309e+08	8	6.86165e+08	confident	confident
FBgn0038266	CG3610	3R	-	CG3610	DmSP1_2_3	27	2.54013e+08	3.39058e+08	2.49686e+08	3	2.80919e+08	23	8.6318e+06	5.17201e+07	3.33516e+07	6.46534e+07	6.82713e+07	6.78629e+07	6	4.90819e+07	28	1.52999e+08	1.51093e+08	2.52661e+08	2.53556e+08	2.15541e+08	2.44828e+08	1.84099e+08	9.90704e+07	1.298e+08	1.07961e+08	140371077	154979184	9.69559e+07	1.02245e+08	1.0259e+08	1.10695e+08	304092179	5.06218e+08	4.60369e+08	2.83169e+08	2.37761e+08	295350261	1.99201e+08	2.13285e+08	8	3.12431e+08	confident	confident
FBgn0038598	CG7131	3R	-	CG7131	DmSP1_2_3	36	2.28315e+09	1.59417e+09	2.32712e+09	3	2.06814e+09	18	1.20077e+08	4.17254e+08	3.58395e+08	4.98091e+08	5.35975e+08	5.87637e+08	6	4.19571e+08	41	1681300288	1704883736	2743208998	2820549854	2800674865	3324339751	2023363530	1111065730	1315666653	1395097306	1657581907	1890377622	2464545473	2484286328	1710004468	1868887991	3386184024	5563758852	6125014616	3134429260	2710763959	3547959529	4948831801	3578892459	8	4.12448e+09	confident	confident
FBgn0039737	CG7920	3R	-	CG7920	DmSP1_2_3	39	1.82111e+09	2.71914e+09	2.13847e+09	3	2.22624e+09	29	1.01142e+08	4.53157e+08	4.31324e+08	5.53445e+08	5.73935e+08	6.78819e+08	6	4.65304e+08	27	1063271865	1058816071	2125773933	2095300618	1786056119	1996601955	1361275201	7.15902e+08	9.11952e+08	9.44757e+08	1104849598	1232277648	1384436720	1461696144	8.45249e+08	9.26211e+08	2122087936	4221074551	3782658074	2.07718e+09	1856709150	2337127246	2846132864	1.77146e+09	8	2.6268e+09	confident	confident
FBgn0050350	CG30350	2R	-	CG30350	DmSP1_2_3	22	3.22224e+08	3.985e+08	3.39478e+08	3	3.53401e+08	21	3.82008e+06	7.50424e+07	6.91273e+07	8.9861e+07	9.66075e+07	9.85212e+07	6	7.21632e+07	22	1.81735e+08	1.77376e+08	3.17756e+08	3.33205e+08	2.65184e+08	3.14114e+08	229691881	1.26086e+08	1.16076e+08	1.27154e+08	1.31967e+08	1.53239e+08	1.06639e+08	1.03815e+08	1.0375e+08	1.20456e+08	359111330	6.5096e+08	5.79298e+08	3.55778e+08	2.43231e+08	2.85205e+08	2.10454e+08	2.24206e+08	8	3.6353e+08	confident	confident
FBgn0087007	CG42230	3L	big bang	bbg	DmSP1_2	NA	NA	NA	NA	NA	NA	NA	NA	NA	NA	NA	NA	NA	NA	NA	NA	NA	NA	NA	NA	NA	NA	NA	NA	NA	NA	NA	NA	NA	NA	NA	NA	NA	NA	NA	NA	NA	NA	NA	NA	NA	NA	no.reps	no.peps
FBgn0261529	CG15287	2L	male sterile (2) 34Fe	ms(2)34Fe	DmSP1_2_3	51	2.70422e+08	3.03006e+08	1.91032e+08	3	2.5482e+08	37	5.99824e+06	6.09198e+07	3.77777e+07	6.85344e+07	7.37483e+07	7.32394e+07	6	5.33696e+07	53	1.64584e+08	1.62398e+08	3.10586e+08	3.23087e+08	2.8555e+08	3.29133e+08	2.19535e+08	1.19504e+08	1.27154e+08	1.36494e+08	1.42154e+08	160180155	7.047e+07	6.90071e+07	1.2258e+08	1.32783e+08	3.26982e+08	6.33673e+08	6.14683e+08	339039548	2.63648e+08	3.02335e+08	1.39477e+08	2.55363e+08	8	3.594e+08	confident	confident
FBgn0013813	CG1842	3R	Dynein heavy chain at 89D	Dhc98D	DmSP1_2_3	146	6.49123e+08	6.38937e+08	3.76493e+08	3	5.54851e+08	130	2.37387e+07	1.42824e+08	9.90055e+07	1.71344e+08	1.91575e+08	1.90896e+08	6	1.36564e+08	184	4.25315e+08	4.18706e+08	7.51903e+08	7.54797e+08	6.16449e+08	7.04232e+08	5.31001e+08	2.92758e+08	3.27205e+08	3.416e+08	3.62242e+08	4.0524e+08	1.9886e+08	2.35108e+08	2.87994e+08	311582034	8.44021e+08	1.5067e+09	1.32068e+09	8.23759e+08	6.68806e+08	7.67482e+08	4.33968e+08	5.99576e+08	8	8.70624e+08	confident	confident
FBgn0029153	CG7969	2R	Malic enzyme like-2	Menl-2	DmSP1_2_3	27	3.83393e+08	6.3015e+08	4.58053e+08	3	4.90532e+08	21	1.13631e+07	1.16957e+08	8.63077e+07	1.38545e+08	1.46653e+08	1.52176e+08	6	1.08667e+08	25	2.29974e+08	2.36797e+08	4.83276e+08	4.97182e+08	5.12524e+08	5.71503e+08	304513310	1.64665e+08	1.77594e+08	1.85005e+08	1.36158e+08	1.39685e+08	161859659	1.62386e+08	1.66431e+08	1.76969e+08	4.66771e+08	9.80458e+08	1.08403e+09	4.69178e+08	3.62599e+08	2.75843e+08	3.24245e+08	3.43399e+08	8	5.38315e+08	confident	confident
FBgn0032771	CG17349	2L	-	CG17349	DmSP1_2_3	19	4.47929e+08	7.5792e+08	5.62569e+08	3	5.89473e+08	8	1.62335e+07	1.0698e+08	8.94891e+07	1.26369e+08	1.31524e+08	1.46587e+08	6	1.02864e+08	15	3.34166e+08	3.33005e+08	6.49286e+08	6.40568e+08	7.45006e+08	8.50482e+08	4.23329e+08	2.22983e+08	3.83634e+08	4.10384e+08	3.71441e+08	4.1744e+08	4.44074e+08	4.63655e+08	3.66912e+08	4.05633e+08	6.67171e+08	1.28985e+09	1.59549e+09	6.46312e+08	7.94019e+08	7.88882e+08	9.0773e+08	7.72545e+08	8	9.3275e+08	confident	confident
FBgn0033969	CG10202	2R	Phosphoglucomutase 2b	Pgm2b	DmSP1_2_3	49	9.28533e+08	1.12296e+09	7.10878e+08	3	9.20792e+08	28	3.83341e+07	1.97467e+08	1.29477e+08	2.294e+08	2.50673e+08	2.55026e+08	6	1.83396e+08	42	4.89671e+08	489683395	9.16312e+08	9.19763e+08	8.24839e+08	9.40241e+08	6.62929e+08	3.6301e+08	4.40278e+08	4.6961e+08	5.20441e+08	5.91118e+08	4.84064e+08	4.66189e+08	3.93055e+08	4.30787e+08	9.79354e+08	1.83608e+09	1.76508e+09	1.02594e+09	9.09888e+08	1.11156e+09	9.50253e+08	823842172	8	1.17525e+09	confident	confident
FBgn0035598	CG4669	3L	-	CG4669	DmSP1_2_3	38	1.68569e+09	6.62298e+08	1.01739e+09	3	1.12179e+09	33	8.90779e+07	3.71866e+08	3.43242e+08	4.53235e+08	4.61845e+08	4.73803e+08	6	3.65511e+08	34	6.79531e+08	6.94239e+08	1368664750	1397960258	1151150545	1333231408	9.19009e+08	5.37574e+08	4.69703e+08	4.9733e+08	4.51172e+08	5.01378e+08	5.408e+08	5.51502e+08	4.01287e+08	4.38152e+08	1.37377e+09	2766625008	2484381953	1.45658e+09	9.67033e+08	9.5255e+08	1.0923e+09	8.39439e+08	8	1.49159e+09	confident	confident
FBgn0051803	CG31803	2L	Radial spoke head protein 9	Rsph9	DmSP1_2_3	22	4.90495e+08	6.19144e+08	4.04105e+08	3	5.04581e+08	15	8.17774e+06	1.24908e+08	1.14269e+08	1.48076e+08	1.49017e+08	1.74079e+08	6	1.19754e+08	18	251173673	2.47511e+08	5.1876e+08	5.15012e+08	4.48148e+08	5.04569e+08	3.40548e+08	1.80047e+08	2.08283e+08	2.18834e+08	2.27993e+08	243934873	2.03366e+08	211400451	1.92223e+08	2.01132e+08	4.98684e+08	1033771978	9.52717e+08	5.20595e+08	4.27118e+08	4.71928e+08	4.14766e+08	3.93355e+08	8	5.89117e+08	confident	confident
FBgn0000056	CG3484	2L	Adh-related	Adhr	DmSP1	NA	NA	NA	NA	NA	NA	NA	NA	NA	NA	NA	NA	NA	NA	NA	NA	NA	NA	NA	NA	NA	NA	NA	NA	NA	NA	NA	NA	NA	NA	NA	NA	NA	NA	NA	NA	NA	NA	NA	NA	NA	NA	no.reps	no.peps
FBgn0000464	CG10443	2L	Leukocyte-antigen-related-like	Lar	DmSP1	NA	NA	NA	NA	NA	NA	NA	NA	NA	NA	NA	NA	NA	NA	NA	NA	NA	NA	NA	NA	NA	NA	NA	NA	NA	NA	NA	NA	NA	NA	NA	NA	NA	NA	NA	NA	NA	NA	NA	NA	NA	NA	no.reps	no.peps
FBgn0001092	CG8893	X	Glyceraldehyde 3 phosphate dehydrogenase 2	Gapdh2	DmSP1_3	4	3.66266e+07	1.18889e+08	6.45957e+07	3	7.33706e+07	4	1.42262e+06	6.00433e+06	5.82676e+06	5.01296e+07	2.4508e+07	2.67567e+07	6	1.9108e+07	6	2.03821e+07	28719501	1.15109e+08	1.28614e+08	9.5889e+07	1.02897e+08	6.50617e+07	2.72077e+07	2.02405e+07	1.73337e+07	1.47363e+07	1.6417e+07	2.43117e+07	2.49435e+07	8.90064e+06	9.59178e+06	4.91016e+07	2.43723e+08	1.98786e+08	9.22694e+07	3.75743e+07	3.11533e+07	4.92552e+07	1.84924e+07	8	9.00444e+07	confident	confident
FBgn0001108	CG9206	3L	Dynactin 1, p150 subunit	DCTN1-p150	DmSP1	NA	NA	NA	NA	NA	NA	NA	NA	NA	NA	NA	NA	NA	NA	NA	NA	NA	NA	NA	NA	NA	NA	NA	NA	NA	NA	NA	NA	NA	NA	NA	NA	NA	NA	NA	NA	NA	NA	NA	NA	NA	NA	no.reps	no.peps
FBgn0001138	CG9656	3R	grain	grn	DmSP1	NA	NA	NA	NA	NA	NA	NA	NA	NA	NA	NA	NA	NA	NA	NA	NA	NA	NA	NA	NA	NA	NA	NA	NA	NA	NA	NA	NA	NA	NA	NA	NA	NA	NA	NA	NA	NA	NA	NA	NA	NA	NA	no.reps	no.peps
FBgn0002441	CG5954	3R	lethal (3) malignant brain tumor	l(3)mbt	DmSP1	NA	NA	NA	NA	NA	NA	NA	NA	NA	NA	NA	NA	NA	NA	NA	NA	NA	NA	NA	NA	NA	NA	NA	NA	NA	NA	NA	NA	NA	NA	NA	NA	NA	NA	NA	NA	NA	NA	NA	NA	NA	NA	no.reps	no.peps
FBgn0002524	CG4162	2L	lace	lace	DmSP1	NA	NA	NA	NA	NA	NA	NA	NA	NA	NA	NA	NA	NA	NA	NA	NA	NA	NA	NA	NA	NA	NA	NA	NA	NA	NA	NA	NA	NA	NA	NA	NA	NA	NA	NA	NA	NA	NA	NA	NA	NA	NA	no.reps	no.peps
FBgn0002917	CG1517	X	narrow abdomen	na	DmSP1	NA	NA	NA	NA	NA	NA	NA	NA	NA	NA	NA	NA	NA	NA	NA	NA	NA	NA	NA	NA	NA	NA	NA	NA	NA	NA	NA	NA	NA	NA	NA	NA	NA	NA	NA	NA	NA	NA	NA	NA	NA	NA	no.reps	no.peps
FBgn0003360	CG16944	X	stress-sensitive B	sesB	DmSP1_3	16	2.69022e+08	4.42018e+08	3.5126e+08	3	3.541e+08	15	8.99274e+06	6.22482e+07	5.44185e+07	2.56796e+08	5.52698e+07	9.91556e+07	6	8.94802e+07	19	4.60914e+07	4.57443e+07	403707527	3.95215e+08	2.34502e+08	2.7269e+08	1.70417e+08	9.91404e+07	6.84788e+07	7.30007e+07	4.27881e+07	4.86346e+07	5.89489e+07	5.58524e+07	4.17243e+07	4.41542e+07	9.18356e+07	7.98922e+08	5.07192e+08	2.69558e+08	1.4148e+08	9.14227e+07	1.14801e+08	8.58784e+07	8	2.62636e+08	confident	confident
FBgn0003462	CG11793	3L	Superoxide dismutase 1	Sod1	DmSP1_3	9	6.30947e+07	1.35513e+08	7.30751e+07	3	9.0561e+07	4	2.58979e+06	1.93416e+07	1.27195e+07	1.37468e+07	1.96192e+07	2.40618e+07	6	1.53465e+07	11	2.60584e+07	2.55365e+07	5.32697e+07	5.53679e+07	5.49616e+07	6.52972e+07	3.64409e+07	2.00269e+07	3.85486e+07	4.03735e+07	3.97145e+07	4.51088e+07	3.14241e+07	3.83193e+07	4.07302e+07	4.55851e+07	5.15949e+07	1.08638e+08	1.20259e+08	5.64679e+07	7.89221e+07	8.48234e+07	69743410	8.63153e+07	8	8.20954e+07	confident	confident
FBgn0004435	CG17759	2R	G protein alpha q subunit	Galphaq	DmSP1	NA	NA	NA	NA	NA	NA	NA	NA	NA	NA	NA	NA	NA	NA	NA	NA	NA	NA	NA	NA	NA	NA	NA	NA	NA	NA	NA	NA	NA	NA	NA	NA	NA	NA	NA	NA	NA	NA	NA	NA	NA	NA	no.reps	no.peps
FBgn0004507	CG7254	2L	Glycogen phosphorylase	GlyP	DmSP1_3	25	5.29614e+07	1.08134e+08	5.03097e+07	3	7.04685e+07	22	884667	1.03539e+07	6.36133e+06	2.58312e+07	1.14913e+07	2.2385e+07	6	1.28846e+07	34	1.90738e+07	1.59713e+07	1.14068e+08	1.16955e+08	1.44379e+08	1.652e+08	7.10752e+07	3.69984e+07	4.32989e+07	4.65972e+07	2.85816e+06	8407558	2.32622e+07	5.37464e+07	7.86617e+06	8.93887e+06	3.50451e+07	2.31023e+08	3.09579e+08	1.08074e+08	8.98961e+07	1.12657e+07	7.70086e+07	1.6805e+07	8	1.09837e+08	confident	confident
FBgn0004551	NA	NA	NA	NA	DmSP1	NA	NA	NA	NA	NA	NA	NA	NA	NA	NA	NA	NA	NA	NA	NA	NA	NA	NA	NA	NA	NA	NA	NA	NA	NA	NA	NA	NA	NA	NA	NA	NA	NA	NA	NA	NA	NA	NA	NA	NA	NA	NA	no.reps	no.peps
FBgn0004873	NA	NA	NA	NA	DmSP1	NA	NA	NA	NA	NA	NA	NA	NA	NA	NA	NA	NA	NA	NA	NA	NA	NA	NA	NA	NA	NA	NA	NA	NA	NA	NA	NA	NA	NA	NA	NA	NA	NA	NA	NA	NA	NA	NA	NA	NA	NA	NA	no.reps	no.peps
FBgn0005630	NA	NA	NA	NA	DmSP1	NA	NA	NA	NA	NA	NA	NA	NA	NA	NA	NA	NA	NA	NA	NA	NA	NA	NA	NA	NA	NA	NA	NA	NA	NA	NA	NA	NA	NA	NA	NA	NA	NA	NA	NA	NA	NA	NA	NA	NA	NA	NA	no.reps	no.peps
FBgn0005671	CG17369	3R	Vacuolar H[+]-ATPase 55kD subunit	Vha55	DmSP1_3	36	4.12179e+08	6.75585e+08	4.5638e+08	3	5.14715e+08	25	2.32977e+07	7.93193e+07	6.59872e+07	8.5263e+07	6.67902e+07	1.0445e+08	6	7.08512e+07	29	3.25101e+08	3.21929e+08	7.01625e+08	6.8795e+08	6.61824e+08	7.16196e+08	480416907	2.46888e+08	3.62476e+08	3.74581e+08	3.44297e+08	377606324	2.41347e+08	2.55203e+08	2.99005e+08	3.26485e+08	6.4703e+08	1.38958e+09	1.37802e+09	7.27305e+08	7.37057e+08	7.21904e+08	4.9655e+08	6.2549e+08	8	8.40366e+08	confident	confident
FBgn0010612	CG6105	2L	ATP synthase, subunit G	ATPsynG	DmSP1_3	1	1.66808e+07	1.38854e+07	1.39383e+07	3	1.48349e+07	1	90922.9	1.11184e+06	1.63239e+06	3601330	2.25289e+06	2.52856e+06	6	1.86965e+06	1	3.22313e+06	3.17196e+06	8780574	8837369	6.00644e+06	7.07058e+06	5.70951e+06	2.90664e+06	4356524	4672955	6268377	6.78685e+06	4.30442e+06	8586539	4691931	4.82463e+06	6.39508e+06	17617943	13077017	8616147	9029479	1.30552e+07	1.2891e+07	9.51656e+06	8	1.12748e+07	confident	found
FBgn0011224	CG31000	3R	hephaestus	heph	DmSP1	NA	NA	NA	NA	NA	NA	NA	NA	NA	NA	NA	NA	NA	NA	NA	NA	NA	NA	NA	NA	NA	NA	NA	NA	NA	NA	NA	NA	NA	NA	NA	NA	NA	NA	NA	NA	NA	NA	NA	NA	NA	NA	no.reps	no.peps
FBgn0011227	CG8764	2R	oxen	ox	DmSP1_3	4	5.53818e+07	4.14827e+07	2.6646e+07	3	4.11702e+07	4	2.07195e+06	1.84443e+07	1.19871e+07	2.06036e+07	2.14412e+07	2.6227e+07	6	1.67959e+07	3	2.12295e+07	2.09015e+07	4.60045e+07	4.50317e+07	3.53606e+07	3.89725e+07	3.37014e+07	1.65829e+07	5.0002e+07	5.40622e+07	52271309	5.87189e+07	1.01254e+07	8.78232e+06	3.38101e+07	3.83815e+07	4.2131e+07	9.10362e+07	7.43331e+07	5.02843e+07	1.04064e+08	1.1099e+08	1.89077e+07	7.21916e+07	8	7.04923e+07	confident	confident
FBgn0011361	CG9160	3L	NADH dehydrogenase (ubiquinone) acyl carrier protein	ND-ACP	DmSP1_3	1	3.68153e+06	603501	217130	3	1.50072e+06	NA	NA	NA	NA	NA	NA	NA	NA	NA	NA	NA	NA	NA	NA	NA	NA	NA	NA	NA	NA	NA	NA	NA	NA	NA	NA	NA	NA	NA	NA	NA	NA	NA	NA	NA	NA	confident	no.peps
FBgn0011455	CG9762	3L	NADH dehydrogenase (ubiquinone) SGDH subunit	ND-SGDH	DmSP1_3	7	5.4112e+07	4.35934e+07	3.15582e+07	3	4.30879e+07	7	391053	7.69354e+06	1.70257e+07	1.31327e+07	1.47467e+07	1.31497e+07	6	1.10232e+07	7	1.25828e+07	1.37792e+07	6.673e+07	6.72306e+07	4.36628e+07	4.84228e+07	2.91709e+07	1.54026e+07	1.88113e+07	2.06767e+07	2.45202e+07	3.11634e+07	8.20845e+06	7.32516e+06	2.71173e+07	3.017e+07	2.6362e+07	1.33961e+08	9.20856e+07	4.45736e+07	3.9488e+07	5.56836e+07	1.55336e+07	5.72872e+07	8	5.81218e+07	confident	confident
FBgn0011606	CG8590	X	Kinesin-like protein at 3A	Klp3A	DmSP1	NA	NA	NA	NA	NA	NA	NA	NA	NA	NA	NA	NA	NA	NA	NA	NA	NA	NA	NA	NA	NA	NA	NA	NA	NA	NA	NA	NA	NA	NA	NA	NA	NA	NA	NA	NA	NA	NA	NA	NA	NA	NA	no.reps	no.peps
FBgn0011739	CG12072	3R	warts	wts	DmSP1	NA	NA	NA	NA	NA	NA	NA	NA	NA	NA	NA	NA	NA	NA	NA	NA	NA	NA	NA	NA	NA	NA	NA	NA	NA	NA	NA	NA	NA	NA	NA	NA	NA	NA	NA	NA	NA	NA	NA	NA	NA	NA	no.reps	no.peps
FBgn0011763	CG4654	2R	DP transcription factor	Dp	DmSP1	NA	NA	NA	NA	NA	NA	NA	NA	NA	NA	NA	NA	NA	NA	NA	NA	NA	NA	NA	NA	NA	NA	NA	NA	NA	NA	NA	NA	NA	NA	NA	NA	NA	NA	NA	NA	NA	NA	NA	NA	NA	NA	no.reps	no.peps
FBgn0011836	CG6711	3L	TBP-associated factor 2	Taf2	DmSP1_3	NA	NA	NA	NA	NA	NA	NA	NA	NA	NA	NA	NA	NA	NA	NA	NA	NA	NA	NA	NA	NA	NA	NA	NA	NA	NA	NA	NA	NA	NA	NA	NA	NA	NA	NA	NA	NA	NA	NA	NA	NA	NA	no.reps	no.peps
FBgn0013300	CG4479	2L	Protamine A	ProtA	DmSP1	NA	NA	NA	NA	NA	NA	NA	NA	NA	NA	NA	NA	NA	NA	NA	NA	NA	NA	NA	NA	NA	NA	NA	NA	NA	NA	NA	NA	NA	NA	NA	NA	NA	NA	NA	NA	NA	NA	NA	NA	NA	NA	no.reps	no.peps
FBgn0013746	CG9556	2L	alien	alien	DmSP1	NA	NA	NA	NA	NA	NA	NA	NA	NA	NA	NA	NA	NA	NA	NA	NA	NA	NA	NA	NA	NA	NA	NA	NA	NA	NA	NA	NA	NA	NA	NA	NA	NA	NA	NA	NA	NA	NA	NA	NA	NA	NA	no.reps	no.peps
FBgn0016119	CG4412	3R	ATP synthase, coupling factor 6	ATPsynCF6	DmSP1_3	1	5.04388e+06	1.10081e+06	3.11799e+06	3	3.08756e+06	1	30681.4	194725	120194	1.44073e+06	744758	583006	6	519016	2	592226	519210	796656	839429	516499	794891	840698	401469	413918	965768	1.05388e+06	1.3619e+06	1.76788e+06	1.80832e+06	1.33117e+06	1.35735e+06	1.11144e+06	1.63609e+06	1.31139e+06	1.24217e+06	1.37969e+06	2.41578e+06	3.57619e+06	2.68852e+06	8	1.92016e+06	confident	confident
FBgn0019828	CG1980	3R	don juan	dj	DmSP1_3	1	NA	9.27856e+06	1.69762e+06	NA	5.48809e+06	NA	NA	NA	NA	NA	NA	NA	NA	NA	NA	NA	NA	NA	NA	NA	NA	NA	NA	NA	NA	NA	NA	NA	NA	NA	NA	NA	NA	NA	NA	NA	NA	NA	NA	NA	NA	no.reps	no.peps
FBgn0019960	CG6455	3R	Mitofilin	Mitofilin	DmSP1_3	13	1.72392e+08	1.21486e+08	1.12154e+08	3	1.35344e+08	15	4.25061e+06	2.35858e+07	5.8627e+07	4.79004e+07	4.22697e+07	5.40239e+07	6	3.84429e+07	17	5.76032e+07	5.75054e+07	1.60815e+08	1.63194e+08	8.92177e+07	9.81133e+07	8.67736e+07	4.82635e+07	7.13814e+07	7.57382e+07	9.77868e+07	1.13444e+08	5.14805e+07	201684910	9.46623e+07	1.02559e+08	1.15109e+08	3.24009e+08	1.87331e+08	1.35037e+08	1.4712e+08	2.11231e+08	2.53165e+08	1.97221e+08	8	1.96278e+08	confident	confident
FBgn0022097	CG8186	2R	Vacuolar H[+] ATPase 36kD subunit 1	Vha36-1	DmSP1_3	2	1.0736e+06	7.40419e+06	6.41546e+06	3	4.96441e+06	2	35886.3	710845	810157	1.55194e+06	418885	1.45078e+06	6	829750	5	3.1768e+06	3.10301e+06	7.14161e+06	8.27848e+06	5.73901e+06	7.03845e+06	4202588	2.19801e+06	1249067	1.19169e+06	2.55748e+06	3.17599e+06	2.69114e+06	2.3436e+06	1.11088e+06	1.25331e+06	6.27981e+06	1.54201e+07	1.27775e+07	6.4006e+06	2.44075e+06	5.73347e+06	5.03473e+06	2.3642e+06	8	7.05639e+06	confident	confident
FBgn0022708	NA	NA	NA	NA	DmSP1_3	NA	NA	NA	NA	NA	NA	NA	NA	NA	NA	NA	NA	NA	NA	NA	2	208941	138567	1.63396e+06	1.53605e+06	591335	601232	584860	428355	308599	286929	269452	242901	727755	614399	NA	149347	347508	3.17001e+06	1.19257e+06	1.01321e+06	595528	512353	1.34215e+06	149347	8	1.04034e+06	confident	confident
FBgn0022709	CG17146	3L	Adenylate kinase 1	Ak1	DmSP1_3	9	6.74229e+07	4.06736e+07	3.3564e+07	3	4.72202e+07	6	895389	5.78625e+06	2.88244e+06	1.54993e+07	1.01584e+07	1.19359e+07	6	7.85962e+06	6	1.34509e+07	1.28297e+07	3.31388e+07	3.37199e+07	1.66252e+07	1.99265e+07	1.50808e+07	8.49791e+06	9.78721e+06	9.31566e+06	9.75024e+06	1.17298e+07	1.17946e+07	1.16492e+07	19929971	2.11249e+07	2.62806e+07	6.68586e+07	3.65517e+07	2.35787e+07	1.91029e+07	2.148e+07	2.34438e+07	4.10549e+07	8	3.22939e+07	confident	confident
FBgn0023212	CG4204	3R	Elongin B	EloB	DmSP1_3	1	NA	NA	NA	NA	NA	NA	NA	NA	NA	NA	NA	NA	NA	NA	2	241831	191386	1.24072e+06	1.3123e+06	606248	792412	496863	292812	519918	562969	790988	897001	562660	NA	1.07882e+06	982902	433218	2.55301e+06	1.39866e+06	789675	1.08289e+06	1.68799e+06	562660	2.06172e+06	8	1.32123e+06	confident	confident
FBgn0023529	CG2918	X	-	CG2918	DmSP1_3	NA	NA	NA	NA	NA	NA	5	NA	70567.3	366489	423957	12836.2	3.26349e+06	NA	827468	3	62808	47259	541002	367655	164371	171747	96217	78851.7	259811	258059	818441	948055	425850	417344	266778	269215	110067	908657	336118	175069	517869	1.7665e+06	843194	535993	8	649183	confident	confident
FBgn0024913	CG11062	4	Activin-beta	Actbeta	DmSP1_3	NA	NA	NA	NA	NA	NA	NA	NA	NA	NA	NA	NA	NA	NA	NA	1	NA	NA	NA	NA	NA	NA	NA	NA	NA	NA	NA	NA	NA	NA	NA	NA	0	0	0	0	0	0	0	0	0	0	no.reps	no.peps
FBgn0026061	CG4123	3L	Multiple inositol polyphosphate phosphatase 1	Mipp1	DmSP1_3	5	1.83264e+06	1.85718e+07	1.18931e+07	3	1.07659e+07	5	939656	1.93051e+06	613524	2.66176e+06	2.01827e+06	3934085	6	2.0163e+06	6	6.2448e+06	7.28036e+06	3.14588e+07	1.69852e+07	1.37958e+07	2.05137e+07	9.90071e+06	5.6216e+06	3.63996e+06	3.80533e+06	4.99086e+06	5.43496e+06	3.28767e+06	2.95861e+06	600702	1.22105e+06	1.35252e+07	4.8444e+07	3.43095e+07	1.55223e+07	7.44529e+06	1.04258e+07	6.24628e+06	1.82175e+06	8	1.72175e+07	confident	confident
FBgn0027085	CG7479	3L	Leucyl-tRNA synthetase, mitochondrial	LeuRS-m	DmSP1	NA	NA	NA	NA	NA	NA	NA	NA	NA	NA	NA	NA	NA	NA	NA	NA	NA	NA	NA	NA	NA	NA	NA	NA	NA	NA	NA	NA	NA	NA	NA	NA	NA	NA	NA	NA	NA	NA	NA	NA	NA	NA	no.reps	no.peps
FBgn0027515	CG7115	2L	-	CG7115	DmSP1	NA	NA	NA	NA	NA	NA	NA	NA	NA	NA	NA	NA	NA	NA	NA	NA	NA	NA	NA	NA	NA	NA	NA	NA	NA	NA	NA	NA	NA	NA	NA	NA	NA	NA	NA	NA	NA	NA	NA	NA	NA	NA	no.reps	no.peps
FBgn0027602	CG8611	X	-	CG8611	DmSP1	NA	NA	NA	NA	NA	NA	NA	NA	NA	NA	NA	NA	NA	NA	NA	NA	NA	NA	NA	NA	NA	NA	NA	NA	NA	NA	NA	NA	NA	NA	NA	NA	NA	NA	NA	NA	NA	NA	NA	NA	NA	NA	no.reps	no.peps
FBgn0028325	CG7010	X	Pyruvate dehydrogenase E1 alpha subunit	Pdha	DmSP1_3	3	6.12804e+06	7.16178e+06	5.40974e+06	3	6.23319e+06	7	22405.2	2.60082e+06	1.03958e+06	9.73223e+06	2.35953e+06	4.41495e+06	6	3.36159e+06	7	1.85778e+06	1.88009e+06	8.56835e+06	9.62266e+06	6.71217e+06	7.07766e+06	6.66215e+06	3.65943e+06	2.60708e+06	2.64082e+06	2.46126e+06	2.71386e+06	3.80524e+06	4.12429e+06	2.31081e+06	2.86981e+06	3.73787e+06	1.8191e+07	1.37898e+07	1.03216e+07	5.2479e+06	5.17513e+06	7.92954e+06	5180624	8	8.69669e+06	confident	confident
FBgn0028342	CG2968	X	ATP synthase, delta subunit	ATPsyndelta	DmSP1_3	8	1.09021e+08	1.0078e+08	4.36654e+07	3	8.44887e+07	10	1.13621e+07	3.45729e+07	2.63068e+07	6.85465e+07	5.52432e+07	6.14578e+07	6	4.29149e+07	9	3.1617e+07	2.98964e+07	9.16884e+07	9.02331e+07	9.65719e+07	108848289	8.72132e+07	4.63668e+07	5.42911e+07	5.74848e+07	6.28566e+07	7.13327e+07	5.93255e+07	6.26788e+07	6.66292e+07	7.23076e+07	6.15133e+07	1.81921e+08	2.0542e+08	1.3358e+08	1.11776e+08	1.34189e+08	1.22004e+08	1.38937e+08	8	1.36168e+08	confident	confident
FBgn0028500	CG9063	3L	RIC1 homolog	Rich	DmSP1	NA	NA	NA	NA	NA	NA	NA	NA	NA	NA	NA	NA	NA	NA	NA	NA	NA	NA	NA	NA	NA	NA	NA	NA	NA	NA	NA	NA	NA	NA	NA	NA	NA	NA	NA	NA	NA	NA	NA	NA	NA	NA	no.reps	no.peps
FBgn0029667	CG14271	X	Growth arrest specific protein 8	Gas8	DmSP1_3	33	2.3156e+08	3.76731e+08	2.64109e+08	3	2.908e+08	24	1.63429e+07	7.18757e+07	5.28629e+07	8.35657e+07	8.87326e+07	9.09164e+07	6	6.73827e+07	36	1.77862e+08	1.72949e+08	2.74968e+08	2.92639e+08	2.6084e+08	3.04343e+08	2.04581e+08	1.22552e+08	116687182	1.25809e+08	1.46296e+08	1.66722e+08	9.68391e+07	8.33422e+07	1.21021e+08	1.2552e+08	3.50811e+08	567607204	5.65183e+08	327132456	2.42496e+08	313017953	1.80181e+08	246540942	8	3.49121e+08	confident	confident
FBgn0029834	CG5937	X	-	CG5937	DmSP1	NA	NA	NA	NA	NA	NA	NA	NA	NA	NA	NA	NA	NA	NA	NA	NA	NA	NA	NA	NA	NA	NA	NA	NA	NA	NA	NA	NA	NA	NA	NA	NA	NA	NA	NA	NA	NA	NA	NA	NA	NA	NA	no.reps	no.peps
FBgn0029868	CG3446	X	NADH dehydrogenase (ubiquinone) B16.6 subunit	ND-B16.6	DmSP1_3	9	9.78732e+07	1.29136e+08	9.74361e+07	3	1.08149e+08	4	3.06231e+06	1.32751e+07	1.08139e+07	2.10087e+07	2.22169e+07	2.2975e+07	6	1.55587e+07	7	3.73397e+07	3.81412e+07	8.51481e+07	9.39073e+07	7.74855e+07	9.34101e+07	4.71599e+07	3.02181e+07	4.89276e+07	5.54875e+07	4.98612e+07	5.70375e+07	5.81012e+07	6.00346e+07	4.43329e+07	47234795	7.54808e+07	1.79055e+08	1.70896e+08	7.7378e+07	1.04415e+08	1.06899e+08	1.18136e+08	9.15677e+07	8	1.15478e+08	confident	confident
FBgn0029941	CG1677	X	-	CG1677	DmSP1	NA	NA	NA	NA	NA	NA	NA	NA	NA	NA	NA	NA	NA	NA	NA	NA	NA	NA	NA	NA	NA	NA	NA	NA	NA	NA	NA	NA	NA	NA	NA	NA	NA	NA	NA	NA	NA	NA	NA	NA	NA	NA	no.reps	no.peps
FBgn0029993	CG1571	X	-	CG1571	DmSP1_3	13	1.58357e+07	2.62639e+07	1.51565e+07	3	1.90854e+07	11	1.09236e+06	7.58323e+06	4.81155e+06	7.66879e+06	8.17978e+06	6.70093e+06	6	6.0061e+06	15	1.82791e+07	1.8214e+07	3.37472e+07	3.45085e+07	3.51578e+07	4.04099e+07	2.08469e+07	1.27506e+07	6.76453e+06	7.3457e+06	7.01238e+06	8.04719e+06	4.60588e+06	4.75943e+06	4.8157e+06	4.79e+06	3.64931e+07	6.82557e+07	7.55677e+07	3.35975e+07	1.41102e+07	1.50596e+07	9.36532e+06	9.6057e+06	8	3.27569e+07	confident	confident
FBgn0030283	CG15198	X	-	CG15198	DmSP1_3	1	7.02189e+06	1.82836e+06	4.8973e+06	3	4.58252e+06	2	17318.9	119236	3.62617e+06	113392	1.0913e+06	1.59079e+06	6	1.09303e+06	2	1.06115e+07	1.08923e+07	2.31501e+07	2.51997e+07	1.3633e+06	2.11203e+06	4.26882e+06	2.09006e+06	240731	401769	NA	266836	NA	NA	1.03622e+06	1136683	2.15038e+07	48349811	3.47533e+06	6.35888e+06	642500	266836	0	2.17291e+06	7	1.03463e+07	confident	confident
FBgn0030449	CG4349	X	Ferritin 3 heavy chain homologue	Fer3HCH	DmSP1_3	6	4.90873e+07	1.14568e+07	5.28185e+06	3	2.1942e+07	6	478315	8.4505e+06	9804428	1.05477e+07	13206900	1.35818e+07	6	9.34493e+06	9	2.72988e+07	2.49798e+07	1.07514e+08	1.05135e+08	4.90448e+07	5.37182e+07	3.17242e+07	1.84801e+07	2.12521e+07	2.13885e+07	2.40865e+07	2.8815e+07	2.15386e+07	2.51904e+07	2.12773e+07	2.29721e+07	5.22786e+07	2.12649e+08	1.02763e+08	5.02043e+07	4.26406e+07	5.29015e+07	4.6729e+07	4.42494e+07	8	7.5552e+07	confident	confident
FBgn0030478	CG1640	X	-	CG1640	DmSP1_3	48	1.35426e+09	1.94077e+09	1.33279e+09	3	1.54261e+09	34	4.52827e+07	3.39225e+08	2.50501e+08	3.71793e+08	4.08844e+08	4.76768e+08	6	3.15402e+08	43	1038030811	1022208905	2020309234	1991563383	1774427266	2026870304	1271809146	699955169	9.03491e+08	9.36201e+08	7.82455e+08	8.9435e+08	5.71747e+08	618262908	6.69729e+08	7.19376e+08	2060239716	4011872617	3801297570	1971764315	1.83969e+09	1.6768e+09	1.19001e+09	1.38911e+09	8	2.2426e+09	confident	confident
FBgn0030525	CG10996	X	-	CG10996	DmSP1_3	16	8.94655e+07	1.24549e+08	7.35857e+07	3	9.58669e+07	11	4.67098e+06	2.29206e+07	2.04652e+07	2.8433e+07	3.14412e+07	3.1954e+07	6	2.33142e+07	19	6.19602e+07	6.35307e+07	1.20461e+08	1.31163e+08	1.03012e+08	1.19958e+08	8.66937e+07	4.96438e+07	4.75654e+07	5.02305e+07	4.9292e+07	5.65491e+07	3.26414e+08	2.06513e+07	4.91415e+07	5.13067e+07	1.25491e+08	251623441	2.22969e+08	1.36337e+08	9.77959e+07	1.05841e+08	3.47065e+08	1.00448e+08	8	1.73446e+08	confident	confident
FBgn0030851	CG8326	X	-	CG8326	DmSP1	NA	NA	NA	NA	NA	NA	NA	NA	NA	NA	NA	NA	NA	NA	NA	NA	NA	NA	NA	NA	NA	NA	NA	NA	NA	NA	NA	NA	NA	NA	NA	NA	NA	NA	NA	NA	NA	NA	NA	NA	NA	NA	no.reps	no.peps
FBgn0030853	CG5703	X	NADH dehydrogenase (ubiquinone) 24 kDa subunit	ND-24	DmSP1_3	14	1.08128e+08	1.22959e+08	7.52876e+07	3	1.02125e+08	13	2.15922e+06	2.93487e+07	2.15153e+07	3.59657e+07	3.56777e+07	4.45813e+07	6	2.8208e+07	18	4.44545e+07	4.29067e+07	1.55867e+08	1.57226e+08	1.169e+08	1.25284e+08	8.05739e+07	4.45155e+07	3.83674e+07	4.15815e+07	3.81178e+07	4.48586e+07	4.72457e+07	5.06631e+07	4.28906e+07	4.53295e+07	8.73612e+07	3.13092e+08	242183704	1.25089e+08	7.99489e+07	8.29764e+07	9.79087e+07	8.82201e+07	8	1.39598e+08	confident	confident
FBgn0031042	CG14221	X	-	CG14221	DmSP1	NA	NA	NA	NA	NA	NA	NA	NA	NA	NA	NA	NA	NA	NA	NA	NA	NA	NA	NA	NA	NA	NA	NA	NA	NA	NA	NA	NA	NA	NA	NA	NA	NA	NA	NA	NA	NA	NA	NA	NA	NA	NA	no.reps	no.peps
FBgn0031332	CG5556	2L	-	CG5556	DmSP1_3	7	4.65267e+08	3.70453e+08	3.82806e+08	3	4.06175e+08	5	1.61008e+06	1.03819e+07	8000919	1.46314e+07	1.53788e+07	1.76698e+07	6	1.12788e+07	11	4.04718e+07	4.02176e+07	8.38073e+07	8.49349e+07	7.02273e+07	8.00304e+07	4.90521e+07	2.37988e+07	3.70539e+07	3.68298e+07	4.4178e+07	5.16007e+07	3.61337e+07	2.28775e+07	48006653	5.42714e+07	8.06894e+07	1.68742e+08	1.50258e+08	7.28509e+07	7.38837e+07	9.57787e+07	5.90112e+07	1.02278e+08	8	1.00436e+08	confident	confident
FBgn0031335	CG5565	2L	-	CG5565	DmSP1_3	14	1.37724e+08	1.53874e+08	1.13457e+08	3	1.35018e+08	11	5.67683e+06	4.05389e+07	3.26967e+07	5.94424e+07	6.331e+07	7.11618e+07	6	4.54711e+07	13	9.01334e+07	8.72837e+07	1.93629e+08	1.95722e+08	1.5068e+08	1.67667e+08	1.22076e+08	6.6485e+07	9.53023e+07	9.69391e+07	1.10682e+08	125744411	1.0087e+08	9.50067e+07	1.01611e+08	1.10584e+08	1.77417e+08	3.89352e+08	318347146	1.88561e+08	1.92241e+08	2.36426e+08	1.95877e+08	2.12195e+08	8	2.38802e+08	confident	confident
FBgn0031436	CG3214	2L	NADH dehydrogenase (ubiquinone) B17.2 subunit	ND-B17.2	DmSP1_3	9	1.09626e+08	1.23326e+08	6.42278e+07	3	9.906e+07	8	5.18013e+06	2.40754e+07	1.8998e+07	3.69939e+07	3.78039e+07	4.38276e+07	6	2.78131e+07	6	3.42066e+07	3.43198e+07	8.04448e+07	8.35402e+07	5.77081e+07	6.66012e+07	6.0708e+07	3.2605e+07	3.60061e+07	3.88752e+07	4.18334e+07	4.53433e+07	10761739	5.10195e+07	3.25615e+07	3.50984e+07	6.85264e+07	1.63985e+08	1.24309e+08	9.33131e+07	7.48813e+07	8.71767e+07	6.17813e+07	6.76598e+07	8	9.27041e+07	confident	confident
FBgn0031905	CG5155	2L	gudu	gudu	DmSP1_3	34	4.15126e+08	6.24723e+08	4.3173e+08	3	4.90526e+08	28	3.1212e+07	1.19961e+08	8.18436e+07	1.37678e+08	1.4353e+08	1.52416e+08	6	1.11107e+08	40	2.9325e+08	3.01916e+08	6.63413e+08	601577922	5.49189e+08	6.30201e+08	3.98365e+08	2.18928e+08	263029937	2.78245e+08	3.32085e+08	3.20366e+08	333706776	3.7574e+08	2.58931e+08	2.79457e+08	5.95166e+08	1.26499e+09	1.17939e+09	6.17293e+08	5.41275e+08	6.52451e+08	7.09447e+08	538387654	8	7.623e+08	confident	confident
FBgn0031941	CG7211	2L	ATP synthase, subunit G-like	ATPsynGL	DmSP1_3	4	1.98047e+08	1.87655e+08	1.62833e+08	3	1.82845e+08	2	1.12678e+06	8.50302e+06	1.24496e+07	11000335	1.21694e+07	1.51638e+07	6	1.00688e+07	3	5.90531e+07	6.11277e+07	7.79209e+07	1.17942e+08	88319291	9.87553e+07	8.06901e+07	4.10023e+07	4.33314e+07	4.61006e+07	6.08589e+07	68125240	6.86758e+07	7.18575e+07	4.03549e+07	4.24148e+07	1.20181e+08	1.95863e+08	1.87075e+08	1.21692e+08	8.9432e+07	1.28984e+08	1.40533e+08	8.27697e+07	8	1.33316e+08	confident	confident
FBgn0031993	NA	NA	NA	NA	DmSP1	NA	NA	NA	NA	NA	NA	NA	NA	NA	NA	NA	NA	NA	NA	NA	NA	NA	NA	NA	NA	NA	NA	NA	NA	NA	NA	NA	NA	NA	NA	NA	NA	NA	NA	NA	NA	NA	NA	NA	NA	NA	NA	no.reps	no.peps
FBgn0032004	CG8292	2L	-	CG8292	DmSP1_3	19	1.1684e+08	1.80339e+08	1.33172e+08	3	1.4345e+08	12	2.82609e+06	2.53898e+07	1.89064e+07	3.20467e+07	3.7038e+07	3.56229e+07	6	2.5305e+07	18	7.35322e+07	7.72382e+07	1.38266e+08	1.51491e+08	1.17392e+08	137873755	9.55566e+07	5.54797e+07	4.80398e+07	5.32989e+07	5.10497e+07	5.83881e+07	2.89754e+07	2.31924e+07	3.85564e+07	4.16625e+07	1.5077e+08	2.89757e+08	2.55266e+08	1.51036e+08	1.01339e+08	1.09438e+08	5.21678e+07	8.02189e+07	8	1.48749e+08	confident	confident
FBgn0032266	CG18302	2L	-	CG18302	DmSP1	NA	NA	NA	NA	NA	NA	NA	NA	NA	NA	NA	NA	NA	NA	NA	NA	NA	NA	NA	NA	NA	NA	NA	NA	NA	NA	NA	NA	NA	NA	NA	NA	NA	NA	NA	NA	NA	NA	NA	NA	NA	NA	no.reps	no.peps
FBgn0032372	CG4988	2L	-	CG4988	DmSP1_3	23	2.35516e+08	3.51601e+08	2.19474e+08	3	2.68863e+08	16	1.52855e+07	6.63341e+07	4.65433e+07	7.79604e+07	8.436e+07	8.79777e+07	6	6.30768e+07	21	1.54978e+08	157440292	2.853e+08	2.93687e+08	2.68865e+08	3.11895e+08	2.14947e+08	1.17305e+08	1.34093e+08	1.36519e+08	1.5223e+08	1.68716e+08	1.29026e+08	1.28956e+08	1.17871e+08	1.32384e+08	3.12418e+08	5.78987e+08	5.8076e+08	3.32252e+08	2.70612e+08	320946101	2.57983e+08	250254910	8	3.63027e+08	confident	confident
FBgn0032431	CG5435	2L	-	CG5435	DmSP1_3	13	2.86049e+08	4.44383e+08	3.41873e+08	3	3.57435e+08	13	8.96534e+06	6.65393e+07	43230515	6.94431e+07	7.22902e+07	6.92498e+07	6	5.4953e+07	12	1.70393e+08	1.78224e+08	301943893	3.10177e+08	2.84463e+08	3.33116e+08	229561304	1.34525e+08	1.3165e+08	1.39387e+08	1.34911e+08	1.49486e+08	1.07592e+08	1.23585e+08	1.09353e+08	1.18448e+08	3.48617e+08	6.12121e+08	6.17579e+08	3.64086e+08	2.71037e+08	2.84396e+08	2.31177e+08	2.278e+08	8	3.69602e+08	confident	confident
FBgn0032498	NA	NA	NA	NA	DmSP1	NA	NA	NA	NA	NA	NA	NA	NA	NA	NA	NA	NA	NA	NA	NA	NA	NA	NA	NA	NA	NA	NA	NA	NA	NA	NA	NA	NA	NA	NA	NA	NA	NA	NA	NA	NA	NA	NA	NA	NA	NA	NA	no.reps	no.peps
FBgn0032741	CG10446	2L	similar to Deadpan	Sidpn	DmSP1	NA	NA	NA	NA	NA	NA	NA	NA	NA	NA	NA	NA	NA	NA	NA	NA	NA	NA	NA	NA	NA	NA	NA	NA	NA	NA	NA	NA	NA	NA	NA	NA	NA	NA	NA	NA	NA	NA	NA	NA	NA	NA	no.reps	no.peps
FBgn0033020	CG10396	2R	Cytochrome c oxidase subunit 4-like	COX4L	DmSP1_3	14	3.88312e+08	5.48264e+08	3.49415e+08	3	4.28663e+08	6	1.53451e+07	7.80748e+07	7.91867e+07	7.9535e+07	8.35711e+07	1.17894e+08	6	75601101	11	1.38026e+08	1.39306e+08	3.41547e+08	350457574	3.58614e+08	4.19458e+08	177732025	9.80655e+07	2.10421e+08	2.23019e+08	251860024	2.7004e+08	3.6317e+08	3.86183e+08	2.53721e+08	2.73162e+08	2.77332e+08	6.92004e+08	7.78072e+08	2.75798e+08	4.3344e+08	5.219e+08	7.49353e+08	5.26884e+08	8	5.31848e+08	confident	confident
FBgn0033639	CG9003	2R	-	CG9003	DmSP1	NA	NA	NA	NA	NA	NA	NA	NA	NA	NA	NA	NA	NA	NA	NA	NA	NA	NA	NA	NA	NA	NA	NA	NA	NA	NA	NA	NA	NA	NA	NA	NA	NA	NA	NA	NA	NA	NA	NA	NA	NA	NA	no.reps	no.peps
FBgn0034007	CG8102	2R	NADH dehydrogenase (ubiquinone) 51 kDa subunit-like 2	ND-51L2	DmSP1_3	21	1.72986e+08	2.73014e+08	1.72309e+08	3	2.06103e+08	10	6.25102e+06	3.80998e+07	2.79433e+07	5.82559e+07	5.65534e+07	5.71386e+07	6	4.0707e+07	22	9.16711e+07	9.45914e+07	2.02653e+08	1.99283e+08	2.18564e+08	2.49797e+08	1.16054e+08	6.95282e+07	8.6119e+07	9.28158e+07	9.47354e+07	1.04017e+08	69991296	7.11004e+07	9.68768e+07	1.04068e+08	1.86262e+08	4.01936e+08	4.68361e+08	1.85582e+08	1.78935e+08	1.98752e+08	1.41092e+08	2.00945e+08	8	2.45233e+08	confident	confident
FBgn0034073	CG8414	2R	-	CG8414	DmSP1	NA	NA	NA	NA	NA	NA	NA	NA	NA	NA	NA	NA	NA	NA	NA	NA	NA	NA	NA	NA	NA	NA	NA	NA	NA	NA	NA	NA	NA	NA	NA	NA	NA	NA	NA	NA	NA	NA	NA	NA	NA	NA	no.reps	no.peps
FBgn0034131	CG15712	2R	-	CG15712	DmSP1	NA	NA	NA	NA	NA	NA	NA	NA	NA	NA	NA	NA	NA	NA	NA	NA	NA	NA	NA	NA	NA	NA	NA	NA	NA	NA	NA	NA	NA	NA	NA	NA	NA	NA	NA	NA	NA	NA	NA	NA	NA	NA	no.reps	no.peps
FBgn0034434	NA	NA	NA	NA	DmSP1	NA	NA	NA	NA	NA	NA	NA	NA	NA	NA	NA	NA	NA	NA	NA	NA	NA	NA	NA	NA	NA	NA	NA	NA	NA	NA	NA	NA	NA	NA	NA	NA	NA	NA	NA	NA	NA	NA	NA	NA	NA	NA	no.reps	no.peps
FBgn0034464	CG11018	2R	-	CG11018	DmSP1_3	5	3.20752e+07	1.69324e+08	1.09573e+08	3	1.03658e+08	4	3.67506e+06	36936186	26227744	46228672	53928417	5.4594e+07	6	3.69317e+07	3	7.85615e+07	7.85162e+07	7.90093e+07	7.86165e+07	1.10276e+08	126513797	9.08077e+07	4.91106e+07	5.52302e+07	6.00984e+07	7.62513e+07	8.31021e+07	5917835	6082464	48265045	5.37622e+07	1.57078e+08	1.57626e+08	2.3679e+08	1.39918e+08	1.15329e+08	1.59353e+08	12000299	1.02027e+08	8	1.35015e+08	confident	confident
FBgn0034505	CG16739	2R	-	CG16739	DmSP1_3	8	1.25073e+08	2.47e+08	2.77514e+08	3	2.16529e+08	5	600326	31017996	3.0857e+07	3.34844e+07	3.77146e+07	3.7863e+07	6	2.85895e+07	8	1.20812e+08	1.33158e+08	2.00454e+08	2.1347e+08	2.88168e+08	352955667	1.35658e+08	9.63866e+07	6.66561e+07	7.3333e+07	47848068	5.38369e+07	9.48748e+07	1.28682e+08	7.15819e+07	8.09993e+07	2.5397e+08	4.13923e+08	6.41124e+08	2.32045e+08	1.39989e+08	1.01685e+08	2.23557e+08	1.52581e+08	8	2.69859e+08	confident	confident
FBgn0034532	CG13436	2R	-	CG13436	DmSP1_3	17	6.5099e+07	7.73912e+07	3.60685e+07	3	5.95196e+07	22	2.87165e+06	1.6681e+07	1.05763e+07	1.9394e+07	2.51641e+07	2.59071e+07	6	1.67657e+07	26	4.58712e+07	4.64203e+07	8.67843e+07	8.88541e+07	8.56508e+07	9.41168e+07	5.94722e+07	3.36461e+07	3.70856e+07	3.93772e+07	3.59225e+07	3.97783e+07	2.16489e+07	2.312e+07	4.18502e+07	3.43799e+07	9.22915e+07	175638329	1.79768e+08	9.31183e+07	7.64628e+07	7.57007e+07	4.47689e+07	7.62301e+07	8	1.01747e+08	confident	confident
FBgn0034592	CG9406	2R	-	CG9406	DmSP1	NA	NA	NA	NA	NA	NA	NA	NA	NA	NA	NA	NA	NA	NA	NA	NA	NA	NA	NA	NA	NA	NA	NA	NA	NA	NA	NA	NA	NA	NA	NA	NA	NA	NA	NA	NA	NA	NA	NA	NA	NA	NA	no.reps	no.peps
FBgn0034603	NA	NA	NA	NA	DmSP1	NA	NA	NA	NA	NA	NA	NA	NA	NA	NA	NA	NA	NA	NA	NA	NA	NA	NA	NA	NA	NA	NA	NA	NA	NA	NA	NA	NA	NA	NA	NA	NA	NA	NA	NA	NA	NA	NA	NA	NA	NA	NA	no.reps	no.peps
FBgn0034713	CG11291	2R	-	CG11291	DmSP1_3	21	2.89578e+08	3.33266e+08	2.38279e+08	3	2.87041e+08	8	5.00846e+06	4.47952e+07	4.754e+07	4.95851e+07	5.46977e+07	5.6487e+07	6	4.30189e+07	21	1.24468e+08	118283410	2.30022e+08	2.21602e+08	2.10596e+08	2.37456e+08	1.59501e+08	8.65378e+07	1.04811e+08	1.11683e+08	1.05642e+08	1.18291e+08	1.30889e+08	1.37605e+08	9.95106e+07	107736752	2.42751e+08	4.51625e+08	4.48053e+08	2.46038e+08	2.16494e+08	2.23933e+08	2.68494e+08	2.07247e+08	8	2.88079e+08	confident	confident
FBgn0034908	CG5543	2R	-	CG5543	DmSP1	NA	NA	NA	NA	NA	NA	NA	NA	NA	NA	NA	NA	NA	NA	NA	NA	NA	NA	NA	NA	NA	NA	NA	NA	NA	NA	NA	NA	NA	NA	NA	NA	NA	NA	NA	NA	NA	NA	NA	NA	NA	NA	no.reps	no.peps
FBgn0035001	CG4527	2R	Sterile20-like kinase	Slik	DmSP1	NA	NA	NA	NA	NA	NA	NA	NA	NA	NA	NA	NA	NA	NA	NA	NA	NA	NA	NA	NA	NA	NA	NA	NA	NA	NA	NA	NA	NA	NA	NA	NA	NA	NA	NA	NA	NA	NA	NA	NA	NA	NA	no.reps	no.peps
FBgn0035239	CG18170	3L	-	CG18170	DmSP1	NA	NA	NA	NA	NA	NA	NA	NA	NA	NA	NA	NA	NA	NA	NA	NA	NA	NA	NA	NA	NA	NA	NA	NA	NA	NA	NA	NA	NA	NA	NA	NA	NA	NA	NA	NA	NA	NA	NA	NA	NA	NA	no.reps	no.peps
FBgn0035399	NA	NA	NA	NA	DmSP1	NA	NA	NA	NA	NA	NA	NA	NA	NA	NA	NA	NA	NA	NA	NA	NA	NA	NA	NA	NA	NA	NA	NA	NA	NA	NA	NA	NA	NA	NA	NA	NA	NA	NA	NA	NA	NA	NA	NA	NA	NA	NA	no.reps	no.peps
FBgn0035404	NA	NA	NA	NA	DmSP1	NA	NA	NA	NA	NA	NA	NA	NA	NA	NA	NA	NA	NA	NA	NA	NA	NA	NA	NA	NA	NA	NA	NA	NA	NA	NA	NA	NA	NA	NA	NA	NA	NA	NA	NA	NA	NA	NA	NA	NA	NA	NA	no.reps	no.peps
FBgn0035483	CG1134	3L	Mitochondrial E3 ubiquitin protein ligase 1	Mul1	DmSP1	NA	NA	NA	NA	NA	NA	NA	NA	NA	NA	NA	NA	NA	NA	NA	NA	NA	NA	NA	NA	NA	NA	NA	NA	NA	NA	NA	NA	NA	NA	NA	NA	NA	NA	NA	NA	NA	NA	NA	NA	NA	NA	no.reps	no.peps
FBgn0035585	CG12027	3L	ATP synthase, coupling factor 6-like	ATPsynCF6L	DmSP1_3	11	2.00427e+08	2.33679e+08	1.49225e+08	3	1.94444e+08	7	607870	1.48886e+07	2.39889e+07	2.74192e+07	2.60188e+07	2.68996e+07	6	1.99705e+07	8	1.02967e+08	1.0201e+08	2.29254e+08	237867357	1.99891e+08	2.14735e+08	1.17308e+08	5.96888e+07	6.29782e+07	6.75904e+07	2.70381e+07	2.83827e+07	1.25236e+07	9.40703e+06	2.85104e+07	3.4192e+07	204977087	4.67122e+08	4.14626e+08	1.76996e+08	1.30569e+08	5.54208e+07	2.19306e+07	6.27024e+07	8	1.91793e+08	confident	confident
FBgn0035724	CG10064	3L	-	CG10064	DmSP1_3	41	6.56774e+08	9.66732e+08	6.93208e+08	3	7.72238e+08	28	1.89849e+07	1.71151e+08	1.263e+08	2.11766e+08	2.19096e+08	2.2288e+08	6	1.61696e+08	43	3.63655e+08	366631236	7.01014e+08	697509677	7.04916e+08	813287146	4.8104e+08	2.56961e+08	3.37331e+08	3.61043e+08	3.60544e+08	4.13969e+08	1.86683e+08	2.16633e+08	337894756	3.66302e+08	7.30286e+08	1.39852e+09	1.5182e+09	7.38e+08	6.98374e+08	7.74514e+08	4.03316e+08	7.04197e+08	8	8.70677e+08	confident	confident
FBgn0035799	CG14838	3L	-	CG14838	DmSP1_3	34	1.36979e+08	1.62273e+08	9.82838e+07	3	1.32512e+08	36	6.35386e+06	3.74362e+07	2.42659e+07	4.44489e+07	4.81241e+07	4.86971e+07	6	3.48877e+07	53	109423878	1.14691e+08	2.16621e+08	2.16939e+08	185455507	2.14609e+08	1.44644e+08	8.87549e+07	6.9514e+07	7.51525e+07	7.10673e+07	8.25444e+07	4.49413e+07	3.99099e+07	5.27216e+07	5.95076e+07	2.24115e+08	4.3356e+08	4.00064e+08	2.33399e+08	1.44667e+08	1.53612e+08	8.48512e+07	1.12229e+08	8	2.23312e+08	confident	confident
FBgn0035802	CG33275	3L	Puratrophin-1-like	Pura	DmSP1	NA	NA	NA	NA	NA	NA	NA	NA	NA	NA	NA	NA	NA	NA	NA	NA	NA	NA	NA	NA	NA	NA	NA	NA	NA	NA	NA	NA	NA	NA	NA	NA	NA	NA	NA	NA	NA	NA	NA	NA	NA	NA	no.reps	no.peps
FBgn0036310	CG10969	3L	-	CG10969	DmSP1_3	1	2.20072e+06	349475	323468	3	957889	NA	NA	NA	NA	NA	NA	NA	NA	NA	NA	NA	NA	NA	NA	NA	NA	NA	NA	NA	NA	NA	NA	NA	NA	NA	NA	NA	NA	NA	NA	NA	NA	NA	NA	NA	NA	confident	no.peps
FBgn0036627	CG4680	3L	Gag-related	Gagr	DmSP1	NA	NA	NA	NA	NA	NA	NA	NA	NA	NA	NA	NA	NA	NA	NA	NA	NA	NA	NA	NA	NA	NA	NA	NA	NA	NA	NA	NA	NA	NA	NA	NA	NA	NA	NA	NA	NA	NA	NA	NA	NA	NA	no.reps	no.peps
FBgn0036723	CG12229	3L	-	CG12229	DmSP1_3	30	5.03373e+08	6.43938e+08	4.45573e+08	3	5.30961e+08	18	2.40734e+07	1.2371e+08	1.01406e+08	1.48403e+08	1.56703e+08	1.6285e+08	6	1.19524e+08	28	2.29712e+08	2.34545e+08	4.6441e+08	4.74076e+08	438628818	5.12375e+08	3.08392e+08	1.8612e+08	1.96026e+08	2.07103e+08	220868788	253955003	178217567	1.43871e+08	1.98327e+08	2.09868e+08	4.64257e+08	9.38486e+08	9.51004e+08	4.94512e+08	4.03129e+08	474823791	3.22089e+08	4.08195e+08	8	5.57062e+08	confident	confident
FBgn0036728	CG7580	3L	Ubiquinol-cytochrome c reductase ubiquinone-binding protein	UQCR-Q	DmSP1_3	5	1.24754e+08	1.63751e+08	1.37957e+08	3	1.42154e+08	5	1.5294e+07	3.7741e+07	3.57268e+07	5.13931e+07	4.86206e+07	4.97775e+07	6	3.97588e+07	4	3.63196e+07	36413762	8.82359e+07	9.751e+07	7.31104e+07	8.89497e+07	6.38324e+07	3.75802e+07	49281632	49483635	5.32797e+07	59500491	6.75993e+07	6.94134e+07	4.37294e+07	4.84094e+07	7.27334e+07	1.85746e+08	1.6206e+08	1.01413e+08	98765267	1.1278e+08	1.37013e+08	92138723	8	1.20331e+08	confident	confident
FBgn0036733	CG6322	3L	U4-U6 small nuclear riboprotein factor 60K	U4-U6-60K	DmSP1	NA	NA	NA	NA	NA	NA	NA	NA	NA	NA	NA	NA	NA	NA	NA	NA	NA	NA	NA	NA	NA	NA	NA	NA	NA	NA	NA	NA	NA	NA	NA	NA	NA	NA	NA	NA	NA	NA	NA	NA	NA	NA	no.reps	no.peps
FBgn0036775	CG5147	3L	RNA polymerase III subunit D	Polr3D	DmSP1	NA	NA	NA	NA	NA	NA	NA	NA	NA	NA	NA	NA	NA	NA	NA	NA	NA	NA	NA	NA	NA	NA	NA	NA	NA	NA	NA	NA	NA	NA	NA	NA	NA	NA	NA	NA	NA	NA	NA	NA	NA	NA	no.reps	no.peps
FBgn0036931	CG14183	3L	-	CG14183	DmSP1_3	22	7.76164e+07	9.03418e+07	5.69339e+07	3	7.4964e+07	24	2.2619e+06	2.09953e+07	1.76017e+07	2.77812e+07	2.98641e+07	2.82278e+07	6	2.1122e+07	39	2.185e+08	2.167e+08	3.73498e+08	3.66466e+08	3.62987e+08	4.12997e+08	2.82908e+08	1.47653e+08	1.78837e+08	1.89074e+08	2.14019e+08	2.42655e+08	2.31943e+07	4.62844e+07	1.56655e+08	168905274	4.352e+08	7.39964e+08	7.75984e+08	4.30561e+08	3.6791e+08	4.56674e+08	6.94786e+07	3.2556e+08	8	4.50167e+08	confident	confident
FBgn0036962	CG17122	3L	-	CG17122	DmSP1_3	30	1.94737e+08	2.41644e+08	1.53319e+08	3	1.96567e+08	22	1.77848e+07	6.57437e+07	3.66082e+07	7.49262e+07	8.64798e+07	8.10985e+07	6	6.04402e+07	29	1.70673e+08	1.70653e+08	292818125	3.00445e+08	2.18601e+08	2.53753e+08	1.94754e+08	1.13783e+08	126055438	128789182	1.59453e+08	1.77585e+08	1.69715e+08	1.3052e+08	1.27079e+08	1.38949e+08	3.41326e+08	5.93263e+08	4.72354e+08	3.08537e+08	254844620	3.37038e+08	3.00236e+08	2.66028e+08	8	3.59203e+08	confident	confident
FBgn0037035	CG10589	3L	-	CG10589	DmSP1_3	18	1.60188e+08	2.76766e+08	2.38591e+08	3	2.25181e+08	13	5.10702e+06	3.7001e+07	3.023e+07	4.18458e+07	4.25372e+07	4.70287e+07	6	3.39583e+07	26	1.10224e+08	1.10615e+08	2.16087e+08	2.16177e+08	1.91715e+08	225693338	1.31313e+08	7.32905e+07	9.92272e+07	1.03701e+08	1.11301e+08	1.26263e+08	1.83957e+08	1.26912e+08	1.12878e+08	1.2236e+08	220838951	4.32264e+08	4.17408e+08	2.04604e+08	2.02928e+08	2.37564e+08	3.10869e+08	2.35238e+08	8	2.82714e+08	confident	confident
FBgn0037059	CG10510	3L	-	CG10510	DmSP1_3	20	5.31022e+07	7.22421e+07	4.24644e+07	3	5.59362e+07	17	3.31147e+06	1.49578e+07	9.45675e+06	1.92915e+07	2.08819e+07	1.9948e+07	6	1.46412e+07	25	4.79945e+07	4.7745e+07	7.18179e+07	7.39052e+07	6.68905e+07	7.94708e+07	5.47447e+07	3.18815e+07	3.18525e+07	3.60369e+07	4.39111e+07	5.02396e+07	1.36942e+08	1.41133e+08	3.57286e+07	3.52133e+07	9.57395e+07	1.45723e+08	1.46361e+08	8.66262e+07	6.78895e+07	9.41507e+07	2.78075e+08	7.09418e+07	8	1.23188e+08	confident	confident
FBgn0037063	CG9391	3L	-	CG9391	DmSP1_3	5	2.97263e+06	7.94454e+06	2.72959e+06	3	4.54892e+06	7	259657	4.04883e+06	2685057	5.24592e+06	4.15169e+06	5.63643e+06	6	3.67126e+06	9	8.2448e+06	7.8866e+06	1.62461e+07	1.63004e+07	1.43676e+07	1.7304e+07	1.33459e+07	6.93385e+06	3.89031e+06	4.74398e+06	6.56995e+06	7.26086e+06	2.00213e+06	2.97578e+06	3.4857e+06	3.30934e+06	1.61314e+07	3.25464e+07	3.16716e+07	2.02797e+07	8.63429e+06	1.38308e+07	4.97792e+06	6.79504e+06	8	1.68584e+07	confident	confident
FBgn0037191	CG14448	3L	-	CG14448	DmSP1_3	11	7.77313e+07	8.38906e+07	5.25559e+07	3	7.13926e+07	8	8.04759e+06	1.6025e+07	1.34777e+07	2.51155e+07	24719980	2.77721e+07	6	1.9193e+07	11	3.11237e+07	3.16128e+07	7.6647e+07	7.65236e+07	4.18708e+07	4.70067e+07	3.42512e+07	1.84113e+07	2.03197e+07	2.15207e+07	2.80443e+07	3.01825e+07	1.90785e+07	1.93255e+07	2.93042e+07	3.11569e+07	6.27365e+07	1.53171e+08	8.88775e+07	5.26624e+07	41840375	5.82269e+07	3.8404e+07	60461147	8	6.95474e+07	confident	confident
FBgn0037236	CG9772	3R	S-phase kinase-associated protein 2	Skp2	DmSP1	NA	NA	NA	NA	NA	NA	NA	NA	NA	NA	NA	NA	NA	NA	NA	NA	NA	NA	NA	NA	NA	NA	NA	NA	NA	NA	NA	NA	NA	NA	NA	NA	NA	NA	NA	NA	NA	NA	NA	NA	NA	NA	no.reps	no.peps
FBgn0037276	CG17387	3R	-	CG17387	DmSP1_3	33	1.21432e+08	1.34158e+08	8.71243e+07	3	1.14238e+08	35	1.27507e+07	4.82877e+07	2.97087e+07	5.24644e+07	5.783e+07	5.62872e+07	6	4.28881e+07	48	1.10198e+08	1.09143e+08	1.90487e+08	1.93613e+08	167286766	1.97293e+08	1.36898e+08	7.86826e+07	8.38756e+07	8.75722e+07	1.10919e+08	1.24555e+08	5.77405e+07	6.84977e+07	8.14367e+07	8.66713e+07	2.19341e+08	3.841e+08	3.64579e+08	2.1558e+08	1.71448e+08	2.35474e+08	1.26238e+08	1.68108e+08	8	2.35609e+08	confident	confident
FBgn0037463	CG1984	3R	don juan like	djl	DmSP1_3	7	1.31415e+06	5.58869e+06	2.64691e+07	3	1.1124e+07	NA	NA	NA	NA	NA	NA	NA	NA	NA	5	NA	NA	NA	NA	2.65805e+06	1.71085e+06	92927.2	NA	1.54031e+06	1.86972e+06	2.27555e+06	1.71432e+06	6.80233e+06	5819578	4.57426e+06	4.57024e+06	0	0	4.3689e+06	92927.2	3.41003e+06	3.98987e+06	1.26219e+07	9.1445e+06	6	4.20352e+06	confident	confident
FBgn0037464	CG1988	3R	Male-specific transcript 84B	Mst84B	DmSP1_3	18	4.03572e+08	2.28095e+08	5.39681e+08	3	3.90449e+08	8	1.65446e+07	3.67472e+07	4.54133e+07	4.19949e+07	4.66387e+07	5.25564e+07	6	3.99825e+07	16	2.36891e+08	2.26345e+08	3.41018e+08	3.77391e+08	524605422	591146955	2.69122e+08	135616607	2.02429e+08	235937244	2.39981e+08	2.94088e+08	3.44086e+08	4.05522e+08	2.36722e+08	2.53385e+08	4.63236e+08	7.18409e+08	1115752377	4.04739e+08	4.38367e+08	5.3407e+08	7.49608e+08	4.90107e+08	8	6.14286e+08	confident	confident
FBgn0037483	CG14609	3R	-	CG14609	DmSP1_3	33	5.53321e+08	5.53443e+08	3.91682e+08	3	4.99482e+08	34	2.32611e+07	1.74431e+08	1.20416e+08	2.32323e+08	2.29961e+08	2.88456e+08	6	1.78141e+08	38	3.39488e+08	3.35183e+08	668591283	6.74523e+08	5.51706e+08	6.38566e+08	4.21338e+08	239472762	2.42228e+08	2.56295e+08	2.90776e+08	3.08126e+08	1.38933e+08	1.54828e+08	2.03228e+08	2.20321e+08	6.74671e+08	1.34311e+09	1.19027e+09	6.60811e+08	4.98523e+08	5.98902e+08	2.93761e+08	4.23549e+08	8	7.10451e+08	confident	confident
FBgn0037659	CG11033	3R	Lysine demethylase 2	Kdm2	DmSP1	NA	NA	NA	NA	NA	NA	NA	NA	NA	NA	NA	NA	NA	NA	NA	NA	NA	NA	NA	NA	NA	NA	NA	NA	NA	NA	NA	NA	NA	NA	NA	NA	NA	NA	NA	NA	NA	NA	NA	NA	NA	NA	no.reps	no.peps
FBgn0037860	CG6629	3R	-	CG6629	DmSP1_3	13	4.03516e+08	4.73805e+08	3.25274e+08	3	4.00865e+08	8	1.55695e+07	6.76561e+07	4.09497e+07	6.673e+07	7.83572e+07	9.78052e+07	6	6.1178e+07	9	1.57535e+08	1.81623e+08	3.15794e+08	3.47135e+08	2.81994e+08	3.42795e+08	2.3908e+08	1.53841e+08	1.6023e+08	1.69663e+08	2.24406e+08	2.42265e+08	157026889	1.52179e+08	1.54111e+08	1.58542e+08	3.39158e+08	6.62928e+08	6.24789e+08	3.92921e+08	3.29892e+08	4.66671e+08	3.09206e+08	3.12652e+08	8	4.29777e+08	confident	confident
FBgn0038008	CG3942	3R	-	CG3942	DmSP1_3	31	1.55949e+08	2.28893e+08	1.52196e+08	3	1.79013e+08	22	4.21839e+06	3.89735e+07	2.9317e+07	5.12212e+07	5.30473e+07	5.32043e+07	6	3.83303e+07	31	9.60238e+07	9.98633e+07	1.85696e+08	1.91099e+08	1.80387e+08	2.12441e+08	1.22983e+08	7.07864e+07	7.30808e+07	7.86699e+07	7.14415e+07	8.36703e+07	3.84448e+07	37479250	6.67766e+07	7.26582e+07	1.95887e+08	3.76795e+08	3.92828e+08	1.9377e+08	1.51751e+08	1.55112e+08	7.59241e+07	1.39435e+08	8	2.10188e+08	confident	confident
FBgn0038127	CG8476	3R	-	CG8476	DmSP1	NA	NA	NA	NA	NA	NA	NA	NA	NA	NA	NA	NA	NA	NA	NA	NA	NA	NA	NA	NA	NA	NA	NA	NA	NA	NA	NA	NA	NA	NA	NA	NA	NA	NA	NA	NA	NA	NA	NA	NA	NA	NA	no.reps	no.peps
FBgn0038190	CG9926	3R	-	CG9926	DmSP1	NA	NA	NA	NA	NA	NA	NA	NA	NA	NA	NA	NA	NA	NA	NA	NA	NA	NA	NA	NA	NA	NA	NA	NA	NA	NA	NA	NA	NA	NA	NA	NA	NA	NA	NA	NA	NA	NA	NA	NA	NA	NA	no.reps	no.peps
FBgn0038258	CG7362	3R	-	CG7362	DmSP1_3	13	2.89083e+07	4.52137e+07	2.86441e+07	3	3.42553e+07	8	268279	7.67254e+06	4.40261e+06	6.28019e+06	8.07254e+06	1.05072e+07	6	6.20056e+06	18	2.1497e+07	2.05469e+07	3.65701e+07	34613680	3.36594e+07	3.87203e+07	2.71654e+07	1.55666e+07	1.58751e+07	2.05424e+07	2.47519e+07	2.83417e+07	1.35533e+07	1.05715e+07	1.94087e+07	2.36749e+07	4.20439e+07	7.11838e+07	7.23797e+07	4.27321e+07	3.64175e+07	5.30936e+07	2.41248e+07	4.30836e+07	8	4.81324e+07	confident	confident
FBgn0038365	CG9593	3R	-	CG9593	DmSP1	NA	NA	NA	NA	NA	NA	NA	NA	NA	NA	NA	NA	NA	NA	NA	NA	NA	NA	NA	NA	NA	NA	NA	NA	NA	NA	NA	NA	NA	NA	NA	NA	NA	NA	NA	NA	NA	NA	NA	NA	NA	NA	no.reps	no.peps
FBgn0038739	CG4686	3R	-	CG4686	DmSP1_3	4	1.0866e+07	3.03809e+07	8.073e+06	3	1.644e+07	2	1.00941e+06	6.35185e+06	1.88017e+06	1.03443e+07	8.81764e+06	1.38554e+07	6	7.04313e+06	4	1.20941e+07	1.26933e+07	26252642	2.63683e+07	2.74147e+07	2.72071e+07	2.13169e+07	8.23496e+06	2.06189e+07	2.10342e+07	2.16572e+07	2.30969e+07	1.6236e+06	2145616	1.83232e+07	1.83711e+07	2.47875e+07	5.26209e+07	5.46218e+07	29551850	4.1653e+07	4.4754e+07	3.76922e+06	3.66943e+07	8	3.60566e+07	confident	confident
FBgn0038960	CG13855	3R	-	CG13855	DmSP1_3	14	8.87226e+07	9.05257e+07	6.8154e+07	3	8.24674e+07	14	2.24876e+06	1.97187e+07	1.49543e+07	2.36838e+07	2.39455e+07	2.35709e+07	6	1.80203e+07	22	5.0462e+07	4.98458e+07	1.00374e+08	9.63699e+07	8.1865e+07	9.0026e+07	6.46219e+07	3.44072e+07	3.79164e+07	4.06654e+07	4.40242e+07	49884943	1.1466e+07	1.21939e+07	3.28829e+07	3.64833e+07	1.00308e+08	1.96744e+08	1.71891e+08	9.90291e+07	7.85818e+07	9.39092e+07	2.36599e+07	6.93662e+07	8	1.04186e+08	confident	confident
FBgn0038977	CG5376	3R	-	CG5376	DmSP1	NA	NA	NA	NA	NA	NA	NA	NA	NA	NA	NA	NA	NA	NA	NA	NA	NA	NA	NA	NA	NA	NA	NA	NA	NA	NA	NA	NA	NA	NA	NA	NA	NA	NA	NA	NA	NA	NA	NA	NA	NA	NA	no.reps	no.peps
FBgn0039070	CG17083	3R	wampa	wam	DmSP1_3	35	3.90342e+08	4.91303e+08	3.45938e+08	3	4.09194e+08	29	1.7829e+07	1.15046e+08	8.64844e+07	1.38044e+08	1.4304e+08	1.43822e+08	6	1.07378e+08	34	257986500	2.55416e+08	485802482	4.8754e+08	4.24378e+08	4.86087e+08	3.28705e+08	1.90792e+08	1.83113e+08	1.94923e+08	1.81635e+08	2.09256e+08	1.42193e+08	157757973	1.55254e+08	1.69061e+08	5.13403e+08	9.73342e+08	9.10466e+08	5.19498e+08	3.78036e+08	3.90892e+08	2.99951e+08	3.24315e+08	8	5.38738e+08	confident	confident
FBgn0039204	CG6607	3R	-	CG6607	DmSP1	NA	NA	NA	NA	NA	NA	NA	NA	NA	NA	NA	NA	NA	NA	NA	NA	NA	NA	NA	NA	NA	NA	NA	NA	NA	NA	NA	NA	NA	NA	NA	NA	NA	NA	NA	NA	NA	NA	NA	NA	NA	NA	no.reps	no.peps
FBgn0039251	CG17462	3R	Topoisomerase related function 4-2	Trf4-2	DmSP1	NA	NA	NA	NA	NA	NA	NA	NA	NA	NA	NA	NA	NA	NA	NA	NA	NA	NA	NA	NA	NA	NA	NA	NA	NA	NA	NA	NA	NA	NA	NA	NA	NA	NA	NA	NA	NA	NA	NA	NA	NA	NA	no.reps	no.peps
FBgn0039270	CG11820	3R	Poly-glutamine tract binding protein 1	PQBP1	DmSP1	NA	NA	NA	NA	NA	NA	NA	NA	NA	NA	NA	NA	NA	NA	NA	NA	NA	NA	NA	NA	NA	NA	NA	NA	NA	NA	NA	NA	NA	NA	NA	NA	NA	NA	NA	NA	NA	NA	NA	NA	NA	NA	no.reps	no.peps
FBgn0039331	CG11913	3R	NADH dehydrogenase (ubiquinone) 49 kDa subunit-like	ND-49L	DmSP1_3	19	2.46967e+08	3.49303e+08	2.22333e+08	3	2.72868e+08	12	9.23308e+06	7.41988e+07	5.09197e+07	8.86834e+07	9.35558e+07	9.63195e+07	6	6.88184e+07	18	1.36976e+08	1.42576e+08	2.97612e+08	3.02197e+08	2.39622e+08	3.29275e+08	1.79158e+08	102263470	1.30379e+08	1.0935e+08	1.31565e+08	1.44884e+08	6.99715e+07	4.81667e+07	8.76387e+07	9.55502e+07	2.79552e+08	5.99809e+08	5.68897e+08	2.81422e+08	2.39728e+08	2.76449e+08	1.18138e+08	1.83189e+08	8	3.18398e+08	confident	confident
FBgn0039338	CG4548	3R	XNP	XNP	DmSP1	NA	NA	NA	NA	NA	NA	NA	NA	NA	NA	NA	NA	NA	NA	NA	NA	NA	NA	NA	NA	NA	NA	NA	NA	NA	NA	NA	NA	NA	NA	NA	NA	NA	NA	NA	NA	NA	NA	NA	NA	NA	NA	no.reps	no.peps
FBgn0039564	CG5527	3R	Neprilysin 7	Nep7	DmSP1	NA	NA	NA	NA	NA	NA	NA	NA	NA	NA	NA	NA	NA	NA	NA	NA	NA	NA	NA	NA	NA	NA	NA	NA	NA	NA	NA	NA	NA	NA	NA	NA	NA	NA	NA	NA	NA	NA	NA	NA	NA	NA	no.reps	no.peps
FBgn0039802	CG1349	3R	dj-1beta	dj-1beta	DmSP1	NA	NA	NA	NA	NA	NA	NA	NA	NA	NA	NA	NA	NA	NA	NA	NA	NA	NA	NA	NA	NA	NA	NA	NA	NA	NA	NA	NA	NA	NA	NA	NA	NA	NA	NA	NA	NA	NA	NA	NA	NA	NA	no.reps	no.peps
FBgn0039809	CG15547	3R	-	CG15547	DmSP1_3	11	1.53241e+08	2.02356e+08	1.35489e+08	3	1.63695e+08	8	1.27302e+07	4.24521e+07	3.52231e+07	5.12317e+07	5.38377e+07	5.57757e+07	6	4.18751e+07	11	1.03939e+08	1.07303e+08	195903929	2.04338e+08	1.72464e+08	202934988	1.39394e+08	7.68949e+07	1.03883e+08	1.09593e+08	1.764e+08	2.03573e+08	1.57216e+08	150145220	1.2668e+08	1.37213e+08	2.11242e+08	4.00242e+08	3.75399e+08	2.16289e+08	2.13476e+08	3.79974e+08	3.07361e+08	2.63893e+08	8	2.95985e+08	confident	confident
FBgn0040238	CG6264	3R	Bestrophin 1	Best1	DmSP1	NA	NA	NA	NA	NA	NA	NA	NA	NA	NA	NA	NA	NA	NA	NA	NA	NA	NA	NA	NA	NA	NA	NA	NA	NA	NA	NA	NA	NA	NA	NA	NA	NA	NA	NA	NA	NA	NA	NA	NA	NA	NA	no.reps	no.peps
FBgn0040996	CG12617	2L	-	CG12617	DmSP1_3	3	7.08871e+06	1.30124e+06	2.40215e+06	3	3.59737e+06	NA	NA	NA	NA	NA	NA	NA	NA	NA	2	1.17234e+06	681820	8.2627e+06	NA	12578957	15261591	2.51558e+06	NA	2.41126e+06	5361486	2.1727e+07	2.24493e+07	27348196	29386292	1.98447e+07	1.75236e+07	1.85416e+06	8.2627e+06	27840548	2.51558e+06	7.77274e+06	4.41763e+07	56734488	3.73683e+07	8	2.33156e+07	confident	confident
FBgn0041195	CG6504	2L	Polycystic kidney disease 2	Pkd2	DmSP1_3	NA	NA	NA	NA	NA	NA	NA	NA	NA	NA	NA	NA	NA	NA	NA	1	141862	136646	557554	364661	267042	196615	127538	88160.6	NA	NA	68246.6	NA	NA	NA	NA	NA	278508	922215	463658	215699	0	68246.6	0	0	5	243541	confident	no.peps
FBgn0043783	CG32444	3L	-	CG32444	DmSP1_3	27	2.31366e+08	3.32875e+08	2.78505e+08	3	2.80915e+08	15	1.3911e+07	6.47624e+07	5.73019e+07	7.70172e+07	8.27883e+07	9.03562e+07	6	6.43562e+07	21	1.72434e+08	1.71013e+08	3.32461e+08	3.41638e+08	3.06049e+08	3.57659e+08	2.28933e+08	1.22827e+08	134151011	1.43888e+08	1.49523e+08	1.66646e+08	1.12341e+08	9.75301e+07	1.28547e+08	1.3943e+08	3.43447e+08	6.74099e+08	6.63708e+08	3.5176e+08	2.78039e+08	3.16169e+08	2.09871e+08	2.67977e+08	8	3.88134e+08	confident	confident
FBgn0050103	CG30103	2R	-	CG30103	DmSP1_3	7	2.02642e+07	2.14993e+07	1.34394e+07	3	1.8401e+07	5	1.76866e+06	2.70736e+06	1.7405e+06	3.57582e+06	3.37232e+06	4.01494e+06	6	2.86326e+06	9	1.11165e+07	1.13682e+07	1.51102e+07	1.60427e+07	1.49451e+07	17636239	1.61355e+07	9.27473e+06	7.36844e+06	6.34149e+06	1.02806e+07	1.12344e+07	9.29753e+06	9.47475e+06	7.84463e+06	8.43826e+06	2.24847e+07	3.11529e+07	3.25813e+07	2.54102e+07	1.37099e+07	2.1515e+07	1.87723e+07	1.62829e+07	8	2.27387e+07	confident	confident
FBgn0050429	CG30429	2R	-	CG30429	DmSP1_3	7	2.52174e+07	3.02734e+07	2.04088e+07	3	2.52999e+07	5	2.28495e+06	6689989	2.98413e+06	7.71407e+06	8.61669e+06	8.5882e+06	6	6.14634e+06	13	2.1807e+07	2.27922e+07	4.005e+07	4.17717e+07	4.87001e+07	5.69303e+07	2.89104e+07	1.70635e+07	1.71522e+07	1.90236e+07	2.1722e+07	2.37725e+07	2.3698e+07	1.70492e+07	1.85165e+07	2.07346e+07	4.45992e+07	8.18217e+07	1.0563e+08	4.59739e+07	3.61759e+07	4.54945e+07	4.07472e+07	3.9251e+07	8	5.49617e+07	confident	confident
FBgn0051120	NA	NA	NA	NA	DmSP1	NA	NA	NA	NA	NA	NA	NA	NA	NA	NA	NA	NA	NA	NA	NA	NA	NA	NA	NA	NA	NA	NA	NA	NA	NA	NA	NA	NA	NA	NA	NA	NA	NA	NA	NA	NA	NA	NA	NA	NA	NA	NA	no.reps	no.peps
FBgn0051533	CG31533	3R	-	CG31533	DmSP1_3	16	4.05069e+07	4.32242e+07	4.39425e+07	3	4.25579e+07	15	2.87141e+06	1.40798e+07	6.96091e+06	1.66601e+07	2.0186e+07	2.17988e+07	6	1.37595e+07	22	3.40998e+07	3.46253e+07	5.63831e+07	5.86224e+07	9.41486e+07	9.11514e+07	4.16311e+07	2.39018e+07	4.14975e+07	4.24487e+07	4.97367e+07	5.75414e+07	2.96424e+07	3.51525e+07	6.10519e+07	6.76764e+07	6.87251e+07	1.15006e+08	1.853e+08	6.5533e+07	8.39462e+07	1.07278e+08	6.47949e+07	1.28728e+08	8	1.02414e+08	confident	confident
FBgn0051546	CG31546	3R	-	CG31546	DmSP1_3	16	2.62473e+08	3.39482e+08	2.79257e+08	3	2.93738e+08	12	1.73344e+07	6.6861e+07	4.90351e+07	7.73429e+07	7.57966e+07	7.77985e+07	6	6.06947e+07	16	1.0874e+08	1.06928e+08	2.19557e+08	225589970	1.89924e+08	2.11841e+08	1.48025e+08	7.79685e+07	1.06906e+08	1.09889e+08	132514149	1.45012e+08	1.20657e+08	1.22585e+08	141042624	148382989	2.15668e+08	4.45147e+08	4.01765e+08	2.25994e+08	2.16795e+08	2.77526e+08	2.43242e+08	289425613	8	2.89445e+08	confident	confident
FBgn0051816	CG31816	2L	-	CG31816	DmSP1_3	7	9.18327e+07	1.13888e+08	6.99899e+07	3	9.19037e+07	5	8.94665e+06	2.29455e+07	1.96351e+07	2.91029e+07	3.04214e+07	3.05073e+07	6	2.35931e+07	6	5.22387e+07	5.49035e+07	1.04237e+08	113072635	8.36305e+07	1.03278e+08	6.35236e+07	4.38676e+07	3.16866e+07	3.28932e+07	4.50595e+07	5.07784e+07	38719971	3.86246e+07	3.29663e+07	3.55342e+07	1.07142e+08	2.1731e+08	186908404	1.07391e+08	6.45798e+07	9.58379e+07	7.73446e+07	6.85005e+07	8	1.15627e+08	confident	confident
FBgn0051973	CG31973	2L	Chitin deacetylase-like 5	Cda5	DmSP1	NA	NA	NA	NA	NA	NA	NA	NA	NA	NA	NA	NA	NA	NA	NA	NA	NA	NA	NA	NA	NA	NA	NA	NA	NA	NA	NA	NA	NA	NA	NA	NA	NA	NA	NA	NA	NA	NA	NA	NA	NA	NA	no.reps	no.peps
FBgn0052182	CG32182	3L	-	CG32182	DmSP1	NA	NA	NA	NA	NA	NA	NA	NA	NA	NA	NA	NA	NA	NA	NA	NA	NA	NA	NA	NA	NA	NA	NA	NA	NA	NA	NA	NA	NA	NA	NA	NA	NA	NA	NA	NA	NA	NA	NA	NA	NA	NA	no.reps	no.peps
FBgn0052488	CG32488	3L	-	CG32488	DmSP1_3	19	1.60785e+08	1.79427e+08	1.1025e+08	3	1.50154e+08	14	7.39035e+06	4.39145e+07	3.0393e+07	5.29514e+07	6.32907e+07	6.4042e+07	6	4.36637e+07	20	1.1491e+08	1.15465e+08	2.10339e+08	2.20535e+08	1.99605e+08	2.38769e+08	1.55078e+08	8.83458e+07	1.07939e+08	1.14878e+08	1.14577e+08	1.28993e+08	4.32098e+07	3.08717e+07	9.18011e+07	9.95101e+07	2.30376e+08	4.30874e+08	4.38374e+08	2.43424e+08	2.22816e+08	243570238	7.40816e+07	1.91311e+08	8	2.59353e+08	confident	confident
FBgn0052627	NA	NA	NA	NA	DmSP1	NA	NA	NA	NA	NA	NA	NA	NA	NA	NA	NA	NA	NA	NA	NA	NA	NA	NA	NA	NA	NA	NA	NA	NA	NA	NA	NA	NA	NA	NA	NA	NA	NA	NA	NA	NA	NA	NA	NA	NA	NA	NA	no.reps	no.peps
FBgn0052654	CG32654	X	Secretory 16	Sec16	DmSP1	NA	NA	NA	NA	NA	NA	NA	NA	NA	NA	NA	NA	NA	NA	NA	NA	NA	NA	NA	NA	NA	NA	NA	NA	NA	NA	NA	NA	NA	NA	NA	NA	NA	NA	NA	NA	NA	NA	NA	NA	NA	NA	no.reps	no.peps
FBgn0052832	CG32832	2L	-	CG32832	DmSP1_3	5	2.46544e+08	2.03564e+08	1.10251e+08	3	1.86786e+08	5	7.18536e+06	4.08845e+07	3.1115e+07	5.07209e+07	4.7084e+07	5.8798e+07	6	3.9298e+07	5	5.62327e+07	5.87566e+07	1.14885e+08	1.17714e+08	109602684	126517664	99120705	5.41052e+07	7.48128e+07	9.26564e+07	75296926	8.70446e+07	62295089	56348668	50240050	57779058	114989346	232598959	236120348	1.53226e+08	1.67469e+08	1.62342e+08	118643757	108019108	8	1.61676e+08	confident	confident
FBgn0053489	CG33489	3L	-	CG33489	DmSP1_3	15	6.19038e+07	9.34191e+07	5.80721e+07	3	7.11317e+07	15	5.05303e+06	2.18363e+07	2.59317e+07	3.09141e+07	2.96663e+07	3.57206e+07	6	2.48537e+07	22	6.90055e+07	5.08742e+07	1.0722e+08	8.66409e+07	1.13326e+08	1.01253e+08	6.27298e+07	4.19704e+07	3.95922e+07	4.69328e+07	4.92002e+07	5.63978e+07	1.58845e+07	1.58687e+07	3.62207e+07	4.10597e+07	1.1988e+08	1.93861e+08	214578659	1.047e+08	8.6525e+07	1.05598e+08	3.17532e+07	7.72804e+07	8	1.16772e+08	confident	confident
FBgn0053937	NA	NA	NA	NA	DmSP1	NA	NA	NA	NA	NA	NA	NA	NA	NA	NA	NA	NA	NA	NA	NA	NA	NA	NA	NA	NA	NA	NA	NA	NA	NA	NA	NA	NA	NA	NA	NA	NA	NA	NA	NA	NA	NA	NA	NA	NA	NA	NA	no.reps	no.peps
FBgn0085386	CG34357	3R	-	CG34357	DmSP1	NA	NA	NA	NA	NA	NA	NA	NA	NA	NA	NA	NA	NA	NA	NA	NA	NA	NA	NA	NA	NA	NA	NA	NA	NA	NA	NA	NA	NA	NA	NA	NA	NA	NA	NA	NA	NA	NA	NA	NA	NA	NA	no.reps	no.peps
FBgn0085443	CG34414	X	sprint	spri	DmSP1	NA	NA	NA	NA	NA	NA	NA	NA	NA	NA	NA	NA	NA	NA	NA	NA	NA	NA	NA	NA	NA	NA	NA	NA	NA	NA	NA	NA	NA	NA	NA	NA	NA	NA	NA	NA	NA	NA	NA	NA	NA	NA	no.reps	no.peps
FBgn0086355	CG2171	3R	Triose phosphate isomerase	Tpi	DmSP1_3	19	4.67827e+08	2.55025e+08	1.58713e+08	3	2.93855e+08	NA	NA	NA	NA	NA	NA	NA	NA	NA	19	1.96938e+08	200441208	4.65851e+08	4.80444e+08	2.35841e+08	2.64301e+08	1.88318e+08	1.11701e+08	9.04743e+07	9.83621e+07	7.6987e+07	8.74272e+07	1.66947e+08	1.72684e+08	1.52154e+08	1.65186e+08	3.97379e+08	9.46295e+08	5.00142e+08	300019341	1.88836e+08	1.64414e+08	3.39631e+08	3.1734e+08	8	3.94257e+08	confident	confident
FBgn0260397	CG17149	3L	Suppressor of variegation 3-3	Su(var)3-3	DmSP1	NA	NA	NA	NA	NA	NA	NA	NA	NA	NA	NA	NA	NA	NA	NA	NA	NA	NA	NA	NA	NA	NA	NA	NA	NA	NA	NA	NA	NA	NA	NA	NA	NA	NA	NA	NA	NA	NA	NA	NA	NA	NA	no.reps	no.peps
FBgn0260454	CG17139	2L	-	CG17139	DmSP1_3	11	7.81376e+07	4.63942e+07	3.37753e+07	3	5.2769e+07	6	3.64542e+06	1.0625e+07	5.13771e+06	1.07492e+07	1.14022e+07	1.40053e+07	6	9.26082e+06	8	1.90566e+07	2.01805e+07	2.69495e+07	2.73981e+07	2.35909e+07	28229391	28630599	1.71076e+07	1.85024e+07	2.04669e+07	2.35391e+07	2.6744e+07	6.02289e+06	5.67739e+06	1.55614e+07	1.77502e+07	3.92371e+07	54347587	5.18203e+07	4.57382e+07	3.89693e+07	5.02832e+07	1.17003e+07	3.33116e+07	8	4.06759e+07	confident	confident
FBgn0260461	CG14098	3L	Reduction in Cnn dots 7	Rcd7	DmSP1_3	31	9.17084e+08	9.76129e+08	8.59654e+08	3	9.17622e+08	21	1.95593e+07	1.5115e+08	1.39843e+08	2.06866e+08	2.24734e+08	2.4093e+08	6	1.63847e+08	30	4.01611e+08	4.1154e+08	8.82033e+08	9.11008e+08	7.4064e+08	8.43848e+08	5.64628e+08	3.10228e+08	3.34219e+08	3.62792e+08	4.05793e+08	4.25233e+08	3.46749e+08	4.41134e+08	3.61428e+08	3.90513e+08	8.13152e+08	1.79304e+09	1.58449e+09	8.74856e+08	6.9701e+08	8.31027e+08	7.87882e+08	7.51941e+08	8	1.01667e+09	confident	confident
FBgn0261064	CG8506	2L	Rabenosyn-5	Rbsn-5	DmSP1	NA	NA	NA	NA	NA	NA	NA	NA	NA	NA	NA	NA	NA	NA	NA	NA	NA	NA	NA	NA	NA	NA	NA	NA	NA	NA	NA	NA	NA	NA	NA	NA	NA	NA	NA	NA	NA	NA	NA	NA	NA	NA	no.reps	no.peps
FBgn0261358	CG42635	2L	-	CG42635	DmSP1_3	4	1.17121e+07	6.73021e+06	6.78878e+06	3	8.41036e+06	1	65379.8	204024	139358	554667	771641	597489	6	388760	6	4.5073e+06	4.53971e+06	6.77664e+06	10072801	5.09817e+06	6758466	5.58262e+06	4.27262e+06	5.20099e+06	6.33456e+06	8.5699e+06	9469744	6.41202e+06	4.76977e+06	7303156	8.08266e+06	9.04701e+06	1.68494e+07	1.18566e+07	9.85523e+06	1.15356e+07	1.80396e+07	1.11818e+07	1.53858e+07	8	1.29689e+07	confident	confident
FBgn0261673	CG8776	2R	no extended memory	nemy	DmSP1_3	NA	NA	NA	NA	NA	NA	NA	NA	NA	NA	NA	NA	NA	NA	NA	1	NA	NA	NA	NA	NA	NA	NA	NA	NA	NA	376518	374666	375383	360750	NA	NA	0	0	0	0	0	751184	736134	0	2	185915	confident	no.peps
FBgn0001989	CG13240	2L	NADH dehydrogenase (ubiquinone) B17 subunit	ND-B17	DmSP1_2_3	12	1.78273e+08	2.84649e+08	2.65788e+08	3	2.42904e+08	7	9.85912e+06	4.47834e+07	4.27084e+07	5.12207e+07	5.14596e+07	5.77871e+07	6	4.29697e+07	10	112274090	1.10054e+08	2.16315e+08	2.26122e+08	1.69908e+08	2.0113e+08	1.45709e+08	8.31486e+07	9.31453e+07	1.00855e+08	9.63583e+07	1.09281e+08	8.77302e+07	102973370	7.65663e+07	8.18021e+07	2.22328e+08	4.42437e+08	3.71038e+08	2.28858e+08	1.94e+08	2.05639e+08	1.90704e+08	1.58368e+08	8	2.51671e+08	confident	confident
FBgn0019957	CG6343	3R	NADH dehydrogenase (ubiquinone) 42 kDa subunit	ND-42	DmSP1_2_3	28	2.91042e+08	4.57363e+08	3.12987e+08	3	3.53797e+08	16	1.11677e+07	6.15177e+07	5.52595e+07	8.13736e+07	7.65367e+07	8.404e+07	6	6.16492e+07	14	1.33964e+08	1.33512e+08	2.62753e+08	2.65107e+08	2.38216e+08	2.66305e+08	1.7835e+08	1.00657e+08	1.12157e+08	1.21644e+08	1.11159e+08	1.26295e+08	9.14856e+07	1.1114e+08	9.81516e+07	1.05226e+08	2.67476e+08	5.2786e+08	5.04521e+08	2.79007e+08	2.33801e+08	2.37454e+08	2.02625e+08	2.03378e+08	8	3.07015e+08	confident	confident
FBgn0021776	CG12249	3R	miranda	mira	DmSP1_2	NA	NA	NA	NA	NA	NA	NA	NA	NA	NA	NA	NA	NA	NA	NA	NA	NA	NA	NA	NA	NA	NA	NA	NA	NA	NA	NA	NA	NA	NA	NA	NA	NA	NA	NA	NA	NA	NA	NA	NA	NA	NA	no.reps	no.peps
FBgn0025628	CG4199	X	-	CG4199	DmSP1_2_3	30	1.63312e+08	2.49029e+08	1.53224e+08	3	1.88522e+08	24	1.44119e+07	5.32477e+07	4.25879e+07	7.13371e+07	7.21328e+07	7.91758e+07	6	5.54822e+07	30	1.54041e+08	1.50434e+08	2.50051e+08	2.57078e+08	2.3251e+08	2.67164e+08	1.981e+08	1.11357e+08	1.64858e+08	1.70524e+08	1.71112e+08	1.88954e+08	1.34239e+08	134769510	1.22348e+08	1.30148e+08	3.04475e+08	5.0713e+08	4.99674e+08	3.09457e+08	3.35382e+08	3.60066e+08	2.69009e+08	2.52495e+08	8	3.54711e+08	confident	confident
FBgn0029888	CG3192	X	NADH dehydrogenase (ubiquinone) ASHI subunit	ND-ASHI	DmSP1_2_3	9	7.69711e+07	5.17012e+07	2.36871e+07	3	5.07865e+07	6	862338	7.94725e+06	9.98458e+06	1.32061e+07	1.31715e+07	1.52616e+07	6	1.00722e+07	10	1.51076e+07	1.57646e+07	5.8273e+07	5.85191e+07	3.42697e+07	4.06542e+07	2.01629e+07	1.09135e+07	1.47282e+07	1.52198e+07	1.6139e+07	2.02438e+07	3704772	3.18708e+06	2.10401e+07	2.16759e+07	3.08723e+07	1.16792e+08	7.4924e+07	3.10764e+07	2.9948e+07	3.63827e+07	6.89185e+06	4.2716e+07	8	4.62004e+07	confident	confident
FBgn0031785	CG13991	2L	-	CG13991	DmSP1_2_3	37	1.99034e+08	2.27407e+08	1.16063e+08	3	1.80835e+08	48	1.06723e+07	5.83108e+07	4.05001e+07	7.38497e+07	7.79657e+07	8.26414e+07	6	5.73234e+07	55	1.46152e+08	1.46925e+08	2.47359e+08	2.42872e+08	2.10024e+08	2.40605e+08	1.80741e+08	1.00174e+08	9.42721e+07	1.06111e+08	1.17681e+08	1.35888e+08	5.72888e+07	6.29032e+07	8.79254e+07	9.64089e+07	2.93078e+08	4.9023e+08	4.50629e+08	2.80915e+08	2.00383e+08	2.5357e+08	1.20192e+08	1.84334e+08	8	2.84166e+08	confident	confident
FBgn0032453	CG6180	2L	-	CG6180	DmSP1_2_3	9	2.61783e+08	1.35927e+08	6.89343e+07	3	1.55548e+08	5	73482.4	5.80493e+06	8.51222e+06	2.05522e+07	2.21961e+07	2.52153e+07	6	1.37257e+07	11	5.75123e+07	5.80946e+07	2.00744e+08	2.06311e+08	1.12283e+08	1.30842e+08	5.91171e+07	3.38054e+07	5.32933e+07	5.91348e+07	5.11767e+07	5.71608e+07	115041315	1.46356e+08	117146557	1.27152e+08	1.15607e+08	407055257	2.43125e+08	9.29225e+07	1.12428e+08	1.08338e+08	2.61398e+08	2.44299e+08	8	1.98146e+08	confident	confident
FBgn0033885	CG6646	2R	DJ-1alpha	DJ-1alpha	DmSP1_2_3	14	1.7257e+08	1.16147e+08	7.41071e+07	3	1.20941e+08	7	1.39389e+06	1.49961e+07	1.17745e+07	2.1352e+07	23287678	2.72139e+07	6	1.66697e+07	10	4.59563e+07	4.53795e+07	1.04948e+08	1.03506e+08	8.16196e+07	7.06964e+07	6.31203e+07	3.26863e+07	4.73959e+07	4.96918e+07	5.01818e+07	6.49237e+07	2.10521e+07	2.13698e+07	5.10347e+07	5.58813e+07	9.13358e+07	2.08453e+08	1.52316e+08	9.58066e+07	9.70877e+07	1.15106e+08	4.24219e+07	1.06916e+08	8	1.1368e+08	confident	confident
FBgn0034745	CG4329	2R	-	CG4329	DmSP1_2_3	53	4.44132e+08	4.28634e+08	2.45111e+08	3	3.72626e+08	41	9.69636e+06	1.22654e+08	1.10795e+08	2.06378e+08	1.80007e+08	3.37967e+08	6	1.6125e+08	57	2.2446e+08	2.26839e+08	3.63638e+08	4.00365e+08	3.48373e+08	3.72738e+08	2.65652e+08	1.45293e+08	1.76078e+08	1.93339e+08	1.94665e+08	2.12591e+08	1.25229e+08	1.24117e+08	147429949	1.56211e+08	4.51299e+08	7.64002e+08	721111024	4.10945e+08	3.69417e+08	4.07256e+08	2.49347e+08	3.03641e+08	8	4.59627e+08	confident	confident
FBgn0050324	CG30324	2R	-	CG30324	DmSP1_2_3	12	2.93781e+08	1.46957e+08	1.21729e+08	3	1.87489e+08	12	2.67283e+06	2.8216e+07	8.13473e+07	4.37914e+07	6.22871e+07	7.56522e+07	6	4.89945e+07	13	1.10157e+08	1.13258e+08	2.31726e+08	241763206	1.45546e+08	1.09709e+08	9.83557e+07	6.0358e+07	8.47697e+07	8.72816e+07	1.06669e+08	1.19408e+08	9.18459e+07	1.01524e+08	1.32669e+08	1.4528e+08	2.23415e+08	4.73489e+08	2.55255e+08	1.58714e+08	1.72051e+08	226077630	1.9337e+08	2.77949e+08	8	2.4754e+08	confident	confident
FBgn0261243	CG1009	3L	Puromycin sensitive aminopeptidase	Psa	DmSP1_2_3	38	2.08263e+08	2.75504e+08	1.82567e+08	3	2.22111e+08	38	1.34658e+07	7.18673e+07	5.05937e+07	9.2183e+07	8.83354e+07	9.5094e+07	6	6.85899e+07	46	1.45621e+08	1.47927e+08	2.89174e+08	295827605	225950162	2.64241e+08	198792232	1.08011e+08	1.09324e+08	1.13051e+08	1.23371e+08	1.45145e+08	6.54083e+07	100067398	9.41432e+07	1.02285e+08	2.93548e+08	5.85001e+08	4.90192e+08	3.06803e+08	2.22375e+08	2.68516e+08	1.65476e+08	1.96428e+08	8	3.16042e+08	confident	confident
FBgn0003071	CG4001	2R	Phosphofructokinase	Pfk	DmSP1_2_3	1	357319	7.50038e+06	4.13067e+06	3	3.99612e+06	24	6.70874e+06	3.68873e+07	2.58454e+07	5.46009e+07	4.55878e+07	4.64619e+07	6	3.60153e+07	32	8.70602e+07	8.73465e+07	1.6054e+08	1.68857e+08	1.52849e+08	1.75606e+08	1.18897e+08	6.79119e+07	7.77215e+07	8.31316e+07	8.50083e+07	9.29603e+07	7.40082e+07	6.69676e+07	6.85654e+07	7.28457e+07	1.74407e+08	3.29397e+08	3.28455e+08	1.86809e+08	1.60853e+08	1.77969e+08	1.40976e+08	1.41411e+08	8	2.05035e+08	confident	confident
FBgn0016120	CG6030	3R	ATP synthase, subunit D	ATPsynD	DmSP1_2_3	12	1.372e+08	9.32724e+07	5.12212e+07	3	9.38978e+07	13	5.5305e+06	2.21917e+07	1.82447e+07	5.85306e+07	4.50534e+07	4.48047e+07	6	3.23926e+07	11	2.66439e+07	2.69397e+07	8.97061e+07	9.42027e+07	5.3265e+07	6.24233e+07	4.72445e+07	2.7788e+07	2.55338e+07	2.75507e+07	3.00319e+07	3.37792e+07	54939817	5.62189e+07	3.83592e+07	4.31883e+07	5.35836e+07	1.83909e+08	1.15688e+08	7.50325e+07	5.30845e+07	6.38111e+07	1.11159e+08	8.15475e+07	8	9.22269e+07	confident	confident
FBgn0032648	CG15144	2L	-	CG15144	DmSP1_2_3	9	4.28238e+07	4.47322e+07	2.49971e+07	3	3.75177e+07	10	3.75976e+06	1.51182e+07	1.11512e+07	1.8129e+07	1.98213e+07	2.07807e+07	6	1.47933e+07	15	4.31411e+07	4.2199e+07	7.07365e+07	7.46797e+07	6.36048e+07	7.3169e+07	5.5306e+07	3.02748e+07	2.90937e+07	3.09334e+07	3.76342e+07	4.26485e+07	1.13093e+08	9.05567e+07	2.60861e+07	3.26375e+07	8.53401e+07	1.45416e+08	1.36774e+08	8.55807e+07	6.00271e+07	8.02828e+07	2.0365e+08	5.87237e+07	8	1.06974e+08	confident	confident
FBgn0083943	CG34107	3R	-	CG34107	DmSP1_2_3	7	3.94897e+07	6.15462e+07	3.61728e+07	3	4.57362e+07	6	2.85583e+06	1.98351e+07	1.33375e+07	2.64418e+07	2.50751e+07	2.78457e+07	6	1.92318e+07	8	2.37675e+07	2.52823e+07	7.03706e+07	7.42323e+07	4.35854e+07	5.47534e+07	3.09781e+07	1.97063e+07	1.59791e+07	1.71064e+07	1.58429e+07	1.80021e+07	1.57668e+07	1.80109e+07	2.63218e+07	2.94986e+07	4.90499e+07	1.44603e+08	9.83388e+07	5.06843e+07	3.30856e+07	3.3845e+07	3.37777e+07	5.58205e+07	8	6.24006e+07	confident	confident
FBgn0013810	CG5526	2L	Dynein heavy chain at 36C	Dhc36C	DmSP1_2_3	185	1.52384e+09	1.65607e+09	1.05305e+09	3	1.41099e+09	159	7.08254e+07	3.67698e+08	2.80495e+08	4.37691e+08	4.68509e+08	4.85384e+08	6	3.51767e+08	207	978297923	988184265	1748061613	1781499639	1571986148	1801648512	1243710351	6.87038e+08	7.0588e+08	7.63001e+08	7.72513e+08	8.69511e+08	7.24218e+08	7.18032e+08	6.00617e+08	6.49653e+08	1966482188	3529561252	3373634660	1.93075e+09	1468880883	1.64202e+09	1.44225e+09	1.25027e+09	8	2.07548e+09	confident	confident
FBgn0033574	CG7722	2R	Serpin 47C	Spn47C	DmSP1_2_3	18	1.27323e+08	1.65403e+08	1.30462e+08	3	1.41063e+08	17	6.45001e+06	4.03289e+07	2.83529e+07	4.22721e+07	4.64678e+07	5.25449e+07	6	3.60694e+07	19	9.52579e+07	9.09799e+07	1.66193e+08	1.68907e+08	1.39591e+08	1.62308e+08	1.22338e+08	6.51212e+07	7.96673e+07	8.44585e+07	9.48014e+07	1.08447e+08	6.53709e+07	6.16782e+07	7.49201e+07	8.09586e+07	1.86238e+08	3.351e+08	3.01899e+08	1.87459e+08	1.64126e+08	2.03249e+08	1.27049e+08	1.55879e+08	8	2.07625e+08	confident	confident
FBgn0035567	CG7514	3L	-	CG7514	DmSP1_2_3	24	6.33373e+08	8.55906e+08	5.39136e+08	3	6.76138e+08	17	2.22816e+07	1.41756e+08	1.10567e+08	1.11296e+08	1.46008e+08	1.58295e+08	6	1.15034e+08	21	2.46989e+08	2.54319e+08	4.34094e+08	4.44521e+08	3.74013e+08	445217357	3.29825e+08	1.98258e+08	2.09878e+08	2.20164e+08	2.03032e+08	2.317e+08	2.51049e+08	2.45124e+08	1.79201e+08	1.92634e+08	5.01308e+08	878614334	8.19231e+08	5.28083e+08	4.30042e+08	4.34732e+08	4.96173e+08	3.71835e+08	8	5.57502e+08	confident	confident
FBgn0035581	CG17150	3L	dynein, axonemal, heavy chain 3	Dnah3	DmSP1_2_3	121	5.46571e+08	5.69768e+08	3.46503e+08	3	4.87614e+08	122	2.53811e+07	1.41309e+08	9.64657e+07	1.74823e+08	1.83931e+08	1.95951e+08	6	1.3631e+08	168	4.09075e+08	4.04754e+08	7.24953e+08	7.37966e+08	6.39988e+08	7.36775e+08	5.08103e+08	2.93974e+08	3.09509e+08	3.32735e+08	3.67389e+08	4.2978e+08	1.94117e+08	2.02264e+08	2.81002e+08	3.11359e+08	8.13829e+08	1.46292e+09	1.37676e+09	8.02077e+08	6.42244e+08	7.97169e+08	3.96381e+08	5.92361e+08	8	8.60468e+08	confident	confident
FBgn0036702	CG6512	3L	AFG3 like matrix AAA peptidase subunit 2	Afg3l2	DmSP1_2_3	23	1.13773e+08	1.32018e+08	1.11924e+08	3	1.19238e+08	21	10309801	2.62918e+07	1.92147e+07	3.25502e+07	3.26879e+07	3.24783e+07	6	2.55888e+07	30	6.42278e+07	6.51005e+07	124836345	1.2457e+08	9.17379e+07	1.04758e+08	7.88253e+07	4.43272e+07	5.77375e+07	6.05453e+07	7.38118e+07	8.23858e+07	4.27034e+07	4.44063e+07	5.72543e+07	6.19926e+07	1.29328e+08	2.49406e+08	1.96496e+08	1.23152e+08	1.18283e+08	1.56198e+08	8.71096e+07	1.19247e+08	8	1.47402e+08	confident	confident
FBgn0038000	CG10014	3R	Radial spoke binding protein 15	Rsbp15	DmSP1_2_3	22	3.87655e+08	4.30154e+08	2.96074e+08	3	3.71294e+08	12	1.10227e+07	9.27392e+07	4.77958e+07	7.36535e+07	8.22821e+07	9.00038e+07	6	6.62495e+07	18	1.62753e+08	1.60403e+08	3.49317e+08	3.41555e+08	2.51001e+08	2.83774e+08	231230142	134609112	1.1957e+08	1.30984e+08	1.02613e+08	1.20925e+08	2.02751e+08	2.92481e+08	1.00523e+08	1.09017e+08	3.23156e+08	6.90873e+08	5.34775e+08	365839254	2.50554e+08	2.23538e+08	495231936	2.0954e+08	8	3.86688e+08	confident	confident
FBgn0039855	CG1638	3R	-	CG1638	DmSP1_2_3	9	3.9003e+07	7.49602e+07	4.29167e+07	3	5.22933e+07	10	4.90256e+06	2.44914e+07	2.07622e+07	2.72022e+07	2.80311e+07	3.34101e+07	6	2.31332e+07	16	7.17679e+07	7.06379e+07	1.28594e+08	1.30196e+08	108070563	1.23023e+08	8.98302e+07	4.76819e+07	4.54721e+07	4.66657e+07	5.82164e+07	6.54012e+07	3.71186e+07	3.26362e+07	4.48373e+07	4.81707e+07	1.42406e+08	2.5879e+08	2.31093e+08	1.37512e+08	9.21378e+07	1.23618e+08	6.97547e+07	9.3008e+07	8	1.4354e+08	confident	confident
FBgn0050007	NA	NA	NA	NA	DmSP1_2	NA	NA	NA	NA	NA	NA	NA	NA	NA	NA	NA	NA	NA	NA	NA	NA	NA	NA	NA	NA	NA	NA	NA	NA	NA	NA	NA	NA	NA	NA	NA	NA	NA	NA	NA	NA	NA	NA	NA	NA	NA	NA	no.reps	no.peps
FBgn0051161	CG31161	3R	-	CG31161	DmSP1_2_3	34	2.5925e+08	3.42875e+08	2.60892e+08	3	2.87672e+08	22	2.93593e+07	9.32062e+07	7.01621e+07	1.05009e+08	1.24924e+08	1.20125e+08	6	9.04643e+07	35	2.11313e+08	2.11252e+08	3.51529e+08	3.62652e+08	3.22083e+08	3.86509e+08	3.05651e+08	1.78086e+08	202823062	2.116e+08	2.13805e+08	2.37734e+08	1.94808e+08	1.99623e+08	1.94262e+08	210108001	4.22565e+08	7.14181e+08	7.08592e+08	4.83737e+08	4.14424e+08	4.51538e+08	3.9443e+08	4.0437e+08	8	4.9923e+08	confident	confident
FBgn0000064	CG6058	3R	Aldolase 1	Ald1	DmSP1_2_3	5	2.38907e+09	2.99996e+09	1.83602e+09	3	2.40835e+09	1	NA	319367	NA	3.09951e+06	575809	1.19809e+06	NA	1.2982e+06	1	650055	636785	3.47611e+06	3.66059e+06	2.72485e+06	3.34139e+06	2.00951e+06	1.22913e+06	667028	1.74859e+06	673456	1.88328e+06	844877	1.07142e+06	518356	524544	1.28684e+06	7.13671e+06	6066248	3.23864e+06	2.41562e+06	2.55673e+06	1.91629e+06	1.0429e+06	8	3.2075e+06	confident	confident
FBgn0000261	CG6871	3L	Catalase	Cat	DmSP1_2_3	47	1.31395e+09	1.96751e+09	1.52155e+09	3	1.601e+09	32	6.66234e+07	3.46819e+08	2.75361e+08	4.03212e+08	4.09893e+08	4.25263e+08	6	3.21195e+08	35	7.72906e+08	7.81877e+08	1453015223	1472424767	1283263500	1472993385	9.73128e+08	5.41632e+08	6.25712e+08	6.54932e+08	584357588	6.57834e+08	5.45116e+08	5.5007e+08	5.23956e+08	5.70761e+08	1.55478e+09	2925439990	2756256885	1.51476e+09	1.28064e+09	1.24219e+09	1.09519e+09	1094717918	8	1.683e+09	confident	confident
FBgn0000579	CG17654	2L	Enolase	Eno	DmSP1_2_3	35	7.22323e+08	1.02826e+09	6.33182e+08	3	7.9459e+08	28	2.39862e+07	1.56345e+08	1.12363e+08	2.40383e+08	2.01113e+08	2.51788e+08	6	1.6433e+08	33	3.98163e+08	3.97331e+08	8.93092e+08	9.01354e+08	7.97572e+08	9.07232e+08	6.44612e+08	3.64741e+08	4.3603e+08	4.79864e+08	4.55443e+08	4.95492e+08	5.23529e+08	5.61984e+08	3.52521e+08	3.83387e+08	7.95494e+08	1.79445e+09	1.7048e+09	1.00935e+09	9.15895e+08	9.50935e+08	1.08551e+09	7.35908e+08	8	1.12404e+09	confident	confident
FBgn0001124	CG8430	2R	Glutamate oxaloacetate transaminase 1	Got1	DmSP1_2_3	40	1.26011e+09	1.90054e+09	1.32736e+09	3	1.49601e+09	28	4.9267e+07	3.2452e+08	2.79599e+08	3.88202e+08	3.88406e+08	4.147e+08	6	3.07449e+08	37	5.45448e+08	548859105	1265028521	1288715796	1050505521	1202933271	7.82323e+08	4.33429e+08	4.97202e+08	5.40292e+08	4.58586e+08	5.25874e+08	4.42928e+08	4.37195e+08	4.11846e+08	4.43563e+08	1.09431e+09	2553744317	2253438792	1.21575e+09	1.03749e+09	9.8446e+08	8.80122e+08	8.55409e+08	8	1.35934e+09	confident	confident
FBgn0003074	CG8251	2R	Phosphoglucose isomerase	Pgi	DmSP1_2_3	36	5.09633e+08	7.60255e+08	4.82998e+08	3	5.84295e+08	28	1.08992e+07	1.12444e+08	8.18987e+07	1.4875e+08	1.40765e+08	1.56029e+08	6	1.08464e+08	31	2.43208e+08	2.47792e+08	5.37561e+08	5.42252e+08	4.256e+08	4.90315e+08	3.3374e+08	1.93712e+08	1.93309e+08	2.05338e+08	2.04474e+08	2.26045e+08	1.15861e+08	1.07373e+08	1.61154e+08	1.79179e+08	4.91e+08	1.07981e+09	915914981	5.27452e+08	3.98647e+08	4.30519e+08	223233922	3.40333e+08	8	5.50864e+08	confident	confident
FBgn0003423	CG1417	X	sluggish A	slgA	DmSP1_2_3	53	9.23117e+08	1.34972e+09	8.58719e+08	3	1.04385e+09	NA	NA	NA	NA	NA	NA	NA	NA	NA	49	5.26914e+08	533717297	935854089	9.71247e+08	8.41572e+08	1000740154	6.9668e+08	3.9011e+08	4.96667e+08	5.25783e+08	5.57251e+08	6.22585e+08	5.44082e+08	5.57693e+08	4.47243e+08	4.95996e+08	1.06063e+09	1.9071e+09	1.84231e+09	1.08679e+09	1.02245e+09	1.17984e+09	1.10177e+09	9.43239e+08	8	1.26802e+09	confident	confident
FBgn0003889	CG9359	3R	beta-Tubulin at 85D	betaTub85D	DmSP1_2_3	30	6.26491e+10	6.11285e+10	5.62735e+10	3	6.0017e+10	17	1.15381e+09	9.38364e+09	9.15957e+09	1.13078e+10	1.20394e+10	1.2329e+10	6	9.22889e+09	18	28750204881	28838413664	61177987626	62259898282	53797888258	61114205116	38970592234	20510295446	22993456671	24163033904	27411500725	31280722043	38708579474	40307306837	23297758263	25282928482	57588618545	123437885908	114912093374	59480887680	47156490575	58692222768	79015886311	48580686745	8	7.36081e+10	confident	confident
FBgn0003890	CG4869	3R	beta-Tubulin at 97EF	betaTub97EF	DmSP1_2_3	5	5.09752e+07	9.27437e+07	7.66864e+07	3	7.34684e+07	2	35990.6	NA	5.0356e+06	226581	NA	NA	NA	1.76606e+06	3	1.56943e+06	825391	3243768	3.37031e+06	5.84454e+07	5.61939e+07	1728728	770542	1.21527e+07	1.27739e+07	5.83559e+07	2.99329e+07	7.0513e+06	1.73516e+07	1.42725e+07	1.42094e+07	2.39482e+06	6.61408e+06	1.14639e+08	2.49927e+06	2.49265e+07	8.82888e+07	2.44029e+07	2.84819e+07	8	3.65309e+07	confident	confident
FBgn0011211	CG3612	2R	bellwether	blw	DmSP1_2_3	70	4.12185e+09	5.42112e+09	3.96237e+09	3	4.50178e+09	50	2.17633e+08	9.87423e+08	8.56198e+08	1.32905e+09	9.85373e+08	1.26021e+09	6	9.39314e+08	47	1763952537	1743195573	3499303505	3532551351	2799245637	3191586903	2422239988	1331891514	1382550304	1459748862	1745142105	1951604233	1965354225	2067265690	1243556524	1336488865	3507148110	7031854856	5990832540	3754131502	2842299166	3696746338	4032619915	2580045389	8	4179459727	confident	confident
FBgn0011270	CG17645	3R	Phosphoglyceromutase 87	Pglym87	DmSP1_2_3	17	4.65042e+08	6.6913e+08	4.82681e+08	3	5.38951e+08	13	2.82079e+07	1.44637e+08	1.32695e+08	1.64673e+08	1.86856e+08	1.81736e+08	6	1.39801e+08	15	2.87875e+08	2.93975e+08	4.79519e+08	5.08665e+08	4.54633e+08	5.4319e+08	3.57407e+08	2.11269e+08	2.02602e+08	2.13867e+08	1.90201e+08	2.11384e+08	6.51539e+07	6.40188e+07	1.74595e+08	1.89018e+08	5.8185e+08	9.88184e+08	9.97823e+08	5.68676e+08	4.1647e+08	4.01585e+08	1.29173e+08	3.63613e+08	8	5.55922e+08	confident	confident
FBgn0012036	CG3752	2L	Aldehyde dehydrogenase	Aldh	DmSP1_2_3	51	4.83057e+09	7.64504e+09	5.33269e+09	3	5.9361e+09	38	2.32726e+08	1.28506e+09	1.12428e+09	1.53428e+09	1.60938e+09	1.81675e+09	6	1.26708e+09	34	3010767257	2997519138	5960180095	6021614176	4947280169	6013717708	4201558280	2363442991	2811734688	3007220036	3070445106	3503794449	2766970090	2885363601	2010837676	2187084595	6008286395	11981794271	10960997877	6565001271	5818954724	6574239555	5652333691	4197922271	8	7.21994e+09	confident	confident
FBgn0017566	CG2286	X	NADH dehydrogenase (ubiquinone) 75 kDa subunit	ND-75	DmSP1_2_3	53	7.38207e+08	9.91442e+08	6.7754e+08	3	8.02396e+08	41	2.70567e+07	1.67619e+08	1.34935e+08	2.05584e+08	1.91279e+08	2.18026e+08	6	1.57417e+08	48	3.68075e+08	3.68368e+08	6.66031e+08	682432182	5.79427e+08	6.5199e+08	4.51784e+08	2.47648e+08	2.98492e+08	3.13754e+08	3.5026e+08	4.03475e+08	2.93354e+08	2.79396e+08	2.78235e+08	3.04302e+08	7.36443e+08	1.34846e+09	1.23142e+09	6.99432e+08	6.12247e+08	7.53735e+08	5.7275e+08	582536457	8	8.17128e+08	confident	confident
FBgn0019624	CG14724	3R	Cytochrome c oxidase subunit 5A	COX5A	DmSP1_2_3	6	1.25996e+08	4.15621e+07	2.68167e+07	3	6.47918e+07	5	762003	1.03859e+07	16689648	2.60696e+07	26434749	2.48549e+07	6	1.75328e+07	8	5.4367e+07	5.32074e+07	1.83218e+08	179451923	7.14111e+07	7.78624e+07	6.31907e+07	3.46808e+07	2.35788e+07	2.60427e+07	4.48318e+07	4.69403e+07	4.28573e+07	4.50848e+07	5.0556e+07	52658261	1.07574e+08	3.6267e+08	1.49273e+08	9.78716e+07	4.96215e+07	9.17721e+07	87942130	1.03214e+08	8	1.31242e+08	confident	confident
FBgn0020235	CG7610	3R	ATP synthase, gamma subunit	ATPsyngamma	DmSP1_2_3	27	5.29084e+08	7.08683e+08	4.43909e+08	3	5.60559e+08	19	3.0557e+07	1.3042e+08	1.04547e+08	194612104	1.57168e+08	1.80822e+08	6	1.33021e+08	22	2.9524e+08	2.94017e+08	5.96286e+08	6.07688e+08	5.2703e+08	6.06809e+08	421090646	2.22024e+08	2.73981e+08	2.88325e+08	3.22855e+08	3.73085e+08	3.16215e+08	4.42963e+08	256311725	2.77565e+08	5.89257e+08	1.20397e+09	1133838218	6.43115e+08	5.62307e+08	6.9594e+08	7.59178e+08	5.33877e+08	8	7.65186e+08	confident	confident
FBgn0025111	CG1683	X	Adenine nucleotide translocase 2	Ant2	DmSP1_2_3	40	5.91678e+09	8.67734e+09	5.9621e+09	3	6.85207e+09	23	3.56183e+08	1.41416e+09	9.09084e+08	1.49938e+09	1.5411e+09	1.62986e+09	6	1.22496e+09	32	3437191248	3378224776	5655297863	5664978677	5650585648	6388664890	4766757873	2634085005	3345523573	3543409796	3369682071	3736001837	2928837248	3219977152	2569362916	2750863942	6815416024	11320276540	12039250538	7400842878	6888933369	7105683908	6148814400	5320226858	8	7.87993e+09	confident	confident
FBgn0026141	CG5450	2L	Cytoplasmic dynein light chain 2	Cdlc2	DmSP1_2_3	5	5.02397e+08	2.55509e+08	1.37801e+08	3	2.98569e+08	4	6.61853e+06	4.57977e+07	4.47866e+07	8.58272e+07	1.03512e+08	8.89939e+07	6	6.25893e+07	4	1.94729e+08	1.93046e+08	3.22059e+08	3.2636e+08	1.68469e+08	1.95553e+08	1.54713e+08	8.71495e+07	1.7548e+08	1.92854e+08	1.90085e+08	2.12101e+08	2.06144e+08	2.02522e+08	2.5388e+08	2.54203e+08	3.87775e+08	6.48419e+08	3.64021e+08	2.41862e+08	368334285	4.02185e+08	408665830	5.08083e+08	8	4.16168e+08	confident	confident
FBgn0026189	CG7740	3L	prominin-like	promL	DmSP1_2_3	28	1.93564e+08	8.73232e+08	5.34261e+08	3	5.33686e+08	24	5.18726e+07	2.16925e+08	1.7296e+08	2.48781e+08	2.63222e+08	2.8102e+08	6	2.05797e+08	33	4.93215e+08	4.8622e+08	8.36836e+08	8.25974e+08	7.62039e+08	8.74674e+08	6.13389e+08	3.44242e+08	3.55042e+08	3.83147e+08	367981842	4.11825e+08	2.68775e+08	2.90579e+08	3.20076e+08	337480605	9.79435e+08	1.66281e+09	1.63671e+09	9.57631e+08	7.38189e+08	7.79807e+08	5.59354e+08	6.57557e+08	8	9.96437e+08	confident	confident
FBgn0026409	CG4994	3L	Mitochondrial phosphate carrier protein 2	Mpcp2	DmSP1_2_3	28	2.81139e+09	4.5443e+09	3.11516e+09	3	3.49028e+09	20	1.94441e+08	7.05818e+08	5.11469e+08	6.12849e+08	7.56577e+08	8.76847e+08	6	6.09667e+08	19	1362874846	1391169847	2660514796	2750054233	2164360154	2565130130	1819202668	1045801728	1241020796	1326480455	1229648339	1384896623	1285585846	1312052401	9.4169e+08	1019289386	2754044693	5410569029	4729490284	2865004396	2567501251	2614544962	2597638247	1.96098e+09	8	3.18747e+09	confident	confident
FBgn0027580	CG1516	2R	Pyruvate carboxylase	PCB	DmSP1_2_3	74	8.89254e+08	1.38502e+09	1.02914e+09	3	1.10114e+09	61	4.42656e+07	2.59351e+08	2.02104e+08	2.99621e+08	3.06485e+08	3.98224e+08	6	2.51675e+08	72	5.53053e+08	5.45568e+08	1228675794	1247616331	1022054312	1199276145	7.62818e+08	4.39187e+08	4.8841e+08	5.2369e+08	5.22242e+08	6.52739e+08	3.47343e+08	3.4928e+08	4.3092e+08	4.66928e+08	1.09862e+09	2476292125	2221330457	1.20201e+09	1.0121e+09	1.17498e+09	696623714	8.97848e+08	8	1.34748e+09	confident	confident
FBgn0028848	CG7311	2L	Glycerophosphate oxidase 3	Gpo3	DmSP1_2_3	49	2.27444e+09	2.76714e+09	2.51295e+09	3	2.51817e+09	24	6.78061e+07	4.35767e+08	2.98416e+08	4.99076e+08	5.09742e+08	5.28153e+08	6	3.89827e+08	37	1107809043	1118567925	2042921004	2073051572	1800647351	2029314583	1411772908	7.65005e+08	8.4971e+08	9.20571e+08	1027554431	1175081079	1224829199	1224356545	8.14773e+08	8.76126e+08	2226376968	4115972576	3829961934	2.17678e+09	1.77028e+09	2202635510	2449185744	1.6909e+09	8	2.55776e+09	confident	confident
FBgn0028870	CG4691	2L	-	CG4691	DmSP1_2_3	25	1.88137e+08	7.82275e+08	1.43221e+09	3	8.00873e+08	4	532114	8.3726e+07	8.04898e+07	1.06197e+08	1.19706e+08	1.31975e+08	6	8.71044e+07	17	3.21947e+08	3.27377e+08	5.89298e+08	5.9076e+08	1171969830	1396269946	4.05038e+08	2.14324e+08	4.84412e+08	5.31223e+08	4.56973e+08	5.20229e+08	9.57702e+08	9.04721e+08	8.08664e+08	8.70982e+08	6.49324e+08	1.18006e+09	2568239776	6.19362e+08	1.01564e+09	9.77202e+08	1.86242e+09	1.67965e+09	8	1.31899e+09	confident	confident
FBgn0028902	CG4767	2L	Tektin A	Tektin-A	DmSP1_2_3	67	1.64413e+09	2.3966e+09	1.5723e+09	3	1.87101e+09	46	1.31128e+08	4.89858e+08	3.79341e+08	5.9181e+08	6.00631e+08	6.08693e+08	6	4.6691e+08	52	1081290290	1099433557	1846717614	1914107400	1550125881	1832908604	1320377477	7.75491e+08	1121838111	1145815208	8.84734e+08	9.72107e+08	1108459705	1096932934	824067772	7.13329e+08	2180723847	3760825014	3383034485	2.09587e+09	2267653319	1.85684e+09	2205392639	1.5374e+09	8	2.41097e+09	confident	confident
FBgn0029084	CG6727	2R	gomdanji	gom	DmSP1_2_3	22	4.01759e+08	5.30897e+08	4.91683e+08	3	4.7478e+08	8	3.28263e+07	1.0888e+08	9.06334e+07	1.04805e+08	1.18464e+08	1.31075e+08	6	9.77806e+07	14	2.74626e+08	2.81028e+08	3.90659e+08	4.13398e+08	4.00342e+08	4.54272e+08	3.03904e+08	1.95963e+08	1.82225e+08	187878377	3.35473e+08	3.62497e+08	3.10681e+08	3.18639e+08	2.09154e+08	2.21594e+08	555653903	8.04057e+08	8.54614e+08	4.99867e+08	3.70103e+08	6.97971e+08	629319303	4.30748e+08	8	6.05292e+08	confident	confident
FBgn0029722	CG7024	X	-	CG7024	DmSP1_2_3	50	2.65511e+09	3.77423e+09	2.79495e+09	3	3.07476e+09	28	7.5436e+07	6.9575e+08	4.75962e+08	8.30653e+08	8.6718e+08	9.06021e+08	6	6.41834e+08	36	1275724131	1306732889	2369099721	2441262039	2288565415	2704453125	1642560834	9.25815e+08	1072021315	1144532112	1088505847	1257711377	1348256556	1408354522	9.89974e+08	1092182858	2582457020	4810361760	4993018540	2.56838e+09	2216553427	2346217224	2756611078	2.08216e+09	8	3.04447e+09	confident	confident
FBgn0029747	CG5062	X	-	CG5062	DmSP1_2_3	43	3.64648e+08	5.57153e+08	3.96957e+08	3	4.39586e+08	31	3.66325e+07	6.72606e+08	1.01525e+08	1.47812e+08	1.57866e+08	1.6028e+08	6	2.12787e+08	43	2.36619e+08	2.4261e+08	3.78368e+08	3.95812e+08	3.71268e+08	4.52595e+08	281026200	1.68661e+08	1.87627e+08	196208687	2.1589e+08	2.52809e+08	2.29656e+08	2.08914e+08	1.88104e+08	2.01058e+08	479228591	7.7418e+08	8.23863e+08	4.49687e+08	3.83836e+08	4.68698e+08	4.38571e+08	3.89162e+08	8	5.25903e+08	confident	confident
FBgn0029890	CG4095	X	Fumarase 2	Fum2	DmSP1_2_3	56	2.95115e+09	3.96555e+09	2.83483e+09	3	3.25051e+09	34	9.42909e+07	6.19736e+08	5.3351e+08	7.89494e+08	8.4452e+08	8.92874e+08	6	6.29071e+08	39	1587299173	1624497513	3021341499	3106975259	2843726204	3316873670	1963558416	1066793528	1382392283	1408206788	1376646124	1532512426	1532271834	1543224833	1201268089	1237926849	3211796686	6128316758	6160599874	3030351944	2790599071	2909158550	3075496667	2439194938	8	3718189311	confident	confident
FBgn0030691	CG8959	X	EF-hand domain containing 1.1	Efhc1.1	DmSP1_2_3	65	1.59449e+09	2.51371e+09	1.77377e+09	3	1.96066e+09	37	3.73298e+07	3.06694e+08	2.77054e+08	3.83334e+08	4.14369e+08	4.12242e+08	6	3.05171e+08	56	8.21091e+08	8.23771e+08	1590048121	1619983428	1636266990	1856572456	9.91581e+08	5.60641e+08	7.27471e+08	7.68937e+08	6.61074e+08	7.44038e+08	8.86781e+08	8.9141e+08	7.07224e+08	7.62446e+08	1644862587	3210031549	3492839446	1.55222e+09	1.49641e+09	1405112107	1.77819e+09	1.46967e+09	8	2.00617e+09	confident	confident
FBgn0030975	CG7349	X	Succinate dehydrogenase, subunit B (iron-sulfur)-like	SdhBL	DmSP1_2_3	30	1.86374e+09	2.49245e+09	1.72115e+09	3	2.02578e+09	13	5.69409e+07	3.72157e+08	3.41996e+08	4.28273e+08	4.69749e+08	5.15646e+08	6	3.64127e+08	17	1160023554	1164246785	2151639441	2144153616	1779987654	2093165886	1543633363	8.34821e+08	8.2417e+08	8.86604e+08	9.86629e+08	1093396387	9.24853e+08	9.12837e+08	6.70368e+08	7.20052e+08	2324270339	4295793057	3873153540	2.37845e+09	1.71077e+09	2.08003e+09	1.83769e+09	1.39042e+09	8	2.48632e+09	confident	confident
FBgn0031392	CG7263	2L	Apoptosis inducing factor	AIF	DmSP1_2_3	44	8.03882e+08	1.12564e+09	8.87936e+08	3	9.39151e+08	NA	NA	NA	NA	NA	NA	NA	NA	NA	36	5.14468e+08	5.16874e+08	9.00889e+08	9.30553e+08	7.87493e+08	9.16258e+08	6.33886e+08	3.52624e+08	3.86896e+08	4.01671e+08	4.69079e+08	5.03657e+08	4.16262e+08	4.06383e+08	3.5113e+08	3.52423e+08	1.03134e+09	1.83144e+09	1703750961	9.8651e+08	7.88567e+08	9.72736e+08	8.22645e+08	7.03554e+08	8	1.10507e+09	confident	confident
FBgn0031476	CG8813	2L	-	CG8813	DmSP1_2_3	32	7.60792e+08	1.3247e+09	9.26191e+08	3	1.00389e+09	13	3.33736e+07	1.86906e+08	1.82154e+08	2.31089e+08	2.47818e+08	238527577	6	1.86645e+08	27	5.8427e+08	598869975	1051701114	1074672083	1034585960	1223782307	7.36704e+08	4.10007e+08	4.72529e+08	4.84631e+08	5.18056e+08	628869006	8.79199e+08	905010371	5.27065e+08	5.70454e+08	1.18314e+09	2126373197	2258368267	1146710322	9.57159e+08	1.14693e+09	1.78421e+09	1097519073	8	1.46255e+09	confident	confident
FBgn0031545	CG3213	2L	-	CG3213	DmSP1_2_3	80	8.08332e+09	3.39494e+09	6.74477e+09	3	6.07434e+09	40	6.10744e+08	2.27476e+09	1.69682e+09	2.61157e+09	2.75129e+09	2.73629e+09	6	2.11358e+09	74	4695934055	4649347706	7843383945	8156709509	7599322258	8903444669	6327005333	3652223339	4560692817	4831953672	5713287451	6551052933	8091088029	8271869949	5109726877	5397433378	9345281761	16000093454	16502766927	9979228672	9392646489	12264340384	16362957978	10507160255	8	12544309490	confident	confident
FBgn0031831	CG11043	2L	Cytochrome c oxidase subunit 5B-like	COX5BL	DmSP1_2_3	9	2.16327e+08	1.10765e+08	7.05349e+07	3	1.32542e+08	7	338554	1.69517e+07	8.44384e+07	2.64874e+07	3.94121e+07	5.44863e+07	6	3.70191e+07	12	9.57398e+07	1.00043e+08	2.70319e+08	2.62486e+08	1.08705e+08	1.20475e+08	8.18887e+07	4.60174e+07	3.0205e+07	3.38787e+07	4.71727e+07	5.21901e+07	7.04975e+07	5.93812e+07	6.27685e+07	6.61404e+07	1.95783e+08	5.32805e+08	2.2918e+08	1.27906e+08	6.40837e+07	9.93627e+07	1.29879e+08	1.28909e+08	8	1.88489e+08	confident	confident
FBgn0031859	CG17377	2L	-	CG17377	DmSP1_2_3	9	5.42504e+08	2.29341e+08	3.3653e+08	3	3.69458e+08	2	6.32625e+06	4.84248e+07	134137242	100282744	127355926	181791540	6	9.97197e+07	8	2.98736e+08	3.24554e+08	5.20868e+08	5.91171e+08	1.99532e+08	254180040	2.12987e+08	1.41559e+08	1.06435e+08	1.15645e+08	9.15037e+07	1.08893e+08	337866171	3.49573e+08	1.59093e+08	1.72529e+08	623290270	1.11204e+09	4.53712e+08	3.54546e+08	2.22081e+08	2.00397e+08	6.87439e+08	3.31622e+08	8	4.98141e+08	confident	confident
FBgn0031912	NA	NA	NA	NA	DmSP1_2_3	52	3.53836e+09	5.06833e+09	3.36157e+09	3	3.98942e+09	NA	NA	NA	NA	NA	NA	NA	NA	NA	36	2108991367	2105720421	3487856546	3581922481	2993522396	3463629298	2728533469	1453048092	1632527631	1737548058	1921587705	2167712483	2311502869	2310188588	1311966269	1488789648	4214711788	7069779027	6457151694	4181581561	3370075689	4089300188	4621691457	2800755917	8	4.60063e+09	confident	confident
FBgn0031944	NA	NA	NA	NA	DmSP1_2	NA	NA	NA	NA	NA	NA	NA	NA	NA	NA	NA	NA	NA	NA	NA	NA	NA	NA	NA	NA	NA	NA	NA	NA	NA	NA	NA	NA	NA	NA	NA	NA	NA	NA	NA	NA	NA	NA	NA	NA	NA	NA	no.reps	no.peps
FBgn0032003	CG8349	2L	-	CG8349	DmSP1_2_3	16	2.41044e+08	4.09416e+08	3.15132e+08	3	3.21864e+08	8	7.92406e+06	6.34678e+07	4.6007e+07	8.50566e+07	96919290	9.68176e+07	6	6.6032e+07	15	1.72311e+08	1.66993e+08	2.63476e+08	2.54425e+08	2.72458e+08	3.18164e+08	194269669	1.10267e+08	1.96813e+08	2.08479e+08	190800778	2.15358e+08	2.64169e+08	3.13306e+08	1.93355e+08	2.06546e+08	3.39304e+08	5.17901e+08	5.90623e+08	3.04537e+08	4.05292e+08	4.06159e+08	5.77475e+08	399901145	8	4.42649e+08	confident	confident
FBgn0032061	CG9314	2L	-	CG9314	DmSP1_2_3	56	4.46712e+09	6.36088e+09	4.55512e+09	3	5.12771e+09	38	2.1261e+08	9.7366e+08	7.22623e+08	1.16863e+09	1.30258e+09	1.34951e+09	6	9.54936e+08	46	2311030153	2312851961	4127205824	4272373455	3943664592	4524433409	2913121559	1551773598	2013904173	2131998973	2150369363	2447073539	3113553762	3341745589	1944135732	2113123607	4623882114	8399579279	8468098001	4464895157	4145903146	4597442902	6455299351	4057259339	8	5.65154e+09	confident	confident
FBgn0032464	CG5075	2L	Vacuolar H[+] ATPase 68kD subunit 3	Vha68-3	DmSP1_2_3	35	6.50895e+08	8.17135e+08	6.01417e+08	3	6.89816e+08	29	2.81086e+07	1.3291e+08	1.07216e+08	1.60705e+08	1.54059e+08	1.77917e+08	6	1.2682e+08	35	3.43265e+08	3.42019e+08	6.18612e+08	5.98606e+08	5.28055e+08	6.04923e+08	4.58664e+08	2.55572e+08	249669863	2.61902e+08	3.02722e+08	3.34948e+08	2.62893e+08	2.51016e+08	2.23906e+08	2.43558e+08	6.85284e+08	1217217932	1.13298e+09	7.14236e+08	5.11572e+08	6.37671e+08	5.13909e+08	4.67464e+08	8	7.35041e+08	confident	confident
FBgn0032471	CG5122	2L	-	CG5122	DmSP1_2_3	45	4.18998e+08	3.4603e+08	3.44979e+08	3	3.70002e+08	37	3.20642e+07	1.42693e+08	9.5513e+07	1.67481e+08	1.78501e+08	1.89056e+08	6	1.34218e+08	54	3.72147e+08	3.7193e+08	6.27605e+08	6.58381e+08	581269725	6.68759e+08	4.44306e+08	2.57971e+08	3.07596e+08	3.16871e+08	4.07916e+08	4.80806e+08	3.92383e+08	3.99199e+08	330800929	3.57512e+08	7.44077e+08	1.28599e+09	1.25003e+09	7.02277e+08	624467478	888721714	7.91582e+08	6.88313e+08	8	8.71931e+08	confident	confident
FBgn0032478	CG5458	2L	Radial spoke head protein 1	Rsph1	DmSP1_2_3	16	1.64969e+08	2.05334e+08	1.32862e+08	3	1.67721e+08	14	6.3672e+06	4.53559e+07	2.67061e+07	6.74441e+07	7.26532e+07	7.54266e+07	6	4.89922e+07	15	6.84176e+07	7.33948e+07	2.04806e+08	2.22568e+08	1.62318e+08	2.03328e+08	1.26165e+08	8.70644e+07	5.02643e+07	5.76296e+07	4.11273e+07	4.87367e+07	7.2463e+07	7.82663e+07	6.06308e+07	7.67992e+07	1.41812e+08	4.27373e+08	3.65646e+08	2.1323e+08	1.07894e+08	8.9864e+07	1.50729e+08	1.3743e+08	8	2.04247e+08	confident	confident
FBgn0033286	CG2127	2R	-	CG2127	DmSP1_2_3	23	5.9967e+08	9.25159e+08	1.65396e+09	3	1.05959e+09	1	1.86561e+07	97631384	74222432	122151656	141219152	123972816	6	9.63089e+07	16	3.19915e+08	3.58321e+08	5.15454e+08	5.56083e+08	997523013	1306698694	4.04438e+08	3.15835e+08	3.53422e+08	4.07079e+08	340044509	4.41352e+08	1244187407	1284374489	6.11732e+08	6.70717e+08	6.78237e+08	1.07154e+09	2304221707	7.20273e+08	7.60501e+08	7.81397e+08	2528561896	1.28245e+09	8	1.2659e+09	confident	confident
FBgn0033287	CG8701	2R	-	CG8701	DmSP1_2_3	23	4.74355e+08	1.11674e+09	2.31149e+09	3	1.30086e+09	5	774642	1.52498e+07	1.02586e+07	5.66498e+07	4.82899e+07	4.4651e+07	6	2.93123e+07	16	1.36475e+08	1.39218e+08	2.26049e+08	2.41192e+08	6.87137e+08	8.42404e+08	1.60717e+08	8.44466e+07	4.04361e+08	4.28229e+08	4.15464e+08	4.66815e+08	1920238200	2217419946	1177740517	1300388751	2.75692e+08	4.67242e+08	1.52954e+09	2.45163e+08	8.32589e+08	882279236	4137658146	2478129268	8	1.35604e+09	confident	confident
FBgn0033377	CG8073	2R	Phosphoglucomutase 2a	Pgm2a	DmSP1_2_3	55	1.60677e+09	2.23678e+09	1.46457e+09	3	1.76937e+09	33	7.77049e+07	3.93587e+08	3.04298e+08	4.64632e+08	4.82933e+08	5.04572e+08	6	3.71288e+08	55	9.94059e+08	9.78163e+08	1772354303	1766533852	1651188245	1875939320	1289375736	7.22534e+08	8.4506e+08	9.00758e+08	9.49872e+08	1073284832	1386648971	1527444412	8.70072e+08	9.28204e+08	1.97222e+09	3538888155	3527127565	2.01191e+09	1.74582e+09	2.02316e+09	2914093383	1.79828e+09	8	2.44144e+09	confident	confident
FBgn0033860	CG18369	2R	Sperm-Leucylaminopeptidase 5	S-Lap5	DmSP1_2_3	39	5.38773e+09	2.7372e+09	4.28066e+09	3	4.1352e+09	31	1.77195e+08	1.25582e+09	1.04828e+09	1.38225e+09	1.50361e+09	1.50567e+09	6	1.14547e+09	30	2744532675	2642952875	5180978468	5353409391	4632820952	5172973426	3480021857	1990208136	1885256764	2030569355	2109188549	2360836978	2556146112	2910901390	1807503783	1958548353	5387485550	10534387859	9805794378	5470229993	3915826119	4470025527	5467047502	3766052136	8	6102106133	confident	confident
FBgn0033862	CG6209	2R	-	CG6209	DmSP1_2_3	22	1.80678e+08	4.02906e+08	2.85064e+08	3	2.89549e+08	7	3.51389e+06	3.45973e+07	3.15835e+07	4.10916e+07	5.51255e+07	4.80572e+07	6	3.56615e+07	23	1.09529e+08	1.09461e+08	1.41578e+08	1.43945e+08	2.91721e+08	3.48352e+08	1.31926e+08	6.71229e+07	1.54e+08	1.86574e+08	1.92656e+08	2.16312e+08	2.50036e+08	2.6307e+08	2.20596e+08	2.2388e+08	2.1899e+08	285522936	6.40074e+08	1.99048e+08	3.40574e+08	4.08969e+08	5.13106e+08	4.44476e+08	8	3.81345e+08	confident	confident
FBgn0033868	CG13340	2R	Sperm-Leucylaminopeptidase 7	S-Lap7	DmSP1_2_3	59	5.30365e+10	2.7943e+10	4.64576e+10	3	4.2479e+10	42	2.59235e+09	1.06307e+10	9.66435e+09	1.25875e+10	1.3099e+10	1.4216e+10	6	1.0465e+10	40	26887412532	27317580778	51138031062	52551544835	45760933698	52593658782	34696488348	19135899327	19005418362	20180964272	19434372123	22705882129	24784715767	26131116342	16655234447	18093797925	54204993310	103689575897	98354592480	53832387675	39186382634	42140254252	50915832109	34749032372	8	5.96341e+10	confident	confident
FBgn0033883	CG16935	2R	-	CG16935	DmSP1_2_3	26	3.17543e+08	7.95343e+08	5.08406e+08	3	5.4043e+08	21	1.01973e+07	1.32616e+08	8.95997e+07	1.57059e+08	1.52214e+08	1.70946e+08	6	1.18772e+08	27	3.11202e+08	3.096e+08	6.18661e+08	6.19695e+08	5.66367e+08	643789412	4.21164e+08	2.26298e+08	2.59117e+08	2.7748e+08	2.68565e+08	3.16062e+08	2.58232e+08	2.51628e+08	2.2937e+08	2.51713e+08	6.20802e+08	1.23836e+09	1.21016e+09	6.47461e+08	5.36597e+08	5.84627e+08	5.0986e+08	4.81083e+08	8	7.28618e+08	confident	confident
FBgn0033953	CG12861	2R	-	CG12861	DmSP1_2_3	28	1.56078e+09	2.08458e+09	3.93396e+09	3	2.52644e+09	8	7.40709e+06	2.27444e+08	2.34698e+08	3.2992e+08	3.40498e+08	3.96364e+08	6	2.56055e+08	22	6.77432e+08	6.27269e+08	1171274325	1159914149	2200592027	2589362383	7.52284e+08	4.32828e+08	1243910095	1295759267	1107783688	1280099759	3374313550	3480936788	2163033129	2281713630	1.3047e+09	2331188474	4789954410	1.18511e+09	2539669362	2387883447	6855250338	4444746759	8	3.22981e+09	confident	confident
FBgn0033954	CG12860	2R	-	CG12860	DmSP1_2_3	29	1.33752e+09	1.34889e+09	2.77384e+09	3	1.82009e+09	7	8.11751e+07	3.80952e+08	2.98569e+08	3.85675e+08	4.74078e+08	5.09608e+08	6	3.5501e+08	24	9.59145e+08	1038415645	1718016225	1867783864	1785673314	2145727220	1193817333	765724707	7.00988e+08	7.8927e+08	6.52832e+08	7.47711e+08	1945603094	2099507012	1253946510	1342231686	1.99756e+09	3585800089	3931400534	1959542040	1.49026e+09	1.40054e+09	4045110106	2596178196	8	2.6258e+09	confident	confident
FBgn0034105	CG7755	2R	-	CG7755	DmSP1_2_3	29	8.06173e+08	1.40505e+09	1.07257e+09	3	1.0946e+09	15	5.53872e+07	1.5762e+08	1.2766e+08	1.80297e+08	1.85683e+08	1.8726e+08	6	1.48984e+08	21	4.40232e+08	4.47887e+08	7.98054e+08	8.52846e+08	783185153	9.14934e+08	5.61705e+08	3.27068e+08	3.40715e+08	3.66256e+08	333446985	3.89109e+08	3.70243e+08	3.69983e+08	2.89141e+08	3.13638e+08	8.88119e+08	1.6509e+09	1.69812e+09	8.88773e+08	7.06971e+08	7.22556e+08	7.40226e+08	6.0278e+08	8	9.87305e+08	confident	confident
FBgn0034121	CG6262	2R	-	CG6262	DmSP1_2_3	63	4.32532e+08	7.25619e+08	5.39973e+08	3	5.66042e+08	23	2.8912e+07	9.88558e+07	6.65122e+07	1.10098e+08	1.29237e+08	1.21895e+08	6	9.2585e+07	47	2.87661e+08	2.91941e+08	4.87188e+08	499073061	5.09328e+08	6.0077e+08	3.49235e+08	1.99209e+08	2.62353e+08	2.80219e+08	2.81175e+08	3.20347e+08	2.77728e+08	2.7905e+08	3.09734e+08	3.34455e+08	5.79602e+08	9.86261e+08	1110098004	548444144	5.42573e+08	6.01522e+08	5.56777e+08	6.44189e+08	8	6.96183e+08	confident	confident
FBgn0034132	CG4439	2R	Sperm-Leucylaminopeptidase 8	S-Lap8	DmSP1_2_3	52	9.52249e+09	6.1073e+09	9.28199e+09	3	8.30393e+09	34	4.68161e+08	2.07128e+09	1.90412e+09	2.3027e+09	2.39618e+09	2.58847e+09	6	1.95515e+09	40	5541074940	5720238584	10958993299	11191779451	10819476952	13050460013	7154751185	4532522912	4670866571	5047494858	4081643043	4670245986	6656430440	6737891126	4008400524	4358813114	11261313524	22150772750	23869936965	11687274097	9718361429	8751889029	13394321566	8367213638	8	1.36501e+10	confident	confident
FBgn0034133	NA	NA	NA	NA	DmSP1_2_3	34	3.14386e+08	4.82941e+08	3.38645e+08	3	3.78657e+08	NA	NA	NA	NA	NA	NA	NA	NA	NA	40	2.27909e+08	2.27276e+08	3.99237e+08	4.08226e+08	3.88283e+08	454694904	2.80404e+08	160387772	2.10217e+08	2.22992e+08	2.21032e+08	2.52242e+08	2.0024e+08	2.05036e+08	2.0642e+08	2.162e+08	4.55185e+08	8.07463e+08	8.42977e+08	4.40792e+08	4.33209e+08	4.73273e+08	405275770	422620303	8	5.35099e+08	confident	confident
FBgn0034173	CG9010	2R	-	CG9010	DmSP1_2_3	34	1.61294e+09	2.92624e+09	2.35522e+09	3	2.29813e+09	20	1.45091e+08	4.09221e+08	3.70866e+08	4.0071e+08	4.25479e+08	4.69081e+08	6	3.70075e+08	22	1365271404	1330820202	2160047475	2135693349	2324731637	2620902793	1694567067	9.21195e+08	1121644271	1160473903	1274845583	1449534659	1580838647	1722747225	1028404433	1125758617	2696091606	4295740824	4945634430	2.61576e+09	2282118174	2724380242	3303585872	2154163050	8	3.12718e+09	confident	confident
FBgn0034467	CG15128	2R	-	CG15128	DmSP1_2_3	32	4.36088e+08	5.01244e+08	3.44835e+08	3	4.27389e+08	27	1.26504e+07	1.10117e+08	7.55493e+07	1.22923e+08	1.32095e+08	1.42716e+08	6	9.93417e+07	36	3.06567e+08	3.03176e+08	5.26758e+08	5.41802e+08	4.6302e+08	5.50581e+08	3.99482e+08	2.22759e+08	2.27786e+08	2.47749e+08	2.49396e+08	2.73301e+08	1.72666e+08	1.72876e+08	2.0109e+08	2.15614e+08	6.09743e+08	1.06856e+09	1.0136e+09	6.22241e+08	475534286	5.22697e+08	3.45542e+08	4.16704e+08	8	6.34328e+08	confident	confident
FBgn0034601	CG4286	2R	-	CG4286	DmSP1_2_3	16	2.79655e+08	2.70448e+08	2.70467e+08	3	2.73523e+08	8	4.88361e+06	5.43971e+07	6.23592e+07	5.70134e+07	6.41071e+07	7.6018e+07	6	5.31297e+07	12	1.44364e+08	1.44265e+08	3.21066e+08	3.31144e+08	2.01671e+08	2.10827e+08	139983275	7.8082e+07	9.24419e+07	9.07228e+07	1.17684e+08	1.21188e+08	2.0491e+08	2.23718e+08	1.65655e+08	1.69607e+08	2.88629e+08	6.5221e+08	4.12498e+08	2.18065e+08	1.83165e+08	2.38872e+08	4.28629e+08	3.35262e+08	8	3.44666e+08	confident	confident
FBgn0034800	CG3788	2R	-	CG3788	DmSP1_2_3	27	6.49003e+08	8.97896e+08	5.39819e+08	3	6.95573e+08	15	5.6455e+07	1.55099e+08	1.48842e+08	1.83852e+08	1.87775e+08	1.95318e+08	6	1.54557e+08	22	289849134	2.94338e+08	5.0593e+08	5.56675e+08	4.67283e+08	5.55697e+08	3.65913e+08	2.27856e+08	3.01846e+08	3.14092e+08	3.53474e+08	4.04916e+08	3.64084e+08	3.78033e+08	3.22455e+08	3.46631e+08	5.84187e+08	1.06261e+09	1.02298e+09	5.9377e+08	6.15937e+08	7.5839e+08	7.42118e+08	6.69086e+08	8	7.56134e+08	confident	confident
FBgn0034816	CG3085	2R	-	CG3085	DmSP1_2_3	53	1.51963e+09	2.18911e+09	1.47391e+09	3	1.72755e+09	36	9.23112e+07	3.9293e+08	3.55682e+08	4.80876e+08	4.99162e+08	5.14144e+08	6	3.89184e+08	44	8.41131e+08	8.43903e+08	1569494059	1609216537	1393298959	1628792576	1084871225	6.32213e+08	6.26757e+08	6.83537e+08	7.05867e+08	8.2205e+08	5.87112e+08	7.80753e+08	5.60147e+08	5.9291e+08	1.68503e+09	3178710596	3022091535	1.71708e+09	1.31029e+09	1.52792e+09	1.36787e+09	1.15306e+09	8	1.87026e+09	confident	confident
FBgn0034957	CG3121	2R	Radial spoke head protein 4a	Rsph4a	DmSP1_2_3	35	1.04525e+09	1.06174e+09	7.00738e+08	3	9.35908e+08	22	2.91708e+07	1.87503e+08	1.42054e+08	2.34374e+08	2.55366e+08	2.49164e+08	6	182938561	28	419796556	4.23428e+08	8.44745e+08	8.40417e+08	7.71403e+08	8.5801e+08	584495849	319049359	3.67768e+08	3.85047e+08	3.69674e+08	420183129	4.19126e+08	3.85223e+08	3.16893e+08	3.52063e+08	8.43224e+08	1.68516e+09	1.62941e+09	903545208	7.52815e+08	7.89857e+08	8.04349e+08	6.68956e+08	8	1.00967e+09	confident	confident
FBgn0035005	CG3483	2R	-	CG3483	DmSP1_2_3	32	9.57638e+08	1.37086e+09	8.8943e+08	3	1.07264e+09	20	3.52189e+07	1.99006e+08	1.47342e+08	2.54163e+08	2.65543e+08	2.87222e+08	6	1.98083e+08	25	5.75563e+08	5.79816e+08	9.63579e+08	9.81131e+08	1006030604	1152009650	7.07792e+08	3.85217e+08	4.79154e+08	5.07971e+08	5.0704e+08	5.70327e+08	5.41833e+08	4.9759e+08	4.2579e+08	4.55267e+08	1.15538e+09	1.94471e+09	2158040254	1.09301e+09	9.87124e+08	1.07737e+09	1039423019	8.81057e+08	8	1.29201e+09	confident	confident
FBgn0035198	CG9133	3L	-	CG9133	DmSP1_2_3	36	1.15842e+09	1.73768e+09	2.12331e+09	3	1.67314e+09	15	3.23167e+07	2.52316e+08	2.53746e+08	2.59471e+08	2.71111e+08	3.01676e+08	6	2.28439e+08	28	8.39814e+08	8.24594e+08	1278563430	1269174621	1509284444	1703236905	1043461327	5.56296e+08	5.86989e+08	6.2268e+08	8.14667e+08	9.18515e+08	1369453199	1389607574	7.89264e+08	8.62054e+08	1.66441e+09	2547738051	3212521349	1.59976e+09	1.20967e+09	1.73318e+09	2759060773	1.65132e+09	8	2.04721e+09	confident	confident
FBgn0035348	CG16758	3L	-	CG16758	DmSP1_2_3	5	1.26912e+09	1.64424e+09	1.10458e+09	3	1.33931e+09	1	NA	4354.76	NA	46638.2	13435.8	34547.5	NA	24744	1	NA	NA	NA	NA	NA	NA	NA	NA	81863	78577	142084	131523	1.2436e+06	1332862	621790	622922	0	0	0	0	160440	273607	2.57646e+06	1.24471e+06	4	531903	confident	confident
FBgn0035915	CG6372	3L	Sperm-Leucylaminopeptidase 1	S-Lap1	DmSP1_2_3	49	4.19718e+10	2.93232e+10	4.81883e+10	3	3.98278e+10	17	3.84544e+09	8.22607e+09	8.00266e+09	9.50042e+09	9.52554e+09	1.04113e+10	6	8.25191e+09	26	20824701868	21384905798	37343570082	39656643591	45269169286	52866352640	27635757715	15754625155	22792494626	25536936486	20866766172	24054699898	30391105489	32149958008	19825957127	21317253982	42209607666	77000213673	98135521926	43390382870	48329431112	44921466070	62541063497	41143211109	8	5.72089e+10	confident	confident
FBgn0035957	CG5144	3L	-	CG5144	DmSP1_2_3	35	1.23762e+09	2.16991e+09	1.3281e+09	3	1.57854e+09	15	5.4883e+07	2.18787e+08	1.75989e+08	2.56177e+08	2.78863e+08	3.02527e+08	6	2.14538e+08	30	6.53674e+08	6.55374e+08	1071478367	1110903485	1171807295	1368648932	8.10537e+08	4.42007e+08	500525785	5.44017e+08	5.11844e+08	6.03529e+08	6.18056e+08	5.90858e+08	4.9155e+08	5.36885e+08	1.30905e+09	2182381852	2540456227	1.25254e+09	1.04454e+09	1.11537e+09	1.20891e+09	1.02844e+09	8	1.46021e+09	confident	confident
FBgn0036222	CG5718	3L	Succinate dehydrogenase, subunit A (flavoprotein)-like	SdhAL	DmSP1_2_3	44	1.51821e+09	2.36913e+09	1.76126e+09	3	1.88287e+09	29	6.27276e+07	3.21268e+08	3.16171e+08	3.7067e+08	4.04273e+08	4.59422e+08	6	3.22422e+08	38	9.718e+08	9.66036e+08	1758789214	1864916627	1636522631	1877900786	1203116785	668151234	7.74613e+08	804529260	8.98563e+08	1094942023	7.45964e+08	7.95746e+08	7.74992e+08	8.36214e+08	1.93784e+09	3623705841	3514423417	1871268019	1.57914e+09	1.9935e+09	1.54171e+09	1.61121e+09	8	2.2091e+09	confident	confident
FBgn0036328	CG10749	3L	-	CG10749	DmSP1_2_3	30	2.33726e+09	3.04845e+09	2.23116e+09	3	2.53896e+09	19	9.37854e+07	5.74243e+08	5.15776e+08	7.03584e+08	7.34602e+08	8.49877e+08	6	5.78645e+08	26	1831014559	1769435476	3833863314	3759257820	3177888073	3604883503	2522503306	1382244020	1632618066	1727335321	1679916590	1982047858	1560781335	1478363999	1617617528	1717271146	3600450035	7593121134	6782771576	3904747326	3359953387	3661964448	3039145334	3334888674	8	4.40963e+09	confident	confident
FBgn0036568	CG5389	3L	ATP synthase, beta subunit-like	ATPsynbetaL	DmSP1_2_3	42	3.04348e+09	3.89383e+09	2.73266e+09	3	3.22332e+09	30	5.36261e+07	6.56534e+08	6.0322e+08	8.50984e+08	8.04553e+08	8.7058e+08	6	6.39916e+08	34	1274098952	1260733319	2633778018	2678132397	2119939058	2390305356	1678296091	8.95186e+08	1047375394	1108972721	1102093349	1233261870	1361317750	1486593471	869113626	9.40254e+08	2534832271	5311910415	4510244414	2.57348e+09	2156348115	2335355219	2847911221	1.80937e+09	8	3.00993e+09	confident	confident
FBgn0036762	CG7430	3L	-	CG7430	DmSP1_2_3	44	1.64964e+09	2.6126e+09	1.70198e+09	3	1.98807e+09	27	9.52724e+07	3.73048e+08	3.24179e+08	4.58417e+08	3.98837e+08	5.25301e+08	6	3.62509e+08	36	6.84733e+08	6.63924e+08	1435930325	1463881867	1312627458	1460659781	1040128004	5.78484e+08	6.85594e+08	7.39681e+08	7.81439e+08	8.75756e+08	1132819315	1090630401	6.84745e+08	730084448	1.34866e+09	2899812192	2773287239	1.61861e+09	1.42527e+09	1.6572e+09	2223449716	1.41483e+09	8	1.92014e+09	confident	confident
FBgn0036784	CG5103	3L	-	CG5103	DmSP1_2_3	42	1.05645e+09	1.49492e+09	1.16496e+09	3	1.23877e+09	34	9.73239e+07	2.55419e+08	2.45282e+08	3.03261e+08	3.2466e+08	3.49766e+08	6	2.62619e+08	33	5.18787e+08	5.27436e+08	8.90229e+08	9.59621e+08	843996960	9.54339e+08	6.58986e+08	3.84394e+08	3.86594e+08	4.11467e+08	4.48176e+08	5.07724e+08	4.41536e+08	4.42929e+08	3.69242e+08	4.00848e+08	1.04622e+09	1.84985e+09	1.79834e+09	1.04338e+09	7.98061e+08	9.559e+08	8.84464e+08	7.7009e+08	8	1.14329e+09	confident	confident
FBgn0037064	CG9389	3L	-	CG9389	DmSP1_2_3	29	3.3148e+08	3.99635e+08	2.75574e+08	3	3.35563e+08	18	2.1288e+07	8.19228e+07	4.6903e+07	5.21459e+07	6.27436e+07	7.39141e+07	6	5.64862e+07	23	1.31284e+08	1.39582e+08	1.14475e+08	1.25385e+08	1.39272e+08	1.6797e+08	1.57653e+08	9.99367e+07	9.49817e+07	1.02287e+08	1.31917e+08	1.51517e+08	7.35967e+07	7.53651e+07	1.0274e+08	1.1116e+08	2.70866e+08	2.3986e+08	3.07242e+08	2.5759e+08	1.97269e+08	283433640	1.48962e+08	2.139e+08	8	2.3989e+08	confident	confident
FBgn0037643	CG11963	3R	Succinyl-coenzyme A synthetase beta subunit, ADP-forming	ScsbetaA	DmSP1_2_3	2	6.08152e+09	8.02309e+09	6.49577e+09	3	6.86679e+09	41	4.33945e+08	1.57879e+09	1.43466e+09	1.87487e+09	1.9245e+09	2.15882e+09	6	1.5676e+09	1	NA	NA	527285	289929	123148	256092	37211.7	49711.5	299439	286319	993598	1.17918e+06	303250	314589	202778	204130	0	817214	379240	86923.2	585758	2172773	617839	406907	7	633332	confident	confident
FBgn0037726					DmSP1_2_3	1	2.55087e+06	1.22466e+06	722322	3	1.49928e+06	NA	NA	NA	NA	NA	NA	NA	NA	NA	NA	NA	NA	NA	NA	NA	NA	NA	NA	NA	NA	NA	NA	NA	NA	NA	NA	NA	NA	NA	NA	NA	NA	NA	NA	NA	NA	confident	no.peps
FBgn0037862	CG4706	3R	Mitochondrial aconitase 2	mAcon2	DmSP1_2_3	97	7.66875e+09	1.24622e+10	8.95513e+09	3	9.69535e+09	50	4.29763e+08	1.84342e+09	1.38703e+09	2.18344e+09	2.32566e+09	2.44774e+09	6	1.76951e+09	72	4242415378	4215036931	7380338375	7402830439	7418492955	8589434013	5293145356	2919605777	3864040516	4175218738	4357823042	4923859803	5781553571	6146963213	3654825586	3965634878	8457452309	14783168814	16007926968	8212751133	8039259254	9281682845	11928516784	7620460464	8	1.05414e+10	confident	confident
FBgn0037891	CG5214	3R	-	CG5214	DmSP1_2_3	25	1.80895e+09	2.60638e+09	1.93773e+09	3	2.11769e+09	20	9.83132e+07	3.99223e+08	3.83579e+08	4.499e+08	4.54102e+08	5.4784e+08	6	3.88826e+08	22	8.49557e+08	8.44129e+08	1692810218	1714236363	1333861158	1517808950	1116253217	6.12284e+08	7.96846e+08	8.38471e+08	8.44708e+08	958497815	8.3971e+08	912752381	6.6329e+08	6.99715e+08	1.69369e+09	3407046581	2851670108	1.72854e+09	1.63532e+09	1.80321e+09	1.75246e+09	1.36301e+09	8	2.02937e+09	confident	confident
FBgn0037962	CG6971	3R	Dynein axonemal light intermediate chain 1	Dnali1	DmSP1_2_3	30	6.98338e+08	3.65368e+08	1.94536e+08	3	4.19414e+08	15	1.1758e+07	9.13447e+07	4.70315e+07	1.14949e+08	1.37067e+08	1.28919e+08	6	8.85116e+07	26	2.30068e+08	2.23542e+08	5.6246e+08	5.59397e+08	3.45369e+08	3.95572e+08	280819971	1.63381e+08	1.79688e+08	1.87515e+08	2.14208e+08	2.39676e+08	2.26459e+08	2.30048e+08	2.29626e+08	228572050	4.5361e+08	1.12186e+09	7.40941e+08	4.44201e+08	3.67203e+08	453883989	456506771	4.58198e+08	8	5.6205e+08	confident	confident
FBgn0037988	CG14740	3R	-	CG14740	DmSP1_2_3	53	3.8748e+09	5.40495e+09	3.89626e+09	3	4.392e+09	33	2.29696e+08	1.08798e+09	7.42585e+08	1.25966e+09	1.36369e+09	1.49135e+09	6	1.02916e+09	40	1874871635	1908032112	3693319657	3787704557	3757025523	4400982065	2542795955	1462738601	1703980074	1815392639	1386934560	1560800145	1924968000	1976510335	1545929581	1566053859	3782903747	7481024214	8158007588	4005534556	3519372713	2947734705	3901478335	3111983440	8	4.6135e+09	confident	confident
FBgn0038163	CG10841	3R	-	CG10841	DmSP1_2_3	67	1.832e+09	2.69289e+09	1.90533e+09	3	2.1434e+09	43	4.96504e+07	3.14537e+08	2.99816e+08	4.42369e+08	4.6983e+08	4.7739e+08	6	3.42265e+08	59	1514649289	1486629098	2114237566	2113164462	2274171049	2551554150	1433263518	7.78187e+08	1486683566	1600889962	1990944075	2228183914	1065303903	1635559546	1548557629	1678439917	3001278387	4227402028	4825725199	2.21145e+09	3087573528	4219127989	2700863449	3226997546	8	3.43755e+09	confident	confident
FBgn0038208	CG14355	3R	-	CG14355	DmSP1_2_3	67	1.10874e+09	8.16534e+08	1.02414e+09	3	9.83138e+08	43	8.02549e+07	2.87449e+08	2.20531e+08	3.41343e+08	3.47919e+08	3.64069e+08	6	2.73594e+08	67	6.15777e+08	6.34675e+08	1100227231	1148503883	1104120991	1344747416	7.28593e+08	4.33909e+08	4.8716e+08	5.3011e+08	4.59079e+08	4.96064e+08	5.51125e+08	5.52905e+08	4.76694e+08	5.256e+08	1.25045e+09	2248731114	2448868407	1.1625e+09	1.01727e+09	9.55143e+08	1.10403e+09	1.00229e+09	8	1.39866e+09	confident	confident
FBgn0038271	CG3731	3R	Ubiquinol-cytochrome c reductase core protein 1	UQCR-C1	DmSP1_2_3	34	1.14995e+09	1.69383e+09	1.08459e+09	3	1.30946e+09	26	8.67007e+07	3.4423e+08	2.71042e+08	4.31031e+08	4.14015e+08	4.43967e+08	6	3.31831e+08	29	5.9017e+08	5.86579e+08	1239143037	1255497590	1004641108	1153155589	7.77256e+08	4.41632e+08	5.24061e+08	5.51641e+08	601544872	6.76643e+08	6.54045e+08	6.64578e+08	5.15867e+08	5.56337e+08	1.17675e+09	2494640627	2157796697	1.21889e+09	1.0757e+09	1.27819e+09	1.31862e+09	1.0722e+09	8	1.4741e+09	confident	confident
FBgn0038373	CG4546	3R	-	CG4546	DmSP1_2_3	62	1.04759e+10	9.68539e+09	5.80158e+09	3	8.65431e+09	50	1.75488e+08	1.31521e+09	1.53621e+09	1.64295e+09	1.82686e+09	2.13635e+09	6	1.43884e+09	52	3441306123	3395862729	8174483026	8229422482	5649406812	6531672604	4629537548	2531544640	2698275729	2823813502	3539963472	4007568383	5365598572	5621358004	3587599421	3801661747	6837168852	16403905508	12181079416	7161082188	5522089231	7547531855	10986956576	7389261168	8	9.25363e+09	confident	confident
FBgn0038486	CG5265	3R	-	CG5265	DmSP1_2_3	62	2.13897e+09	2.69631e+09	1.9272e+09	3	2.25416e+09	36	6.62264e+07	4.88989e+08	3.94808e+08	5.73464e+08	6.21107e+08	7.49172e+08	6	4.82295e+08	51	1014233925	1010216084	2015504829	2030165152	2042637507	2352636749	1290439875	7.42615e+08	9.28646e+08	9.8206e+08	7.58272e+08	8.45268e+08	1029886030	1027186697	8.00316e+08	8.6316e+08	2024450009	4045669981	4395274256	2.03306e+09	1.91071e+09	1.60354e+09	2057072727	1.66348e+09	8	2.46666e+09	confident	confident
FBgn0038706	CG3517	3R	-	CG3517	DmSP1_2_3	36	1.55076e+09	2.60413e+09	1.94294e+09	3	2.03261e+09	20	6.21999e+07	2.70221e+08	1.53627e+08	3.75756e+08	3.74934e+08	3.85514e+08	6	2.70375e+08	27	7.50919e+08	7.73229e+08	1333952758	1425451428	1441063249	1740724245	9.3054e+08	574240703	6.60513e+08	727555231	5.61332e+08	6.71467e+08	6.42806e+08	675616257	5.11269e+08	5.54441e+08	1.52415e+09	2759404186	3181787494	1.50478e+09	1.38807e+09	1.2328e+09	1.31842e+09	1065710171	8	1.74689e+09	confident	confident
FBgn0038708	CG6255	3R	Succinyl-coenzyme A synthetase alpha subunit 2	Scsalpha2	DmSP1_2_3	38	3.51634e+09	7.14165e+09	5.77463e+09	3	5.47754e+09	22	4.20327e+08	1.15987e+09	1.06957e+09	1.25121e+09	1.39491e+09	1.47245e+09	6	1.12806e+09	24	2258228164	2261414075	3868005971	4085357911	3876752880	4580279242	2797325053	1497186862	1858856718	1957978903	2311300806	2613834490	3486499849	3770260989	2005430276	2174444943	4519642239	7953363882	8457032122	4294511915	3816835621	4925135296	7256760838	4179875219	8	5.67539e+09	confident	confident
FBgn0038921	CG6332	3R	Testicular haploid expressed gene	Theg	DmSP1_2_3	43	1.70565e+09	2.07401e+09	1.83193e+09	3	1.87053e+09	34	9.34418e+07	3.97823e+08	3.58369e+08	4.73141e+08	4.8593e+08	5.12814e+08	6	3.8692e+08	34	1034971376	1036717400	1771519304	1805992321	1469674250	1703855462	1224689083	6.79466e+08	6.71317e+08	7.00755e+08	9.04807e+08	1009004084	8.75976e+08	9.15905e+08	6.55265e+08	7.12311e+08	2071688776	3577511625	3173529712	1.90416e+09	1.37207e+09	1.91381e+09	1.79188e+09	1.36758e+09	8	2.14653e+09	confident	confident
FBgn0038922	CG6439	3R	Isocitrate dehydrogenase 3b	Idh3b	DmSP1_2_3	25	1.37086e+09	2.20907e+09	1.72928e+09	3	1.76973e+09	20	7.03487e+07	3.37753e+08	3.08877e+08	3.83407e+08	4.08824e+08	4.41269e+08	6	3.2508e+08	19	7.47297e+08	7.29502e+08	1361693789	1412216194	1336523462	1502671907	9.81276e+08	5.50022e+08	6.97213e+08	7.38064e+08	7.35887e+08	8.30662e+08	8.08492e+08	8.48309e+08	6.20274e+08	6.60161e+08	1.4768e+09	2773909983	2839195369	1.5313e+09	1.43528e+09	1.56655e+09	1.6568e+09	1.28043e+09	8	1.82003e+09	confident	confident
FBgn0038952	CG7069	3R	-	CG7069	DmSP1_2_3	50	1.13443e+09	1.38532e+09	1.08507e+09	3	1.20161e+09	40	4.70118e+07	2.69121e+08	2.07991e+08	3.03099e+08	3.34748e+08	3.67718e+08	6	2.54948e+08	54	6.86956e+08	6.88651e+08	1185619989	1217467524	1105378330	1277762618	8.54318e+08	4.83062e+08	508506220	5.37932e+08	5.53121e+08	6.21965e+08	5.56917e+08	5.49498e+08	4.75088e+08	5.10842e+08	1.37561e+09	2403087513	2383140948	1.33738e+09	1.04644e+09	1.17509e+09	1.10642e+09	9.85931e+08	8	1.47664e+09	confident	confident
FBgn0039071	CG4434	3R	big bubble 8	bb8	DmSP1_2_3	87	1.25945e+10	1.79513e+10	1.42798e+10	3	1.49419e+10	58	5.02404e+08	2.83974e+09	2.39389e+09	3.13538e+09	3.42611e+09	3.64163e+09	6	2.65653e+09	63	7555248181	7573961301	13500547407	13730286539	12915842945	14658910800	9550382871	5427502528	6080677381	6571865762	6500783906	7358691925	9090071209	9451447006	5210538438	5660845764	15129209482	27230833946	27574753745	14977885399	12652543143	13859475831	18541518215	10871384202	8	1.76047e+10	confident	confident
FBgn0039104	CG10252	3R	-	CG10252	DmSP1_2_3	35	5.41086e+09	6.32319e+09	6.7845e+09	3	6.17285e+09	28	2.54444e+08	1.12588e+09	1.04198e+09	1.30354e+09	1.44035e+09	1.50552e+09	6	1.11195e+09	27	2689158633	2771208927	4957889494	5225801361	4090985235	4764301343	3338512252	1829897280	2039649250	2121379186	2290205281	2596186343	2933100348	2986191847	1690650388	1863871338	5460367560	10183690855	8855286578	5168409532	4161028436	4886391624	5919292195	3554521726	8	6.02362e+09	confident	confident
FBgn0039425	CG5432	3R	Aldolase 2	Ald2	DmSP1_2_3	39	1.7782e+09	2.31792e+09	1.62827e+09	3	1.90813e+09	31	6.53361e+07	4.08196e+08	313833596	4.83866e+08	508349501	5.42606e+08	6	3.87031e+08	30	8.79688e+08	8.68879e+08	1759864705	1786625619	1557422548	1762586526	1121719744	6.34957e+08	9.18193e+08	964137389	9.94345e+08	1118038099	1012276934	9.71073e+08	9.42485e+08	1023308335	1.74857e+09	3546490324	3320009074	1.75668e+09	1.88233e+09	2.11238e+09	1.98335e+09	1.96579e+09	8	2.28945e+09	confident	confident
FBgn0039635	CG11876	3R	Pyruvate dehydrogenase E1 beta subunit	Pdhb	DmSP1_2_3	34	3.68624e+09	4.22825e+09	3.36086e+09	3	3.75845e+09	24	1.04412e+08	7.8622e+08	7.67019e+08	8.5721e+08	9.34003e+08	1.08422e+09	6	7.55515e+08	26	1134711330	1120601732	2452043240	2453884265	1982000188	2226526060	1568935233	8.08561e+08	1008471767	1068597579	1191412232	1365320162	1093025729	1141971815	887421111	9.56571e+08	2255313062	4905927505	4208526248	2.3775e+09	2077069346	2556732394	2234997544	1.84399e+09	8	2.80751e+09	confident	confident
FBgn0039651	CG14508	3R	Cytochrome c1-like	Cyt-c1L	DmSP1_2_3	26	4.30959e+08	6.50795e+08	4.48606e+08	3	5.1012e+08	17	1.77884e+07	9.71533e+07	7.69527e+07	1.20218e+08	1.35307e+08	1.4825e+08	6	9.92782e+07	22	1.81441e+08	1.77786e+08	4.33659e+08	4.21527e+08	3.52633e+08	3.90487e+08	2.84217e+08	1.63129e+08	2.08576e+08	2.2476e+08	2.09694e+08	2.40223e+08	2.09791e+08	2.22736e+08	1.78569e+08	193010114	3.59227e+08	8.55186e+08	7.4312e+08	4.47346e+08	4.33337e+08	4.49917e+08	4.32527e+08	3.71579e+08	8	5.1153e+08	confident	confident
FBgn0039799	CG15543	3R	-	CG15543	DmSP1_2_3	17	1.90242e+08	2.39063e+08	1.74295e+08	3	2.012e+08	16	1.00696e+07	5.4574e+07	4.55653e+07	6.07024e+07	6.6045e+07	6.66692e+07	6	5.06043e+07	19	1.02514e+08	101080903	1.98811e+08	1.99875e+08	1.66634e+08	1.88393e+08	1.37827e+08	7.12644e+07	9.97541e+07	103892701	1.39452e+08	1.58569e+08	5.22191e+07	5.4064e+07	9.44207e+07	9.5813e+07	2.03595e+08	3.98686e+08	3.55027e+08	2.09092e+08	2.03647e+08	2.98021e+08	1.06283e+08	1.90234e+08	8	2.45573e+08	confident	confident
FBgn0042094	CG6612	3R	Adenylate kinase 3	Ak3	DmSP1_2_3	24	1.00863e+09	6.93293e+08	9.68139e+08	3	8.90021e+08	19	7.49401e+07	2.55619e+08	2.02126e+08	2.89146e+08	3.11082e+08	3.44171e+08	6	2.46181e+08	21	4.79824e+08	4.96822e+08	901051184	937312147	7.43609e+08	8.52399e+08	6.5132e+08	3.31453e+08	381372716	3.98899e+08	4.71922e+08	5.23346e+08	5.28691e+08	5.68873e+08	385619842	4.24479e+08	9.76647e+08	1838363331	1.59601e+09	9.82773e+08	7.80272e+08	9.95268e+08	1.09756e+09	8.10099e+08	8	1.13462e+09	confident	confident
FBgn0042710	CG32849	3R	Hex-t2	Hex-t2	DmSP1_2_3	36	1.28725e+09	2.09103e+09	1.41495e+09	3	1.59774e+09	23	5.33159e+07	3.16888e+08	2.4672e+08	3.18019e+08	2.09462e+08	3.87863e+08	6	2.55378e+08	32	3.78917e+08	3.75002e+08	9.08591e+08	9.25634e+08	9.43652e+08	1063394792	846800571	4.50892e+08	3.67128e+08	3.97022e+08	6.20018e+08	7.01481e+08	9.84288e+08	1038325659	5.9148e+08	6.42699e+08	7.53919e+08	1.83423e+09	2.00705e+09	1.29769e+09	7.6415e+08	1.3215e+09	2.02261e+09	1.23418e+09	8	1.40442e+09	confident	confident
FBgn0043854	CG9506	2L	slow as molasses	slam	DmSP1_2	NA	NA	NA	NA	NA	NA	NA	NA	NA	NA	NA	NA	NA	NA	NA	NA	NA	NA	NA	NA	NA	NA	NA	NA	NA	NA	NA	NA	NA	NA	NA	NA	NA	NA	NA	NA	NA	NA	NA	NA	NA	NA	no.reps	no.peps
FBgn0045770	CG32063	3L	Sperm-Leucylaminopeptidase 3	S-Lap3	DmSP1_2_3	50	1.54662e+10	9.36396e+09	1.40424e+10	3	1.29575e+10	28	9.01702e+08	4.12094e+09	3.54669e+09	4.47627e+09	4.69221e+09	5.41111e+09	6	3.85815e+09	32	7123777767	7335948253	13392982715	14004643894	14653797584	17484405436	8936335081	5217425103	6384643398	6834768473	5943815825	6789660051	9416877727	10115840610	5609412908	6109736002	14459726020	27397626609	32138203020	14153760184	13219411871	12733475876	19532718337	11719148910	8	1.81693e+10	confident	confident
FBgn0050278	CG30278	2R	-	CG30278	DmSP1_2_3	11	9.21777e+07	7.96853e+07	8.91925e+07	3	8.70185e+07	8	4.0724e+06	4.95172e+07	3.26065e+07	5.04179e+07	5.0085e+07	5.66964e+07	6	4.05659e+07	15	1.14388e+08	1.10549e+08	1.75241e+08	1.80201e+08	1.59242e+08	1.89934e+08	1.35721e+08	7.35986e+07	9.69059e+07	1.00076e+08	1.1326e+08	1.28004e+08	8.90849e+07	7.51198e+07	9.09009e+07	9.58181e+07	2.24937e+08	3.55442e+08	349175665	2.0932e+08	1.96982e+08	241263986	1.64205e+08	1.86719e+08	8	2.41006e+08	confident	confident
FBgn0051025	CG31025	3R	Protein phosphatase 1c interacting protein 1	Ppi1	DmSP1_2_3	54	1.24799e+09	8.48527e+08	1.59666e+09	3	1.23106e+09	29	7.81247e+07	2.63072e+08	2.26898e+08	3.02485e+08	2.97842e+08	3.16622e+08	6	2.47507e+08	50	6.46882e+08	6.80985e+08	1238626501	1297297402	1216187986	1481612759	8.28708e+08	4.77885e+08	5.27026e+08	5.84307e+08	510274524	5.3258e+08	8.79117e+08	8.52358e+08	6.74032e+08	7.20765e+08	1.32787e+09	2535923903	2697800745	1.30659e+09	1.11133e+09	1.04285e+09	1.73148e+09	1.3948e+09	8	1.64358e+09	confident	confident
FBgn0051029	CG31029	3R	-	CG31029	DmSP1_2_3	38	4.88746e+08	5.5117e+08	6.07259e+08	3	5.49058e+08	27	8.33978e+06	1.19006e+08	1.04901e+08	1.29418e+08	1.54224e+08	1.64934e+08	6	1.13471e+08	49	3.31799e+08	3.37723e+08	5.80803e+08	6.01546e+08	5.87144e+08	6.75933e+08	4.01655e+08	216546971	2.37681e+08	2.52588e+08	2.49705e+08	2.77666e+08	1.83257e+08	1.83803e+08	2.4162e+08	2.63397e+08	6.69521e+08	1.18235e+09	1.26308e+09	6.18202e+08	490269633	5.27371e+08	367059681	5.05017e+08	8	7.02858e+08	confident	confident
FBgn0051115	CG31115	3R	-	CG31115	DmSP1_2_3	21	3.43231e+08	4.21103e+08	2.58775e+08	3	3.41036e+08	13	1.30789e+07	1.12446e+08	7.23654e+07	1.2382e+08	1.2587e+08	1.35586e+08	6	9.71944e+07	19	1.53775e+08	1.56807e+08	3.79113e+08	3.86365e+08	318771811	3.60334e+08	2.03142e+08	1.08612e+08	1.38023e+08	1.46219e+08	1.39001e+08	1.55674e+08	1.76519e+08	1.75903e+08	1.53472e+08	1.63104e+08	3.10582e+08	7.65477e+08	6.79106e+08	3.11754e+08	284242317	2.94675e+08	3.52422e+08	3.16576e+08	8	4.14354e+08	confident	confident
FBgn0051644	CG31644	2L	-	CG31644	DmSP1_2_3	9	1.94227e+08	3.22298e+08	2.19795e+08	3	2.4544e+08	5	1.42364e+06	2.35792e+07	2.26544e+07	2.3055e+07	3.19114e+07	3.63014e+07	6	2.31542e+07	6	5.94478e+07	6.19611e+07	106570673	1.15523e+08	1.09281e+08	1.31908e+08	6.76359e+07	4.18406e+07	8.15906e+07	8.6219e+07	6.54123e+07	8.22669e+07	1.29753e+08	1.20066e+08	7.36355e+07	8.68211e+07	1.21409e+08	2.22094e+08	2.41189e+08	1.09476e+08	167809654	1.47679e+08	2.49819e+08	1.60457e+08	8	1.77492e+08	confident	confident
FBgn0051920	NA	NA	NA	NA	DmSP1_2	NA	NA	NA	NA	NA	NA	NA	NA	NA	NA	NA	NA	NA	NA	NA	NA	NA	NA	NA	NA	NA	NA	NA	NA	NA	NA	NA	NA	NA	NA	NA	NA	NA	NA	NA	NA	NA	NA	NA	NA	NA	NA	no.reps	no.peps
FBgn0052026	CG32026	3L	-	CG32026	DmSP1_2_3	26	9.15372e+08	1.28241e+09	8.93383e+08	3	1.03039e+09	18	4.83499e+07	2.16784e+08	2.00561e+08	2.69821e+08	2.60402e+08	3.23134e+08	6	2.19842e+08	21	5.54137e+08	5.80498e+08	1036451648	9.93122e+08	8.80532e+08	1010630009	7.45008e+08	4.04158e+08	4.88567e+08	4.98114e+08	5.52497e+08	5.73645e+08	6.50853e+08	6.18971e+08	4.11672e+08	446185566	1.13464e+09	2.02957e+09	1.89116e+09	1.14917e+09	9.86681e+08	1.12614e+09	1.26982e+09	8.57858e+08	8	1.30563e+09	confident	confident
FBgn0052064	CG32064	3L	Sperm-Leucylaminopeptidase 4	S-Lap4	DmSP1_2_3	59	1.68347e+10	9.61328e+09	1.66012e+10	3	1.43497e+10	43	4.8216e+08	4.05677e+09	3.86278e+09	4.43366e+09	4.64986e+09	5.04448e+09	6	3.75495e+09	41	9949576217	10157683957	18861353427	19183850369	17082492607	19660072464	12920301630	7168590686	5932014949	6362768139	6581647542	7415560058	9957812952	11791220536	5821051221	6464922959	20107260174	38045203796	36742565071	20088892316	12294783088	13997207600	21749033488	12285974180	8	2.19139e+10	confident	confident
FBgn0052351	CG32351	3L	Sperm-Leucylaminopeptidase 2	S-Lap2	DmSP1_2_3	41	7.00551e+09	5.15387e+09	7.29854e+09	3	6.48597e+09	16	1.41244e+08	1.07912e+09	8.12358e+08	1.23774e+09	1.29198e+09	1.3683e+09	6	9.88457e+08	26	3085933380	3242810568	6445808679	6354817076	7648965852	8935961680	3961859167	2272948002	2704623699	2923248880	1885316537	2094384406	1914230226	1968588228	1557485075	1694409089	6328743948	12800625755	16584927532	6234807169	5627872579	3979700943	3882818454	3251894164	8	7336423818	confident	confident
FBgn0052436	CG32436	3L	-	CG32436	DmSP1_2_3	103	4.50183e+09	1.44337e+09	2.06895e+09	3	2.67139e+09	81	1.22562e+08	7.62931e+08	5.71188e+08	9.60731e+08	9.91545e+08	1.02148e+09	6	7.38407e+08	98	1658202216	1664749468	3309640322	3354844383	3065565021	3467851349	2129764524	1186567412	1404422099	2043508515	1377259090	1553751571	1241179175	1275221401	1259849598	1370523283	3322951684	6664484705	6533416370	3316331936	3447930614	2931010661	2516400576	2630372881	8	3.92036e+09	confident	confident
FBgn0052445	CG32445	3L	-	CG32445	DmSP1_2_3	34	3.25526e+09	3.45152e+09	2.96825e+09	3	3.22501e+09	21	9.58771e+07	7.76741e+08	6.40047e+08	9.38139e+08	1.00472e+09	1.04526e+09	6	7.50132e+08	31	1896707921	1935339068	3449334517	3556865374	3148380270	3612948312	2384359921	1352286113	1587765032	1638307920	1697808356	1887574967	1973051449	2067410727	1374808402	1519415761	3832046989	7006199891	6761328582	3736646034	3226072952	3585383323	4040462176	2894224163	8	4.3853e+09	confident	confident
FBgn0053340	CG33340	3R	-	CG33340	DmSP1_2_3	27	2.90596e+09	3.94645e+09	7.8195e+09	3	4.89064e+09	11	1.23413e+08	8.12762e+08	6.58685e+08	8.89243e+08	9.71619e+08	1.01081e+09	6	7.44422e+08	18	1998563902	2086478083	3339268076	3481275078	4599968332	5497090913	2483722902	1420810419	2103945060	2232987124	2272936618	2748174944	5863487849	6147962040	3584598212	4033316250	4085041985	6820543154	10097059245	3904533321	4336932184	5021111562	12011449889	7617914462	8	6.73682e+09	confident	confident
FBgn0053523	CG33523	3L	-	CG33523	DmSP1_2_3	24	9.749e+08	1.62716e+09	1.24851e+09	3	1.28352e+09	9	1.11571e+08	2.55138e+08	2.31214e+08	2.74744e+08	3.0598e+08	3.37913e+08	6	2.5276e+08	17	8.93375e+08	9.05927e+08	1405906226	1476615308	1268231513	1534226112	1131428964	6.71623e+08	6.14313e+08	6.82434e+08	7.20503e+08	8.53982e+08	1050801175	1032786219	5.4699e+08	6.1163e+08	1.7993e+09	2882521534	2802457625	1.80305e+09	1.29675e+09	1.57449e+09	2083587394	1.15862e+09	8	1.9251e+09	confident	confident
FBgn0069354	CG17137	2L	Porin2	Porin2	DmSP1_2_3	45	7.24661e+09	9.66584e+09	5.19507e+09	3	7.36917e+09	24	2.27698e+08	1.25261e+09	8.03266e+08	1.18134e+09	1.82734e+09	1.68069e+09	6	1.16216e+09	32	2513740593	2478010270	5169726870	6428937635	4474740528	5182957519	4276520306	2324174456	2510593834	2893337190	3198826867	3559602801	3244494875	3398009923	2494476184	2619275432	4991750863	11598664505	9657698047	6600694762	5403931024	6758429668	6642504798	5113751616	8	7.09593e+09	confident	confident
FBgn0086254	CG6084	3L	Aldo-keto reductase 1B	Akr1B	DmSP1_2_3	37	1.6151e+09	2.4218e+09	1.68322e+09	3	1.90671e+09	21	9.91403e+07	3.58236e+08	3.11031e+08	3.7328e+08	4.07984e+08	5.08529e+08	6	3.43033e+08	1	8.85496e+08	8.70011e+08	1708889211	1734648675	1658063297	1880003399	1225307562	6.61063e+08	7.5951e+08	8.13491e+08	9.84849e+08	1114072406	8.30915e+08	8.68424e+08	6.65028e+08	7.16485e+08	1.75551e+09	3443537886	3538066696	1.88637e+09	1.573e+09	2.09892e+09	1.69934e+09	1.38151e+09	8	2.17203e+09	confident	confident
FBgn0086906	CG1915	3L	sallimus	sls	DmSP1_2_3	3	NA	557225	514007	NA	535616	75	1.9681e+06	1.57588e+07	1.30281e+07	8.68263e+07	2.08931e+07	4.40134e+07	6	3.04146e+07	48	1.7693e+06	2.33177e+06	7.78703e+07	8.44179e+07	3.24505e+07	3.92704e+07	1.29755e+07	7.01397e+06	1.40452e+06	1.12098e+06	4.37211e+06	5.71555e+06	6.42708e+06	3.84091e+06	817846	1.06228e+06	4.10107e+06	1.62288e+08	7.1721e+07	1.99894e+07	2.5255e+06	1.00877e+07	1.0268e+07	1.88013e+06	8	3.53576e+07	confident	confident
FBgn0250814	CG4169	3L	Ubiquinol-cytochrome c reductase core protein 2	UQCR-C2	DmSP1_2_3	32	1.54457e+09	2.11581e+09	1.62259e+09	3	1.76099e+09	36	68309883	3.99202e+08	3.16421e+08	5.28581e+08	4.71981e+08	4.86872e+08	6	3.78561e+08	32	847765498	8.55281e+08	1723715938	1740339084	1409349441	1651493576	1166890318	6.86633e+08	6.83464e+08	719276133	7.15969e+08	8.18241e+08	6.70908e+08	733489904	5.38171e+08	575947951	1.70305e+09	3464055022	3060843017	1.85352e+09	1.40274e+09	1534209329	1.4044e+09	1.11412e+09	8	1.94212e+09	confident	confident
FBgn0259795	CG4750	2R	loopin-1	loopin-1	DmSP1_2_3	61	5.11922e+10	3.14964e+10	5.36808e+10	3	4.54565e+10	44	2.56581e+09	1.03735e+10	1.04095e+10	1.0822e+10	1.14901e+10	1.23481e+10	6	9.66817e+09	42	27875929242	27262244175	50816018197	52989077340	50551702405	55670168477	36753672097	21523132999	17574106358	20045012287	17403426310	21352780075	31386712871	32709067939	16822803642	17229287951	55138173417	103805095537	106221870882	58276805096	37619118645	38756206385	64095780810	34052091593	8	6.22456e+10	confident	confident
FBgn0261015	CG42599	3R	PFTAIRE-interacting factor 1A	Pif1A	DmSP1_2	NA	NA	NA	NA	NA	NA	NA	NA	NA	NA	NA	NA	NA	NA	NA	NA	NA	NA	NA	NA	NA	NA	NA	NA	NA	NA	NA	NA	NA	NA	NA	NA	NA	NA	NA	NA	NA	NA	NA	NA	NA	NA	no.reps	no.peps
FBgn0261439	CG17246	2R	Succinate dehydrogenase, subunit A (flavoprotein)	SdhA	DmSP1_2_3	42	1.62847e+09	2.03802e+09	1.44809e+09	3	1.70486e+09	42	6.60844e+07	3.72089e+08	3.55312e+08	4.93737e+08	4.69968e+08	5.0668e+08	6	3.77312e+08	40	7.98938e+08	8.24372e+08	1606657665	1686360203	1354078374	1547312863	1030707667	5.7914e+08	6.04489e+08	6.56204e+08	6.10958e+08	6.93699e+08	5.61796e+08	5.43387e+08	5.28753e+08	5.77744e+08	1.62331e+09	3293017868	2901391237	1.60985e+09	1.26069e+09	1.30466e+09	1.10518e+09	1.1065e+09	8	1.77557e+09	confident	confident
FBgn0261836	CG42768	2L	Muscle-specific protein 300 kDa	Msp300	DmSP1_2_3	1	3.75742e+07	3.42855e+07	6.96132e+06	3	2.62737e+07	14	429971	4.33544e+06	3.03145e+06	5.15422e+06	3.43887e+06	6.65291e+06	6	3.84048e+06	10	2.55881e+07	2.53068e+07	4.4909e+07	4.04762e+07	4.71737e+07	3.37753e+07	3.72663e+07	1.88107e+07	36833721	24446255	5.53563e+07	6.27374e+07	1.02064e+07	1.10604e+07	3.48998e+07	3.64766e+07	5.08949e+07	8.53852e+07	8.0949e+07	5.6077e+07	61279976	1.18094e+08	2.12668e+07	7.13764e+07	8	6.81654e+07	confident	confident
FBgn0003132	CG9156	X	Protein phosphatase 1 at 13C	Pp1-13C	DmSP2_3	5	1.84542e+08	2.32757e+08	1.56609e+08	3	1.91303e+08	3	5.433e+06	1.62258e+07	1.25395e+07	1.60879e+07	1.50027e+07	2.04808e+07	6	1.42949e+07	6	1.07686e+08	1.10275e+08	2.28328e+08	2.34759e+08	206348739	2.43432e+08	1.46242e+08	8.47984e+07	9.52298e+07	1.04741e+08	8.31026e+07	9.44663e+07	1.02684e+08	1.09477e+08	1.08212e+08	116398065	2.17961e+08	4.63087e+08	4.49781e+08	2.3104e+08	1.99971e+08	1.77569e+08	2.12161e+08	2.2461e+08	8	2.72022e+08	confident	confident
FBgn0010741	CG6302	3L	Prefoldin 2	Pfdn2	DmSP2	NA	NA	NA	NA	NA	NA	NA	NA	NA	NA	NA	NA	NA	NA	NA	NA	NA	NA	NA	NA	NA	NA	NA	NA	NA	NA	NA	NA	NA	NA	NA	NA	NA	NA	NA	NA	NA	NA	NA	NA	NA	NA	no.reps	no.peps
FBgn0011569	CG6577	3L	cannonball	can	DmSP2	NA	NA	NA	NA	NA	NA	NA	NA	NA	NA	NA	NA	NA	NA	NA	NA	NA	NA	NA	NA	NA	NA	NA	NA	NA	NA	NA	NA	NA	NA	NA	NA	NA	NA	NA	NA	NA	NA	NA	NA	NA	NA	no.reps	no.peps
FBgn0011785	CG31132	3R	BRWD3	BRWD3	DmSP2	NA	NA	NA	NA	NA	NA	NA	NA	NA	NA	NA	NA	NA	NA	NA	NA	NA	NA	NA	NA	NA	NA	NA	NA	NA	NA	NA	NA	NA	NA	NA	NA	NA	NA	NA	NA	NA	NA	NA	NA	NA	NA	no.reps	no.peps
FBgn0019830	CG3057	2L	congested-like trachea	colt	DmSP2_3	18	9.65582e+07	2.2146e+08	1.64582e+08	3	1.60867e+08	10	1.18947e+07	2.65502e+07	2.37676e+07	2.973e+07	3.11892e+07	3.61247e+07	6	2.65427e+07	20	5.34132e+07	5.35621e+07	1.02838e+08	1.09515e+08	1.09924e+08	130017761	6.973e+07	4.22836e+07	6.01177e+07	6.1932e+07	7.89779e+07	9.49478e+07	6.92469e+07	7.11241e+07	6.45112e+07	6.95977e+07	1.06975e+08	2.12352e+08	2.39941e+08	1.12014e+08	1.2205e+08	1.73926e+08	1.40371e+08	1.34109e+08	8	1.55217e+08	confident	confident
FBgn0023511	CG3810	X	ER degradation enhancer, mannosidase alpha-like 1	Edem1	DmSP2	NA	NA	NA	NA	NA	NA	NA	NA	NA	NA	NA	NA	NA	NA	NA	NA	NA	NA	NA	NA	NA	NA	NA	NA	NA	NA	NA	NA	NA	NA	NA	NA	NA	NA	NA	NA	NA	NA	NA	NA	NA	NA	no.reps	no.peps
FBgn0026577	CG8677	2L	-	CG8677	DmSP2_3	NA	NA	NA	NA	NA	NA	NA	NA	NA	NA	NA	NA	NA	NA	NA	1	1.15426e+06	1.14937e+06	6948613	7.65067e+06	3.95821e+06	4.38223e+06	3005855	1695998	1.92648e+06	1.98971e+06	NA	1.93442e+06	2.85283e+06	2732026	1.50387e+06	1.70004e+06	2.30363e+06	1.45993e+07	8.34044e+06	4701853	3.91619e+06	1.93442e+06	5.58486e+06	3.20391e+06	8	5.57307e+06	confident	no.peps
FBgn0027794	CG14786	X	Leucine-rich pentatricopeptide repeat containing 2	Lrpprc2	DmSP2	NA	NA	NA	NA	NA	NA	NA	NA	NA	NA	NA	NA	NA	NA	NA	NA	NA	NA	NA	NA	NA	NA	NA	NA	NA	NA	NA	NA	NA	NA	NA	NA	NA	NA	NA	NA	NA	NA	NA	NA	NA	NA	no.reps	no.peps
FBgn0028421	CG11759	X	Kinesin associated protein 3	Kap3	DmSP2	NA	NA	NA	NA	NA	NA	NA	NA	NA	NA	NA	NA	NA	NA	NA	NA	NA	NA	NA	NA	NA	NA	NA	NA	NA	NA	NA	NA	NA	NA	NA	NA	NA	NA	NA	NA	NA	NA	NA	NA	NA	NA	no.reps	no.peps
FBgn0029881	CG3973	X	pickled eggs	pigs	DmSP2	NA	NA	NA	NA	NA	NA	NA	NA	NA	NA	NA	NA	NA	NA	NA	NA	NA	NA	NA	NA	NA	NA	NA	NA	NA	NA	NA	NA	NA	NA	NA	NA	NA	NA	NA	NA	NA	NA	NA	NA	NA	NA	no.reps	no.peps
FBgn0030362	CG1803	X	regucalcin	regucalcin	DmSP2_3	30	1.06918e+08	9.07462e+08	4.40697e+08	3	4.85026e+08	16	1.111e+07	3.45267e+07	2.0379e+07	9.19421e+07	7.42472e+07	1.13617e+08	6	5.76369e+07	22	1.0782e+08	1.06921e+08	2.26792e+08	2.37897e+08	4.57905e+08	5.24721e+08	3.28758e+08	1.8952e+08	7.44094e+07	8.13158e+07	9.83925e+07	1.13094e+08	1.80936e+08	1.39323e+08	5.01263e+07	5.14533e+07	214741637	464688719	9.82626e+08	5.18277e+08	1.55725e+08	2.11487e+08	3.20259e+08	1.0158e+08	8	3.71173e+08	confident	confident
FBgn0001208	CG7399	3L	Henna	Hn	DmSP2_3	NA	NA	NA	NA	NA	NA	1	NA	NA	NA	42813.9	NA	NA	NA	42813.9	NA	NA	NA	NA	NA	NA	NA	NA	NA	NA	NA	NA	NA	NA	NA	NA	NA	NA	NA	NA	NA	NA	NA	NA	NA	NA	NA	no.reps	no.peps
FBgn0004581	CG30170	2R	benign gonial cell neoplasm	bgcn	DmSP2	NA	NA	NA	NA	NA	NA	NA	NA	NA	NA	NA	NA	NA	NA	NA	NA	NA	NA	NA	NA	NA	NA	NA	NA	NA	NA	NA	NA	NA	NA	NA	NA	NA	NA	NA	NA	NA	NA	NA	NA	NA	NA	no.reps	no.peps
FBgn0004852	CG7978	3L	Adenylyl cyclase 76E	Ac76E	DmSP2	NA	NA	NA	NA	NA	NA	NA	NA	NA	NA	NA	NA	NA	NA	NA	NA	NA	NA	NA	NA	NA	NA	NA	NA	NA	NA	NA	NA	NA	NA	NA	NA	NA	NA	NA	NA	NA	NA	NA	NA	NA	NA	no.reps	no.peps
FBgn0004859	CG2125	4	cubitus interruptus	ci	DmSP2	NA	NA	NA	NA	NA	NA	NA	NA	NA	NA	NA	NA	NA	NA	NA	NA	NA	NA	NA	NA	NA	NA	NA	NA	NA	NA	NA	NA	NA	NA	NA	NA	NA	NA	NA	NA	NA	NA	NA	NA	NA	NA	no.reps	no.peps
FBgn0010110	NA	NA	NA	NA	DmSP2	NA	NA	NA	NA	NA	NA	NA	NA	NA	NA	NA	NA	NA	NA	NA	NA	NA	NA	NA	NA	NA	NA	NA	NA	NA	NA	NA	NA	NA	NA	NA	NA	NA	NA	NA	NA	NA	NA	NA	NA	NA	NA	no.reps	no.peps
FBgn0011244	CG2830	2L	Heat shock protein 60B	Hsp60B	DmSP2_3	2	NA	532429	1.09436e+06	NA	813394	4	NA	807989	1.14427e+06	2.92629e+06	1.19359e+06	NA	NA	1.51803e+06	11	220973	302970	2.59621e+07	2.04161e+07	2.84536e+06	3.2131e+06	870890	623162	907528	2.15174e+06	165129	126791	NA	NA	395032	192327	523943	4.63782e+07	6.05846e+06	1.49405e+06	3.05926e+06	291920	0	587360	7	7.29915e+06	confident	confident
FBgn0015282	CG5289	3R	Regulatory particle triple-A ATPase 2	Rpt2	DmSP2_3	1	555582	917396	NA	NA	736489	1	87004.4	275548	515648	794704	242454	416317	6	388612	1	2.13419e+06	1.96522e+06	8.007e+06	8.42787e+06	2.64568e+06	4.31716e+06	2.98365e+06	1.22958e+06	4.40255e+06	4.61883e+06	2.69886e+06	2.86215e+06	3338122	3.84844e+06	1.5762e+06	1.54631e+06	4.09941e+06	16434867	6.96284e+06	4.21323e+06	9.02138e+06	5.56101e+06	7.18656e+06	3.12251e+06	8	7.07522e+06	confident	found
FBgn0023519	CG3109	X	mitochondrial ribosomal protein L16	mRpL16	DmSP2	NA	NA	NA	NA	NA	NA	NA	NA	NA	NA	NA	NA	NA	NA	NA	NA	NA	NA	NA	NA	NA	NA	NA	NA	NA	NA	NA	NA	NA	NA	NA	NA	NA	NA	NA	NA	NA	NA	NA	NA	NA	NA	no.reps	no.peps
FBgn0024806	CG7020	3L	DISCO Interacting Protein 2	DIP2	DmSP2	NA	NA	NA	NA	NA	NA	NA	NA	NA	NA	NA	NA	NA	NA	NA	NA	NA	NA	NA	NA	NA	NA	NA	NA	NA	NA	NA	NA	NA	NA	NA	NA	NA	NA	NA	NA	NA	NA	NA	NA	NA	NA	no.reps	no.peps
FBgn0025612	CG3062	X	-	CG3062	DmSP2_3	12	2.3391e+08	2.75375e+08	2.22739e+08	3	2.44008e+08	10	1.09908e+07	5.80108e+07	4.44073e+07	7.30183e+07	8.51388e+07	8.13242e+07	6	5.8815e+07	11	1.86122e+08	1.81377e+08	2.99235e+08	297917424	2.44295e+08	2.88084e+08	2.15424e+08	1.13245e+08	113892890	1.23235e+08	1.25836e+08	1.45631e+08	8.7876e+07	9.5712e+07	9.99952e+07	1.06876e+08	3.67499e+08	5.97153e+08	5.32379e+08	3.28669e+08	2.37128e+08	271467187	1.83588e+08	2.06871e+08	8	3.40594e+08	confident	confident
FBgn0026563	CG1979	3R	-	CG1979	DmSP2_3	5	230681	6.18166e+07	6.25875e+07	3	4.15449e+07	NA	NA	NA	NA	NA	NA	NA	NA	NA	5	177831	207809	267519	251250	2.47388e+07	3.01151e+07	150805	92177.1	1.67753e+07	1.88643e+07	1.65257e+07	1.99173e+07	3.70411e+07	4.09662e+07	2.30118e+07	2.50225e+07	385640	518769	5.48538e+07	242982	3.56397e+07	3.6443e+07	7.80073e+07	4.80342e+07	8	3.17657e+07	confident	confident
FBgn0029895	CG14441	X	-	CG14441	DmSP2	NA	NA	NA	NA	NA	NA	NA	NA	NA	NA	NA	NA	NA	NA	NA	NA	NA	NA	NA	NA	NA	NA	NA	NA	NA	NA	NA	NA	NA	NA	NA	NA	NA	NA	NA	NA	NA	NA	NA	NA	NA	NA	no.reps	no.peps
FBgn0030685	CG8948	X	GTPase regulator associated with FAK	Graf	DmSP2	NA	NA	NA	NA	NA	NA	NA	NA	NA	NA	NA	NA	NA	NA	NA	NA	NA	NA	NA	NA	NA	NA	NA	NA	NA	NA	NA	NA	NA	NA	NA	NA	NA	NA	NA	NA	NA	NA	NA	NA	NA	NA	no.reps	no.peps
FBgn0031550	CG8853	2L	Intraflagellar transport 57	IFT57	DmSP2	NA	NA	NA	NA	NA	NA	NA	NA	NA	NA	NA	NA	NA	NA	NA	NA	NA	NA	NA	NA	NA	NA	NA	NA	NA	NA	NA	NA	NA	NA	NA	NA	NA	NA	NA	NA	NA	NA	NA	NA	NA	NA	no.reps	no.peps
FBgn0031757	CG9064	2L	Ucp4C	Ucp4C	DmSP2_3	12	7.17236e+07	8.83011e+07	4.674e+07	3	6.89216e+07	9	3.57309e+06	2.0535e+07	2.14068e+07	2.2295e+07	2.77546e+07	3.32544e+07	6	2.14698e+07	13	6.22342e+07	6.13917e+07	1.16264e+08	112716351	9.10283e+07	1.0229e+08	8.87956e+07	4.94547e+07	4.76664e+07	4.78124e+07	4.91696e+07	5.77994e+07	3.39975e+07	3.32783e+07	4.11611e+07	4.36591e+07	1.23626e+08	2.2898e+08	1.93318e+08	1.3825e+08	9.54788e+07	1.06969e+08	6.72758e+07	8.48202e+07	8	1.2984e+08	confident	confident
FBgn0033246	CG11198	2R	Acetyl-CoA carboxylase	ACC	DmSP2_3	12	1.03536e+07	1.44138e+07	1.25573e+07	3	1.24416e+07	7	40326.7	1.10372e+06	113822	2.32941e+06	1.77332e+06	3.00529e+06	6	1.39431e+06	27	2.21189e+06	2.82404e+06	2.09227e+07	1.91802e+07	1.66758e+07	1.81829e+07	1.49177e+07	9.49425e+06	9.9173e+06	9.68087e+06	676702	1.12753e+06	1.06879e+06	1.11366e+06	2.08411e+06	2.61343e+06	5.03593e+06	4.01029e+07	3.48587e+07	2.44119e+07	1.95982e+07	1.80423e+06	2.18245e+06	4.69754e+06	8	1.65865e+07	confident	confident
FBgn0034251	CG11423	2R	NADH dehydrogenase (ubiquinone) 51 kDa subunit-like 1	ND-51L1	DmSP2_3	27	3.03203e+08	4.86317e+08	3.30132e+08	3	3.73217e+08	17	9.64392e+06	7.47168e+07	5.24795e+07	9.28501e+07	1.0166e+08	9.31633e+07	6	7.07523e+07	27	1.48826e+08	155968520	3.07383e+08	3.22061e+08	2.68436e+08	3.13642e+08	2.09156e+08	1.19468e+08	1.54958e+08	168854713	1.55945e+08	1.79949e+08	1.27461e+08	1.15376e+08	1.54203e+08	1.67969e+08	3.04794e+08	6.29444e+08	5.82078e+08	3.28624e+08	3.23813e+08	3.35894e+08	2.42837e+08	3.22172e+08	8	3.83707e+08	confident	confident
FBgn0034366	CG5489	2R	Autophagy-related 7	Atg7	DmSP2	NA	NA	NA	NA	NA	NA	NA	NA	NA	NA	NA	NA	NA	NA	NA	NA	NA	NA	NA	NA	NA	NA	NA	NA	NA	NA	NA	NA	NA	NA	NA	NA	NA	NA	NA	NA	NA	NA	NA	NA	NA	NA	no.reps	no.peps
FBgn0034590	CG30388	2R	Magi	Magi	DmSP2	NA	NA	NA	NA	NA	NA	NA	NA	NA	NA	NA	NA	NA	NA	NA	NA	NA	NA	NA	NA	NA	NA	NA	NA	NA	NA	NA	NA	NA	NA	NA	NA	NA	NA	NA	NA	NA	NA	NA	NA	NA	NA	no.reps	no.peps
FBgn0034797	CG12781	2R	nahoda	nahoda	DmSP2	NA	NA	NA	NA	NA	NA	NA	NA	NA	NA	NA	NA	NA	NA	NA	NA	NA	NA	NA	NA	NA	NA	NA	NA	NA	NA	NA	NA	NA	NA	NA	NA	NA	NA	NA	NA	NA	NA	NA	NA	NA	NA	no.reps	no.peps
FBgn0034975	CG11290	2R	enoki mushroom	enok	DmSP2	NA	NA	NA	NA	NA	NA	NA	NA	NA	NA	NA	NA	NA	NA	NA	NA	NA	NA	NA	NA	NA	NA	NA	NA	NA	NA	NA	NA	NA	NA	NA	NA	NA	NA	NA	NA	NA	NA	NA	NA	NA	NA	no.reps	no.peps
FBgn0035100	NA	NA	NA	NA	DmSP2	NA	NA	NA	NA	NA	NA	NA	NA	NA	NA	NA	NA	NA	NA	NA	NA	NA	NA	NA	NA	NA	NA	NA	NA	NA	NA	NA	NA	NA	NA	NA	NA	NA	NA	NA	NA	NA	NA	NA	NA	NA	NA	no.reps	no.peps
FBgn0036440	CG17177	3L	-	CG17177	DmSP2	NA	NA	NA	NA	NA	NA	NA	NA	NA	NA	NA	NA	NA	NA	NA	NA	NA	NA	NA	NA	NA	NA	NA	NA	NA	NA	NA	NA	NA	NA	NA	NA	NA	NA	NA	NA	NA	NA	NA	NA	NA	NA	no.reps	no.peps
FBgn0036706	CG6485	3L	NADH dehydrogenase (ubiquinone) 24 kDa subunit-like	ND-24L	DmSP2_3	10	1.05649e+08	1.33073e+08	9.1552e+07	3	1.10091e+08	9	798723	1.75579e+07	1.69817e+07	2.2392e+07	2.5466e+07	2.77984e+07	6	1.84991e+07	10	3.48774e+07	3.30551e+07	9.40771e+07	9.72056e+07	7.12361e+07	7.30455e+07	5.30875e+07	2.87827e+07	3.55777e+07	3.6729e+07	3.27562e+07	3.79793e+07	3.31863e+07	3.55595e+07	3.73112e+07	3.48197e+07	6.79325e+07	1.91283e+08	1.44282e+08	8.18702e+07	7.23067e+07	70735544	6.87459e+07	7.21308e+07	8	9.61607e+07	confident	confident
FBgn0036830	CG14077	3L	-	CG14077	DmSP2_3	22	4.01038e+08	7.66083e+08	6.0055e+08	3	5.89224e+08	7	2.52516e+07	5.94394e+07	37347894	7.32412e+07	7.65728e+07	8.22758e+07	6	5.90215e+07	14	1.43001e+08	1.46219e+08	2.54422e+08	2.52089e+08	3.66061e+08	3.97191e+08	1.65487e+08	8.13054e+07	1.64315e+08	164987074	1.57825e+08	176745268	2.64846e+08	231717929	2.00406e+08	2.16936e+08	2.8922e+08	5.06512e+08	7.63252e+08	2.46793e+08	3.29302e+08	3.3457e+08	4.96564e+08	4.17342e+08	8	4.22944e+08	confident	confident
FBgn0037379	CG10979	3R	-	CG10979	DmSP2	NA	NA	NA	NA	NA	NA	NA	NA	NA	NA	NA	NA	NA	NA	NA	NA	NA	NA	NA	NA	NA	NA	NA	NA	NA	NA	NA	NA	NA	NA	NA	NA	NA	NA	NA	NA	NA	NA	NA	NA	NA	NA	no.reps	no.peps
FBgn0039054	CG13830	3R	Carrier of Wingless	Cow	DmSP2_3	NA	NA	NA	NA	NA	NA	NA	NA	NA	NA	NA	NA	NA	NA	NA	NA	NA	NA	NA	NA	NA	NA	NA	NA	NA	NA	NA	NA	NA	NA	NA	NA	NA	NA	NA	NA	NA	NA	NA	NA	NA	NA	no.reps	no.peps
FBgn0039478	CG6265	3R	Neprilysin 5	Nep5	DmSP2	NA	NA	NA	NA	NA	NA	NA	NA	NA	NA	NA	NA	NA	NA	NA	NA	NA	NA	NA	NA	NA	NA	NA	NA	NA	NA	NA	NA	NA	NA	NA	NA	NA	NA	NA	NA	NA	NA	NA	NA	NA	NA	no.reps	no.peps
FBgn0039576	CG17856	3R	Ubiquinol-cytochrome c reductase 14 kDa subunit-like	UQCR-14L	DmSP2_3	5	6.04375e+07	4.1728e+07	3.57535e+07	3	4.5973e+07	3	1.69583e+06	7.93354e+06	21438702	14448896	1.6083e+07	1.81025e+07	6	1.32838e+07	6	16213140	1.60699e+07	4.39852e+07	4.56341e+07	1.99345e+07	2.35049e+07	1.96486e+07	9.78407e+06	1.90295e+07	2.04008e+07	2.71677e+07	2.85838e+07	2.28526e+07	2.04855e+07	23641023	2.422e+07	3.22831e+07	8.96192e+07	4.34394e+07	2.94326e+07	3.94303e+07	5.57515e+07	4.33381e+07	4.78611e+07	8	4.76444e+07	confident	confident
FBgn0040964	CG18661	2L	-	CG18661	DmSP2	NA	NA	NA	NA	NA	NA	NA	NA	NA	NA	NA	NA	NA	NA	NA	NA	NA	NA	NA	NA	NA	NA	NA	NA	NA	NA	NA	NA	NA	NA	NA	NA	NA	NA	NA	NA	NA	NA	NA	NA	NA	NA	no.reps	no.peps
FBgn0042083	CG3267	2R	Methylcrotonoyl-CoA carboxylase 2	Mccc2	DmSP2	NA	NA	NA	NA	NA	NA	NA	NA	NA	NA	NA	NA	NA	NA	NA	NA	NA	NA	NA	NA	NA	NA	NA	NA	NA	NA	NA	NA	NA	NA	NA	NA	NA	NA	NA	NA	NA	NA	NA	NA	NA	NA	no.reps	no.peps
FBgn0046323	CG40446	Y	Occludin-Related Y	ORY	DmSP2_3	44	3.12758e+08	3.86576e+08	2.33822e+08	3	3.11052e+08	45	3.5192e+07	1.17555e+08	8.33415e+07	1.33886e+08	1.41516e+08	1.47522e+08	6	1.09836e+08	64	3.14021e+08	3.11176e+08	5.21198e+08	5.31025e+08	4.53842e+08	530434573	3.91637e+08	2.33806e+08	2.35189e+08	2.5471e+08	3.00595e+08	346200090	2.0938e+08	2.21456e+08	2.68642e+08	2.88095e+08	6.25198e+08	1.05222e+09	9.84276e+08	6.25443e+08	4.89899e+08	6.46796e+08	4.30836e+08	5.56737e+08	8	6.76426e+08	confident	confident
FBgn0047038	CG6463	3L	NADH dehydrogenase (ubiquinone) 13 kDa B subunit	ND-13B	DmSP2_3	8	6.27759e+07	3.91789e+07	2.60812e+07	3	4.26787e+07	7	4434054	1.03725e+07	1.13094e+07	2.05236e+07	1.82652e+07	1.73382e+07	6	1.37072e+07	8	1.86429e+07	1.95863e+07	3.92433e+07	4.27316e+07	2.60232e+07	3.66806e+07	2.40773e+07	1.5661e+07	2.46248e+07	2.5906e+07	2.88438e+07	32009698	3.5727e+07	3.61585e+07	2.49881e+07	2.74099e+07	3.82292e+07	8.19749e+07	6.27038e+07	3.97383e+07	5.05308e+07	6.08535e+07	7.18855e+07	5.2398e+07	8	5.72892e+07	confident	confident
FBgn0051805	CG31805	2L	-	CG31805	DmSP2	NA	NA	NA	NA	NA	NA	NA	NA	NA	NA	NA	NA	NA	NA	NA	NA	NA	NA	NA	NA	NA	NA	NA	NA	NA	NA	NA	NA	NA	NA	NA	NA	NA	NA	NA	NA	NA	NA	NA	NA	NA	NA	no.reps	no.peps
FBgn0051974	CG31974	2L	-	CG31974	DmSP2	NA	NA	NA	NA	NA	NA	NA	NA	NA	NA	NA	NA	NA	NA	NA	NA	NA	NA	NA	NA	NA	NA	NA	NA	NA	NA	NA	NA	NA	NA	NA	NA	NA	NA	NA	NA	NA	NA	NA	NA	NA	NA	no.reps	no.peps
FBgn0052206	CG32206	3L	-	CG32206	DmSP2	NA	NA	NA	NA	NA	NA	NA	NA	NA	NA	NA	NA	NA	NA	NA	NA	NA	NA	NA	NA	NA	NA	NA	NA	NA	NA	NA	NA	NA	NA	NA	NA	NA	NA	NA	NA	NA	NA	NA	NA	NA	NA	no.reps	no.peps
FBgn0052311	CG33484	3L	zormin	zormin	DmSP2_3	NA	NA	NA	NA	NA	NA	9	53937.6	262086	810746	4.38372e+06	463431	2.36556e+06	6	1.38991e+06	8	88800	120407	3.54089e+06	3.16187e+06	2.86309e+06	3.114e+06	664646	341730	340947	398930	NA	797295	323876	1.32024e+06	NA	NA	209207	6.70276e+06	5.97709e+06	1.00638e+06	739877	797295	1.64412e+06	0	7	2.13459e+06	confident	confident
FBgn0052685	CG32685	X	ZAP3	ZAP3	DmSP2	NA	NA	NA	NA	NA	NA	NA	NA	NA	NA	NA	NA	NA	NA	NA	NA	NA	NA	NA	NA	NA	NA	NA	NA	NA	NA	NA	NA	NA	NA	NA	NA	NA	NA	NA	NA	NA	NA	NA	NA	NA	NA	no.reps	no.peps
FBgn0053052	CG33052	3L	Golgin, RAB6 interacting	Gorab	DmSP2_3	NA	NA	NA	NA	NA	NA	NA	NA	NA	NA	NA	NA	NA	NA	NA	NA	NA	NA	NA	NA	NA	NA	NA	NA	NA	NA	NA	NA	NA	NA	NA	NA	NA	NA	NA	NA	NA	NA	NA	NA	NA	NA	no.reps	no.peps
FBgn0053170	CG33170	3L	-	CG33170	DmSP2_3	4	3.61695e+07	1.39706e+08	1.44068e+08	3	1.06648e+08	3	3.66598e+06	1.05148e+07	1.79788e+07	5.59567e+06	1.00804e+07	1.29085e+07	6	1.0124e+07	4	1.72848e+07	1.84999e+07	4.79211e+07	5.34484e+07	4.74514e+07	6.21139e+07	3.00617e+07	1.99903e+07	2.06822e+07	2.12882e+07	2.19348e+07	2.51919e+07	6.41467e+07	6.80585e+07	3.72549e+07	4.78116e+07	3.57847e+07	1.0137e+08	1.09565e+08	5.00519e+07	4.19703e+07	4.71266e+07	1.32205e+08	8.50665e+07	8	7.53925e+07	confident	confident
FBgn0260440	CG31020	3R	sanpodo	spdo	DmSP2	NA	NA	NA	NA	NA	NA	NA	NA	NA	NA	NA	NA	NA	NA	NA	NA	NA	NA	NA	NA	NA	NA	NA	NA	NA	NA	NA	NA	NA	NA	NA	NA	NA	NA	NA	NA	NA	NA	NA	NA	NA	NA	no.reps	no.peps
FBgn0260466	CG33933	3R	I'm not dead yet 2	Indy-2	DmSP2_3	8	1.96397e+08	2.39002e+08	1.53373e+08	3	1.96257e+08	4	29063053	3.8455e+07	2.11185e+07	4.29216e+07	3.80338e+07	4.92548e+07	6	3.64745e+07	8	6.97149e+07	6.88624e+07	9.96836e+07	1.05619e+08	1.10033e+08	1.28244e+08	140414714	7.40807e+07	8.115e+07	8.80262e+07	1.39594e+08	1.55068e+08	7.01618e+07	7.03396e+07	8.90533e+07	9.64415e+07	1.38577e+08	2.05303e+08	2.38277e+08	2.14495e+08	1.69176e+08	294661269	1.40501e+08	1.85495e+08	8	1.98311e+08	confident	confident
FBgn0261855	NA	NA	NA	NA	DmSP2	NA	NA	NA	NA	NA	NA	NA	NA	NA	NA	NA	NA	NA	NA	NA	NA	NA	NA	NA	NA	NA	NA	NA	NA	NA	NA	NA	NA	NA	NA	NA	NA	NA	NA	NA	NA	NA	NA	NA	NA	NA	NA	no.reps	no.peps
FBgn0000246	CG17604	3R	crossover suppressor on 3 of Gowen	c(3)G	DmSP2	NA	NA	NA	NA	NA	NA	NA	NA	NA	NA	NA	NA	NA	NA	NA	NA	NA	NA	NA	NA	NA	NA	NA	NA	NA	NA	NA	NA	NA	NA	NA	NA	NA	NA	NA	NA	NA	NA	NA	NA	NA	NA	no.reps	no.peps
FBgn0001227	CG4167	3L	Heat shock gene 67Ba	Hsp67Ba	DmSP2_3	NA	NA	NA	NA	NA	NA	NA	NA	NA	NA	NA	NA	NA	NA	NA	NA	NA	NA	NA	NA	NA	NA	NA	NA	NA	NA	NA	NA	NA	NA	NA	NA	NA	NA	NA	NA	NA	NA	NA	NA	NA	NA	no.reps	no.peps
FBgn0002719	CG10120	3R	Malic enzyme	Men	DmSP2_3	33	3.0576e+08	4.60643e+08	2.62705e+08	3	3.43036e+08	21	2.37538e+07	8.98298e+07	6.59339e+07	8.9092e+07	7.76344e+07	1.10502e+08	6	7.61243e+07	32	1.52042e+08	1.54585e+08	3.10934e+08	3.27428e+08	3.07487e+08	3.49365e+08	2.1852e+08	1.26292e+08	1.28849e+08	151557515	1.26495e+08	147397289	1.0441e+08	1.2096e+08	1.11897e+08	1.2025e+08	3.06627e+08	6.38362e+08	656852078	3.44813e+08	2.80407e+08	2.73892e+08	2.2537e+08	2.32147e+08	8	3.69809e+08	confident	confident
FBgn0003429	CG10693	3R	slowpoke	slo	DmSP2	NA	NA	NA	NA	NA	NA	NA	NA	NA	NA	NA	NA	NA	NA	NA	NA	NA	NA	NA	NA	NA	NA	NA	NA	NA	NA	NA	NA	NA	NA	NA	NA	NA	NA	NA	NA	NA	NA	NA	NA	NA	NA	no.reps	no.peps
FBgn0004876	CG6027	3R	center divider	cdi	DmSP2	NA	NA	NA	NA	NA	NA	NA	NA	NA	NA	NA	NA	NA	NA	NA	NA	NA	NA	NA	NA	NA	NA	NA	NA	NA	NA	NA	NA	NA	NA	NA	NA	NA	NA	NA	NA	NA	NA	NA	NA	NA	NA	no.reps	no.peps
FBgn0010905	CG16757	3L	Spinophilin	Spn	DmSP2	NA	NA	NA	NA	NA	NA	NA	NA	NA	NA	NA	NA	NA	NA	NA	NA	NA	NA	NA	NA	NA	NA	NA	NA	NA	NA	NA	NA	NA	NA	NA	NA	NA	NA	NA	NA	NA	NA	NA	NA	NA	NA	no.reps	no.peps
FBgn0013809	NA	NA	NA	NA	DmSP2_3	131	6.29481e+08	6.26555e+08	3.84965e+08	3	5.47e+08	NA	NA	NA	NA	NA	NA	NA	NA	NA	154	3.75653e+08	3.7364e+08	6.45433e+08	6.71841e+08	5.60027e+08	643481220	4.71839e+08	268661126	278053855	2.92696e+08	3.33446e+08	3.61365e+08	4.5666e+08	4.32685e+08	2.63083e+08	279471072	7.49293e+08	1.31727e+09	1.20351e+09	7.405e+08	5.70749e+08	6.9481e+08	889344862	5.42554e+08	8	8.38504e+08	confident	confident
FBgn0013811	CG15804	3L	Dynein heavy chain at 62B	Dhc62B	DmSP2_3	129	5.42045e+08	5.51446e+08	3.40304e+08	3	4.77932e+08	120	2.74251e+07	1.47935e+08	1.00741e+08	1.7747e+08	1.85599e+08	2.01885e+08	6	1.40176e+08	162	461611289	526100920	8.5281e+08	1007806636	7.03656e+08	7.93067e+08	5.67207e+08	3.21498e+08	3.01637e+08	3.23376e+08	3.49278e+08	3.94826e+08	2.27257e+08	2.49295e+08	2.70992e+08	2.8853e+08	987712209	1.86062e+09	1496723171	8.88705e+08	6.25013e+08	7.44103e+08	476551974	5.59522e+08	8	9.54868e+08	confident	confident
FBgn0015278	CG11621	3L	Phosphatidylinositol 3-kinase 68D	Pi3K68D	DmSP2	NA	NA	NA	NA	NA	NA	NA	NA	NA	NA	NA	NA	NA	NA	NA	NA	NA	NA	NA	NA	NA	NA	NA	NA	NA	NA	NA	NA	NA	NA	NA	NA	NA	NA	NA	NA	NA	NA	NA	NA	NA	NA	no.reps	no.peps
FBgn0023515	CG14814	X	Germ cell nuclear acidic peptidase	Gcna	DmSP2_3	1	1.96807e+07	2.08983e+07	1.58668e+07	3	1.88152e+07	NA	NA	NA	NA	NA	NA	NA	NA	NA	1	12656286	12843563	24452228	23160116	19640064	23244190	20593096	8296830	10501602	11880356	16532690	19919610	7392666	7.1971e+06	9616851	10779655	25499849	47612344	42884254	28889926	22381958	36452300	1.45898e+07	20396506	8	2.98384e+07	confident	found
FBgn0026079	CG6133	X	NOP2-Sun domain family, member 2	Nsun2	DmSP2	NA	NA	NA	NA	NA	NA	NA	NA	NA	NA	NA	NA	NA	NA	NA	NA	NA	NA	NA	NA	NA	NA	NA	NA	NA	NA	NA	NA	NA	NA	NA	NA	NA	NA	NA	NA	NA	NA	NA	NA	NA	NA	no.reps	no.peps
FBgn0027948	CG5000	3R	mini spindles	msps	DmSP2	NA	NA	NA	NA	NA	NA	NA	NA	NA	NA	NA	NA	NA	NA	NA	NA	NA	NA	NA	NA	NA	NA	NA	NA	NA	NA	NA	NA	NA	NA	NA	NA	NA	NA	NA	NA	NA	NA	NA	NA	NA	NA	no.reps	no.peps
FBgn0029114	CG6890	3L	Tollo	Tollo	DmSP2	NA	NA	NA	NA	NA	NA	NA	NA	NA	NA	NA	NA	NA	NA	NA	NA	NA	NA	NA	NA	NA	NA	NA	NA	NA	NA	NA	NA	NA	NA	NA	NA	NA	NA	NA	NA	NA	NA	NA	NA	NA	NA	no.reps	no.peps
FBgn0030217	CG2124	X	-	CG2124	DmSP2	NA	NA	NA	NA	NA	NA	NA	NA	NA	NA	NA	NA	NA	NA	NA	NA	NA	NA	NA	NA	NA	NA	NA	NA	NA	NA	NA	NA	NA	NA	NA	NA	NA	NA	NA	NA	NA	NA	NA	NA	NA	NA	no.reps	no.peps
FBgn0000140	CG6875	3R	abnormal spindle	asp	DmSP2_3	NA	NA	NA	NA	NA	NA	NA	NA	NA	NA	NA	NA	NA	NA	NA	NA	NA	NA	NA	NA	NA	NA	NA	NA	NA	NA	NA	NA	NA	NA	NA	NA	NA	NA	NA	NA	NA	NA	NA	NA	NA	NA	no.reps	no.peps
FBgn0000454	CG9285	3R	Dipeptidase B	Dip-B	DmSP2_3	29	1.25398e+08	5.96117e+08	3.61274e+08	3	3.6093e+08	18	2.67608e+07	3.45603e+07	2.39347e+07	3.98686e+07	3.30614e+07	6.2479e+07	6	3.67775e+07	26	1.73786e+08	1.7056e+08	3.25183e+08	3.31488e+08	3.66516e+08	4.15566e+08	2.33512e+08	1.17209e+08	1.28318e+08	1.41566e+08	1.72427e+08	1.98466e+08	1.75101e+08	1.86969e+08	7.6799e+07	8.30681e+07	3.44346e+08	6.56671e+08	7.82082e+08	3.50721e+08	2.69884e+08	3.70893e+08	3.62071e+08	1.59867e+08	8	4.12067e+08	confident	confident
FBgn0003189	CG18572	X	rudimentary	r	DmSP2	NA	NA	NA	NA	NA	NA	NA	NA	NA	NA	NA	NA	NA	NA	NA	NA	NA	NA	NA	NA	NA	NA	NA	NA	NA	NA	NA	NA	NA	NA	NA	NA	NA	NA	NA	NA	NA	NA	NA	NA	NA	NA	no.reps	no.peps
FBgn0003279	CG5502	3R	Ribosomal protein L4	RpL4	DmSP2_3	4	5.96632e+06	5.80646e+06	6.93162e+06	3	6.2348e+06	9	NA	6.25326e+06	2.07151e+07	1.4822e+07	9.34892e+06	5.73606e+07	NA	2.17e+07	8	3.41901e+06	2.92939e+06	3.74142e+07	4.03586e+07	1.97249e+07	2.1766e+07	9.37041e+06	4.5243e+06	2.00685e+06	1.42143e+06	2405864	910780	3.537e+06	3.88683e+06	1.93066e+06	1.64321e+06	6.3484e+06	7.77728e+07	4.1491e+07	1.38947e+07	3.42828e+06	3.31664e+06	7.42383e+06	3.57386e+06	8	1.96562e+07	confident	confident
FBgn0004625	NA	NA	NA	NA	DmSP2	NA	NA	NA	NA	NA	NA	NA	NA	NA	NA	NA	NA	NA	NA	NA	NA	NA	NA	NA	NA	NA	NA	NA	NA	NA	NA	NA	NA	NA	NA	NA	NA	NA	NA	NA	NA	NA	NA	NA	NA	NA	NA	no.reps	no.peps
FBgn0004784	CG6518	2R	inactivation no afterpotential C	inaC	DmSP2	NA	NA	NA	NA	NA	NA	NA	NA	NA	NA	NA	NA	NA	NA	NA	NA	NA	NA	NA	NA	NA	NA	NA	NA	NA	NA	NA	NA	NA	NA	NA	NA	NA	NA	NA	NA	NA	NA	NA	NA	NA	NA	no.reps	no.peps
FBgn0005386	CG8887	3L	absent, small, or homeotic discs 1	ash1	DmSP2	NA	NA	NA	NA	NA	NA	NA	NA	NA	NA	NA	NA	NA	NA	NA	NA	NA	NA	NA	NA	NA	NA	NA	NA	NA	NA	NA	NA	NA	NA	NA	NA	NA	NA	NA	NA	NA	NA	NA	NA	NA	NA	no.reps	no.peps
FBgn0005410	NA	NA	NA	NA	DmSP2	NA	NA	NA	NA	NA	NA	NA	NA	NA	NA	NA	NA	NA	NA	NA	NA	NA	NA	NA	NA	NA	NA	NA	NA	NA	NA	NA	NA	NA	NA	NA	NA	NA	NA	NA	NA	NA	NA	NA	NA	NA	NA	no.reps	no.peps
FBgn0005666	CG32019	4	bent	bt	DmSP2_3	NA	NA	NA	NA	NA	NA	93	1.09635e+06	7.31075e+06	7.55189e+06	1.01801e+08	1.94569e+07	3.952e+07	6	2.94562e+07	40	1.5859e+06	1.01752e+06	4.39405e+07	4.32782e+07	2.1305e+07	2.44674e+07	8.52021e+06	3.79233e+06	1.66088e+06	4.85357e+06	7.53541e+06	8.80751e+06	6.74278e+06	6.97725e+06	4.48174e+06	4.94681e+06	2.60341e+06	8.72187e+07	4.57723e+07	1.23125e+07	6.51444e+06	1.63429e+07	1.372e+07	9.42855e+06	8	2.42391e+07	confident	confident
FBgn0010173	CG9633	3R	Replication Protein A 70	RpA-70	DmSP2	NA	NA	NA	NA	NA	NA	NA	NA	NA	NA	NA	NA	NA	NA	NA	NA	NA	NA	NA	NA	NA	NA	NA	NA	NA	NA	NA	NA	NA	NA	NA	NA	NA	NA	NA	NA	NA	NA	NA	NA	NA	NA	no.reps	no.peps
FBgn0016977	CG18497	2L	split ends	spen	DmSP2	NA	NA	NA	NA	NA	NA	NA	NA	NA	NA	NA	NA	NA	NA	NA	NA	NA	NA	NA	NA	NA	NA	NA	NA	NA	NA	NA	NA	NA	NA	NA	NA	NA	NA	NA	NA	NA	NA	NA	NA	NA	NA	no.reps	no.peps
FBgn0020306	CG9696	2R	domino	dom	DmSP2_3	NA	NA	NA	NA	NA	NA	NA	NA	NA	NA	NA	NA	NA	NA	NA	NA	NA	NA	NA	NA	NA	NA	NA	NA	NA	NA	NA	NA	NA	NA	NA	NA	NA	NA	NA	NA	NA	NA	NA	NA	NA	NA	no.reps	no.peps
FBgn0020756	NA	NA	NA	NA	DmSP2	NA	NA	NA	NA	NA	NA	NA	NA	NA	NA	NA	NA	NA	NA	NA	NA	NA	NA	NA	NA	NA	NA	NA	NA	NA	NA	NA	NA	NA	NA	NA	NA	NA	NA	NA	NA	NA	NA	NA	NA	NA	NA	no.reps	no.peps
FBgn0022710	CG9210	X	Adenylyl cyclase 13E	Ac13E	DmSP2	NA	NA	NA	NA	NA	NA	NA	NA	NA	NA	NA	NA	NA	NA	NA	NA	NA	NA	NA	NA	NA	NA	NA	NA	NA	NA	NA	NA	NA	NA	NA	NA	NA	NA	NA	NA	NA	NA	NA	NA	NA	NA	no.reps	no.peps
FBgn0022787	CG4261	3R	Helicase 89B	Hel89B	DmSP2_3	NA	NA	NA	NA	NA	NA	1	105791	1.16178e+06	1.12751e+06	2313004	2.57917e+06	2.80785e+06	6	1.68252e+06	NA	NA	NA	NA	NA	NA	NA	NA	NA	NA	NA	NA	NA	NA	NA	NA	NA	NA	NA	NA	NA	NA	NA	NA	NA	NA	NA	confident	no.peps
FBgn0024183	CG4170	2L	vasa intronic gene	vig	DmSP2_3	NA	NA	NA	NA	NA	NA	2	NA	44978.6	NA	243914	NA	NA	NA	144446	NA	NA	NA	NA	NA	NA	NA	NA	NA	NA	NA	NA	NA	NA	NA	NA	NA	NA	NA	NA	NA	NA	NA	NA	NA	NA	NA	no.reps	confident
FBgn0027783	CG10212	2R	Structural maintenance of chromosomes 2	SMC2	DmSP2	NA	NA	NA	NA	NA	NA	NA	NA	NA	NA	NA	NA	NA	NA	NA	NA	NA	NA	NA	NA	NA	NA	NA	NA	NA	NA	NA	NA	NA	NA	NA	NA	NA	NA	NA	NA	NA	NA	NA	NA	NA	NA	no.reps	no.peps
FBgn0028572	CG14039	2L	quick-to-court	qtc	DmSP2	NA	NA	NA	NA	NA	NA	NA	NA	NA	NA	NA	NA	NA	NA	NA	NA	NA	NA	NA	NA	NA	NA	NA	NA	NA	NA	NA	NA	NA	NA	NA	NA	NA	NA	NA	NA	NA	NA	NA	NA	NA	NA	no.reps	no.peps
FBgn0028573	CG5700	3L	pericardin	prc	DmSP2_3	1	NA	NA	NA	NA	NA	2	NA	NA	NA	NA	NA	NA	NA	NA	2	NA	NA	NA	NA	275835	455525	NA	NA	NA	NA	NA	NA	NA	NA	NA	NA	0	0	731360	0	0	0	0	0	1	91420	no.reps	confident
FBgn0029154	CG7964	2R	Malic enzyme like-1	Menl-1	DmSP2_3	39	8.08199e+08	1.26786e+09	9.09447e+08	3	9.95169e+08	23	3.39242e+07	2.2234e+08	1.66782e+08	2.66871e+08	2.68136e+08	2.99075e+08	6	2.09521e+08	33	5.23331e+08	5.31125e+08	9.8812e+08	1010362971	9.04165e+08	1052375285	6.99133e+08	383092608	443104394	4.7174e+08	4.26486e+08	4.72503e+08	4.2757e+08	4.68628e+08	3.7433e+08	4.07007e+08	1.05446e+09	1.99848e+09	1.95654e+09	1.08223e+09	9.14844e+08	8.98989e+08	8.96198e+08	7.81336e+08	8	1.19788e+09	confident	confident
FBgn0029846	NA	NA	NA	NA	DmSP2	NA	NA	NA	NA	NA	NA	NA	NA	NA	NA	NA	NA	NA	NA	NA	NA	NA	NA	NA	NA	NA	NA	NA	NA	NA	NA	NA	NA	NA	NA	NA	NA	NA	NA	NA	NA	NA	NA	NA	NA	NA	NA	no.reps	no.peps
FBgn0029957	CG12155	X	-	CG12155	DmSP2	NA	NA	NA	NA	NA	NA	NA	NA	NA	NA	NA	NA	NA	NA	NA	NA	NA	NA	NA	NA	NA	NA	NA	NA	NA	NA	NA	NA	NA	NA	NA	NA	NA	NA	NA	NA	NA	NA	NA	NA	NA	NA	no.reps	no.peps
FBgn0030482	CG1673	X	-	CG1673	DmSP2	NA	NA	NA	NA	NA	NA	NA	NA	NA	NA	NA	NA	NA	NA	NA	NA	NA	NA	NA	NA	NA	NA	NA	NA	NA	NA	NA	NA	NA	NA	NA	NA	NA	NA	NA	NA	NA	NA	NA	NA	NA	NA	no.reps	no.peps
FBgn0031227	CG3709	2L	-	CG3709	DmSP2	NA	NA	NA	NA	NA	NA	NA	NA	NA	NA	NA	NA	NA	NA	NA	NA	NA	NA	NA	NA	NA	NA	NA	NA	NA	NA	NA	NA	NA	NA	NA	NA	NA	NA	NA	NA	NA	NA	NA	NA	NA	NA	no.reps	no.peps
FBgn0031981	CG7466	2L	Multiple EGF like domains 8	Megf8	DmSP2	NA	NA	NA	NA	NA	NA	NA	NA	NA	NA	NA	NA	NA	NA	NA	NA	NA	NA	NA	NA	NA	NA	NA	NA	NA	NA	NA	NA	NA	NA	NA	NA	NA	NA	NA	NA	NA	NA	NA	NA	NA	NA	no.reps	no.peps
FBgn0032511	CG9306	2L	NADH dehydrogenase (ubiquinone) B22 subunit	ND-B22	DmSP2_3	8	1.21886e+08	1.75339e+08	1.14735e+08	3	1.3732e+08	7	5.54944e+06	1.82153e+07	1.44592e+07	2.14408e+07	2.15192e+07	2.02355e+07	6	1.69032e+07	8	4.58226e+07	4.84013e+07	9.1522e+07	9.39174e+07	9.47447e+07	1.16308e+08	6.25579e+07	3.37288e+07	5.95388e+07	6.45502e+07	6.55531e+07	1.44368e+08	8.1443e+07	9.50568e+07	6.43673e+07	6.96187e+07	9.42239e+07	1.85439e+08	2.11052e+08	9.62866e+07	1.24089e+08	2.09921e+08	1.765e+08	1.33986e+08	8	1.53937e+08	confident	confident
FBgn0033718	NA	NA	NA	NA	DmSP2	NA	NA	NA	NA	NA	NA	NA	NA	NA	NA	NA	NA	NA	NA	NA	NA	NA	NA	NA	NA	NA	NA	NA	NA	NA	NA	NA	NA	NA	NA	NA	NA	NA	NA	NA	NA	NA	NA	NA	NA	NA	NA	no.reps	no.peps
FBgn0033961	CG12859	2R	NADH dehydrogenase (ubiquinone) B15 subunit	ND-B15	DmSP2_3	7	1.09108e+08	1.11633e+08	7.83143e+07	3	9.9685e+07	4	329046	5.18436e+06	1.126e+07	1.01358e+07	1.03515e+07	1.00083e+07	6	7.87817e+06	3	8.63447e+06	8.36544e+06	27188902	2.75508e+07	1.87504e+07	2.27362e+07	1.74542e+07	9.8467e+06	1.45079e+07	1.60042e+07	2.01548e+07	2.3569e+07	6749222	10784602	1.56068e+07	1.77974e+07	1.69999e+07	5.47397e+07	4.14865e+07	2.73009e+07	3.05121e+07	4.37238e+07	17533824	3.34041e+07	8	3.32126e+07	confident	confident
FBgn0034372	CG5469	2R	GDI interacting protein 3	Gint3	DmSP2	NA	NA	NA	NA	NA	NA	NA	NA	NA	NA	NA	NA	NA	NA	NA	NA	NA	NA	NA	NA	NA	NA	NA	NA	NA	NA	NA	NA	NA	NA	NA	NA	NA	NA	NA	NA	NA	NA	NA	NA	NA	NA	no.reps	no.peps
FBgn0034706	CG11275	2R	-	CG11275	DmSP2_3	1	912728	NA	NA	NA	912728	NA	NA	NA	NA	NA	NA	NA	NA	NA	NA	NA	NA	NA	NA	NA	NA	NA	NA	NA	NA	NA	NA	NA	NA	NA	NA	NA	NA	NA	NA	NA	NA	NA	NA	NA	NA	no.reps	no.peps
FBgn0034854	CG3493	2R	Golgin-245	Golgin245	DmSP2_3	1	4.99534e+06	5.76971e+06	2.6315e+06	3	4.46552e+06	NA	NA	NA	NA	NA	NA	NA	NA	NA	NA	NA	NA	NA	NA	NA	NA	NA	NA	NA	NA	NA	NA	NA	NA	NA	NA	NA	NA	NA	NA	NA	NA	NA	NA	NA	NA	confident	no.peps
FBgn0035317	CG13809	3L	Outer segment 2	Oseg2	DmSP2	NA	NA	NA	NA	NA	NA	NA	NA	NA	NA	NA	NA	NA	NA	NA	NA	NA	NA	NA	NA	NA	NA	NA	NA	NA	NA	NA	NA	NA	NA	NA	NA	NA	NA	NA	NA	NA	NA	NA	NA	NA	NA	no.reps	no.peps
FBgn0035338	NA	NA	NA	NA	DmSP2	NA	NA	NA	NA	NA	NA	NA	NA	NA	NA	NA	NA	NA	NA	NA	NA	NA	NA	NA	NA	NA	NA	NA	NA	NA	NA	NA	NA	NA	NA	NA	NA	NA	NA	NA	NA	NA	NA	NA	NA	NA	NA	no.reps	no.peps
FBgn0035402	CG12082	3L	Ubiquitin specific protease 5	Usp5	DmSP2	NA	NA	NA	NA	NA	NA	NA	NA	NA	NA	NA	NA	NA	NA	NA	NA	NA	NA	NA	NA	NA	NA	NA	NA	NA	NA	NA	NA	NA	NA	NA	NA	NA	NA	NA	NA	NA	NA	NA	NA	NA	NA	no.reps	no.peps
FBgn0036031	CG6761	3L	-	CG6761	DmSP2	NA	NA	NA	NA	NA	NA	NA	NA	NA	NA	NA	NA	NA	NA	NA	NA	NA	NA	NA	NA	NA	NA	NA	NA	NA	NA	NA	NA	NA	NA	NA	NA	NA	NA	NA	NA	NA	NA	NA	NA	NA	NA	no.reps	no.peps
FBgn0036548	NA	NA	NA	NA	DmSP2	NA	NA	NA	NA	NA	NA	NA	NA	NA	NA	NA	NA	NA	NA	NA	NA	NA	NA	NA	NA	NA	NA	NA	NA	NA	NA	NA	NA	NA	NA	NA	NA	NA	NA	NA	NA	NA	NA	NA	NA	NA	NA	no.reps	no.peps
FBgn0037101	CG7634	3L	-	CG7634	DmSP2_3	12	2.08187e+07	2.91887e+07	1.69102e+07	3	2.23059e+07	9	1.4182e+06	1.19261e+07	1.02068e+07	1.4385e+07	1.68325e+07	1.75099e+07	6	1.20464e+07	11	1.2107e+07	1.23982e+07	23668952	2.33739e+07	2.04661e+07	2.32657e+07	1.64458e+07	9.30856e+06	7.87854e+06	7.90178e+06	9.71205e+06	1.04859e+07	2.70355e+06	3.46696e+06	7.54078e+06	7.97384e+06	2.45052e+07	4.70429e+07	4.37317e+07	2.57544e+07	1.57803e+07	2.01979e+07	6.17051e+06	1.55146e+07	8	2.48372e+07	confident	confident
FBgn0037979	CG3532	3R	GRIP and coiled-coil domain containing 185 kDa	GCC185	DmSP2	NA	NA	NA	NA	NA	NA	NA	NA	NA	NA	NA	NA	NA	NA	NA	NA	NA	NA	NA	NA	NA	NA	NA	NA	NA	NA	NA	NA	NA	NA	NA	NA	NA	NA	NA	NA	NA	NA	NA	NA	NA	NA	no.reps	no.peps
FBgn0038344	CG5205	3R	obelus	obe	DmSP2_3	NA	NA	NA	NA	NA	NA	NA	NA	NA	NA	NA	NA	NA	NA	NA	NA	NA	NA	NA	NA	NA	NA	NA	NA	NA	NA	NA	NA	NA	NA	NA	NA	NA	NA	NA	NA	NA	NA	NA	NA	NA	NA	no.reps	no.peps
FBgn0038679	CG6040	3R	-	CG6040	DmSP2_3	NA	NA	NA	NA	NA	NA	1	NA	244425	401514	288032	259362	361266	NA	310920	NA	NA	NA	NA	NA	NA	NA	NA	NA	NA	NA	NA	NA	NA	NA	NA	NA	NA	NA	NA	NA	NA	NA	NA	NA	NA	NA	no.reps	no.peps
FBgn0039016	CG4792	3R	Dicer-1	Dcr-1	DmSP2_3	NA	NA	NA	NA	NA	NA	NA	NA	NA	NA	NA	NA	NA	NA	NA	1	11382005	9470909	16551881	14713004	15666591	13798865	13868470	4105940	12589428	13538256	12133569	13100928	9428904	9.58179e+06	9430985	10526203	20852914	31264885	29465456	17974410	26127684	25234497	1.90107e+07	19957188	8	2.3736e+07	confident	no.peps
FBgn0039286	CG11849	3R	distal antenna	dan	DmSP2	NA	NA	NA	NA	NA	NA	NA	NA	NA	NA	NA	NA	NA	NA	NA	NA	NA	NA	NA	NA	NA	NA	NA	NA	NA	NA	NA	NA	NA	NA	NA	NA	NA	NA	NA	NA	NA	NA	NA	NA	NA	NA	no.reps	no.peps
FBgn0039321	CG10550	3R	-	CG10550	DmSP2	NA	NA	NA	NA	NA	NA	NA	NA	NA	NA	NA	NA	NA	NA	NA	NA	NA	NA	NA	NA	NA	NA	NA	NA	NA	NA	NA	NA	NA	NA	NA	NA	NA	NA	NA	NA	NA	NA	NA	NA	NA	NA	no.reps	no.peps
FBgn0039727	CG15523	3R	Vacuolar protein sorting 13B	Vps13B	DmSP2_3	NA	NA	NA	NA	NA	NA	NA	NA	NA	NA	NA	NA	NA	NA	NA	3	575864	593601	423268	154582	559863	855989	817447	418759	346435	NA	227690	NA	NA	NA	201354	223447	1.16946e+06	577849	1.41585e+06	1.23621e+06	346435	227690	0	424801	7	674787	confident	confident
FBgn0039928	CG11059	4	Calsyntenin-1	Cals	DmSP2	NA	NA	NA	NA	NA	NA	NA	NA	NA	NA	NA	NA	NA	NA	NA	NA	NA	NA	NA	NA	NA	NA	NA	NA	NA	NA	NA	NA	NA	NA	NA	NA	NA	NA	NA	NA	NA	NA	NA	NA	NA	NA	no.reps	no.peps
FBgn0040017	NA	NA	NA	NA	DmSP2	NA	NA	NA	NA	NA	NA	NA	NA	NA	NA	NA	NA	NA	NA	NA	NA	NA	NA	NA	NA	NA	NA	NA	NA	NA	NA	NA	NA	NA	NA	NA	NA	NA	NA	NA	NA	NA	NA	NA	NA	NA	NA	no.reps	no.peps
FBgn0043364	CG4427	2L	cabut	cbt	DmSP2	NA	NA	NA	NA	NA	NA	NA	NA	NA	NA	NA	NA	NA	NA	NA	NA	NA	NA	NA	NA	NA	NA	NA	NA	NA	NA	NA	NA	NA	NA	NA	NA	NA	NA	NA	NA	NA	NA	NA	NA	NA	NA	no.reps	no.peps
FBgn0043884	CG33106	3R	multiple ankyrin repeats single KH domain	mask	DmSP2_3	NA	NA	NA	NA	NA	NA	NA	NA	NA	NA	NA	NA	NA	NA	NA	1	NA	NA	NA	NA	374570	NA	NA	NA	319572	467171	NA	NA	13945811	2.72943e+06	59300.3	NA	0	0	374570	0	786743	0	1.66752e+07	59300.3	4	2.23698e+06	confident	no.peps
FBgn0051391	CG31391	3R	-	CG31391	DmSP2_3	8	3.58643e+07	3.44248e+07	2.25035e+07	3	3.09309e+07	13	2.08566e+06	1.0783e+07	1.82462e+07	1.21435e+07	1.34764e+07	1.93488e+07	6	1.26806e+07	17	2.56731e+07	2.80356e+07	4.85681e+07	4.95331e+07	4.11949e+07	4.77283e+07	3.67088e+07	2.03587e+07	1.8977e+07	1.92285e+07	2.24448e+07	2.34966e+07	7.73687e+06	9.44028e+06	1.44841e+07	1.64156e+07	5.37087e+07	9.81013e+07	8.89232e+07	5.70675e+07	3.82055e+07	4.59415e+07	1.71771e+07	3.08997e+07	8	5.37531e+07	confident	confident
FBgn0053554	CG33554	2R	Nipped-A	Nipped-A	DmSP2	NA	NA	NA	NA	NA	NA	NA	NA	NA	NA	NA	NA	NA	NA	NA	NA	NA	NA	NA	NA	NA	NA	NA	NA	NA	NA	NA	NA	NA	NA	NA	NA	NA	NA	NA	NA	NA	NA	NA	NA	NA	NA	no.reps	no.peps
FBgn0053978	CG33978	4	-	CG33978	DmSP2_3	NA	NA	NA	NA	NA	NA	NA	NA	NA	NA	NA	NA	NA	NA	NA	NA	NA	NA	NA	NA	NA	NA	NA	NA	NA	NA	NA	NA	NA	NA	NA	NA	NA	NA	NA	NA	NA	NA	NA	NA	NA	NA	no.reps	no.peps
FBgn0061476	CG18729	3R	Zwilch	Zwilch	DmSP2	NA	NA	NA	NA	NA	NA	NA	NA	NA	NA	NA	NA	NA	NA	NA	NA	NA	NA	NA	NA	NA	NA	NA	NA	NA	NA	NA	NA	NA	NA	NA	NA	NA	NA	NA	NA	NA	NA	NA	NA	NA	NA	no.reps	no.peps
FBgn0083959	NA	NA	NA	NA	DmSP2	NA	NA	NA	NA	NA	NA	NA	NA	NA	NA	NA	NA	NA	NA	NA	NA	NA	NA	NA	NA	NA	NA	NA	NA	NA	NA	NA	NA	NA	NA	NA	NA	NA	NA	NA	NA	NA	NA	NA	NA	NA	NA	no.reps	no.peps
FBgn0085335	NA	NA	NA	NA	DmSP2	NA	NA	NA	NA	NA	NA	NA	NA	NA	NA	NA	NA	NA	NA	NA	NA	NA	NA	NA	NA	NA	NA	NA	NA	NA	NA	NA	NA	NA	NA	NA	NA	NA	NA	NA	NA	NA	NA	NA	NA	NA	NA	no.reps	no.peps
FBgn0085379	NA	NA	NA	NA	DmSP2	NA	NA	NA	NA	NA	NA	NA	NA	NA	NA	NA	NA	NA	NA	NA	NA	NA	NA	NA	NA	NA	NA	NA	NA	NA	NA	NA	NA	NA	NA	NA	NA	NA	NA	NA	NA	NA	NA	NA	NA	NA	NA	no.reps	no.peps
FBgn0085412	CG34383	3R	kramer	kmr	DmSP2	NA	NA	NA	NA	NA	NA	NA	NA	NA	NA	NA	NA	NA	NA	NA	NA	NA	NA	NA	NA	NA	NA	NA	NA	NA	NA	NA	NA	NA	NA	NA	NA	NA	NA	NA	NA	NA	NA	NA	NA	NA	NA	no.reps	no.peps
FBgn0085425	CG34396	2R	-	CG34396	DmSP2_3	NA	NA	NA	NA	NA	NA	NA	NA	NA	NA	NA	NA	NA	NA	NA	NA	NA	NA	NA	NA	NA	NA	NA	NA	NA	NA	NA	NA	NA	NA	NA	NA	NA	NA	NA	NA	NA	NA	NA	NA	NA	NA	no.reps	no.peps
FBgn0085434	CG34405	2R	Na channel protein 60E	NaCP60E	DmSP2	NA	NA	NA	NA	NA	NA	NA	NA	NA	NA	NA	NA	NA	NA	NA	NA	NA	NA	NA	NA	NA	NA	NA	NA	NA	NA	NA	NA	NA	NA	NA	NA	NA	NA	NA	NA	NA	NA	NA	NA	NA	NA	no.reps	no.peps
FBgn0085436	CG34407	2R	Not1	Not1	DmSP2	NA	NA	NA	NA	NA	NA	NA	NA	NA	NA	NA	NA	NA	NA	NA	NA	NA	NA	NA	NA	NA	NA	NA	NA	NA	NA	NA	NA	NA	NA	NA	NA	NA	NA	NA	NA	NA	NA	NA	NA	NA	NA	no.reps	no.peps
FBgn0086372	CG2520	3R	like-AP180	lap	DmSP2_3	1	3.26052e+08	5.72531e+08	6.72005e+08	3	5.23529e+08	NA	NA	NA	NA	NA	NA	NA	NA	NA	1	90833512	71694762	9.78406e+07	9.46896e+07	84770520	8.26743e+07	88088184	3.90042e+07	7.05079e+08	6.51484e+08	1450500234	1679381902	1692340352	1775387904	6.0149e+08	675653504	162528274	1.9253e+08	1.67445e+08	1.27092e+08	1.35656e+09	3129882136	3467728256	1.27714e+09	8	1.23511e+09	confident	found
FBgn0086451	CG10805	2L	lethal (2) k09022	l(2)k09022	DmSP2	NA	NA	NA	NA	NA	NA	NA	NA	NA	NA	NA	NA	NA	NA	NA	NA	NA	NA	NA	NA	NA	NA	NA	NA	NA	NA	NA	NA	NA	NA	NA	NA	NA	NA	NA	NA	NA	NA	NA	NA	NA	NA	no.reps	no.peps
FBgn0086911	NA	NA	NA	NA	DmSP2	NA	NA	NA	NA	NA	NA	NA	NA	NA	NA	NA	NA	NA	NA	NA	NA	NA	NA	NA	NA	NA	NA	NA	NA	NA	NA	NA	NA	NA	NA	NA	NA	NA	NA	NA	NA	NA	NA	NA	NA	NA	NA	no.reps	no.peps
FBgn0259163	CG42268	3L	-	CG42268	DmSP2_3	NA	NA	NA	NA	NA	NA	NA	NA	NA	NA	NA	NA	NA	NA	NA	NA	NA	NA	NA	NA	NA	NA	NA	NA	NA	NA	NA	NA	NA	NA	NA	NA	NA	NA	NA	NA	NA	NA	NA	NA	NA	NA	no.reps	no.peps
FBgn0259171	CG42276	X	Phosphodiesterase 9	Pde9	DmSP2	NA	NA	NA	NA	NA	NA	NA	NA	NA	NA	NA	NA	NA	NA	NA	NA	NA	NA	NA	NA	NA	NA	NA	NA	NA	NA	NA	NA	NA	NA	NA	NA	NA	NA	NA	NA	NA	NA	NA	NA	NA	NA	no.reps	no.peps
FBgn0260442	CG6831	3L	rhea	rhea	DmSP2_3	NA	NA	NA	NA	NA	NA	16	32326.3	1.02141e+06	1.09756e+06	4.16959e+06	1.72383e+06	3634257	6	1.9465e+06	20	38010.8	53857.3	1.27151e+07	2.68225e+07	6.97557e+06	8.81466e+06	2.15404e+06	1.69433e+06	306748	96624.9	1.4551e+06	2.05099e+06	8.91046e+06	5.75717e+06	984718	1.07273e+06	91868.1	3.95376e+07	1.57902e+07	3.84837e+06	403373	3.50609e+06	1.46676e+07	2.05745e+06	8	9.98782e+06	confident	confident
FBgn0260444	CG18616	3R	CCR4-NOT transcription complex subunit 10	Not10	DmSP2	NA	NA	NA	NA	NA	NA	NA	NA	NA	NA	NA	NA	NA	NA	NA	NA	NA	NA	NA	NA	NA	NA	NA	NA	NA	NA	NA	NA	NA	NA	NA	NA	NA	NA	NA	NA	NA	NA	NA	NA	NA	NA	no.reps	no.peps
FBgn0260933	CG11838	2L	reduced mechanoreceptor potential A	rempA	DmSP2_3	NA	NA	NA	NA	NA	NA	1	NA	NA	487179	NA	NA	NA	NA	487179	NA	NA	NA	NA	NA	NA	NA	NA	NA	NA	NA	NA	NA	NA	NA	NA	NA	NA	NA	NA	NA	NA	NA	NA	NA	NA	NA	no.reps	no.peps
FBgn0260938	CG9056	X	tay bridge	tay	DmSP2_3	NA	NA	NA	NA	NA	NA	1	103111	1.37621e+06	1.03085e+06	1.10858e+06	256261	708537	6	763925	NA	NA	NA	NA	NA	NA	NA	NA	NA	NA	NA	NA	NA	NA	NA	NA	NA	NA	NA	NA	NA	NA	NA	NA	NA	NA	NA	confident	no.peps
FBgn0260965	CG42588	3L	-	CG42588	DmSP2	NA	NA	NA	NA	NA	NA	NA	NA	NA	NA	NA	NA	NA	NA	NA	NA	NA	NA	NA	NA	NA	NA	NA	NA	NA	NA	NA	NA	NA	NA	NA	NA	NA	NA	NA	NA	NA	NA	NA	NA	NA	NA	no.reps	no.peps
FBgn0261260	CG42611	X	Megalin	mgl	DmSP2_3	NA	NA	NA	NA	NA	NA	NA	NA	NA	NA	NA	NA	NA	NA	NA	6	70750.1	128847	2.72414e+06	3.19855e+06	1.64719e+06	2.02155e+06	1.12359e+06	611834	NA	NA	NA	NA	362154	NA	NA	NA	199598	5.92268e+06	3.66874e+06	1.73543e+06	0	0	362154	0	5	1.48608e+06	confident	confident
FBgn0261268	CG42616	2L	Cullin 3	Cul3	DmSP2	NA	NA	NA	NA	NA	NA	NA	NA	NA	NA	NA	NA	NA	NA	NA	NA	NA	NA	NA	NA	NA	NA	NA	NA	NA	NA	NA	NA	NA	NA	NA	NA	NA	NA	NA	NA	NA	NA	NA	NA	NA	NA	no.reps	no.peps
FBgn0261574	CG7749	3L	kugelei	kug	DmSP2_3	1	NA	208727	NA	NA	208727	NA	NA	NA	NA	NA	NA	NA	NA	NA	NA	NA	NA	NA	NA	NA	NA	NA	NA	NA	NA	NA	NA	NA	NA	NA	NA	NA	NA	NA	NA	NA	NA	NA	NA	NA	NA	no.reps	no.peps
FBgn0000116	CG32031	3L	Arginine kinase	Argk	DmSP2_3	15	4.97103e+07	8.1938e+07	4.9133e+07	3	6.02605e+07	27	4.65406e+06	1.55529e+07	1.65187e+07	3.69399e+08	2.3723e+07	5.87047e+07	6	8.14254e+07	1	NA	NA	NA	NA	NA	NA	NA	NA	NA	NA	NA	NA	NA	NA	NA	NA	0	0	0	0	0	0	0	0	0	0	confident	confident
FBgn0000307	CG5813	2L	chiffon	chif	DmSP2	NA	NA	NA	NA	NA	NA	NA	NA	NA	NA	NA	NA	NA	NA	NA	NA	NA	NA	NA	NA	NA	NA	NA	NA	NA	NA	NA	NA	NA	NA	NA	NA	NA	NA	NA	NA	NA	NA	NA	NA	NA	NA	no.reps	no.peps
FBgn0000556	NA	NA	NA	NA	DmSP2_3	17	1.66019e+08	2.9952e+08	2.61807e+08	3	2.42449e+08	NA	NA	NA	NA	NA	NA	NA	NA	NA	18	9.36583e+07	9.10042e+07	4.12545e+08	4.08182e+08	2.54187e+08	2.84266e+08	1.84387e+08	9.90118e+07	9.80565e+07	1.04774e+08	5.52248e+07	5.88311e+07	8.1931e+07	8.61083e+07	5.45155e+07	5.84742e+07	1.84662e+08	8.20727e+08	5.38453e+08	2.83399e+08	2.0283e+08	1.14056e+08	1.68039e+08	1.1299e+08	8	3.03145e+08	confident	confident
FBgn0002891	CG1925	2R	DNA polymerase zeta subunit 1	PolZ1	DmSP2	NA	NA	NA	NA	NA	NA	NA	NA	NA	NA	NA	NA	NA	NA	NA	NA	NA	NA	NA	NA	NA	NA	NA	NA	NA	NA	NA	NA	NA	NA	NA	NA	NA	NA	NA	NA	NA	NA	NA	NA	NA	NA	no.reps	no.peps
FBgn0003392	CG18102	X	shibire	shi	DmSP2_3	NA	NA	NA	NA	NA	NA	1	NA	NA	NA	161089	NA	NA	NA	161089	NA	NA	NA	NA	NA	NA	NA	NA	NA	NA	NA	NA	NA	NA	NA	NA	NA	NA	NA	NA	NA	NA	NA	NA	NA	NA	NA	no.reps	no.peps
FBgn0004045	CG2985	X	Yolk protein 1	Yp1	DmSP2_3	NA	NA	NA	NA	NA	NA	11	2.62967e+06	1.17099e+07	7.03439e+07	9.09475e+06	9.8404e+06	1.25378e+07	6	1.93594e+07	NA	NA	NA	NA	NA	NA	NA	NA	NA	NA	NA	NA	NA	NA	NA	NA	NA	NA	NA	NA	NA	NA	NA	NA	NA	NA	NA	confident	confident
FBgn0010482	CG9432	2R	lethal (2) 01289	l(2)01289	DmSP2_3	NA	NA	NA	NA	NA	NA	5	NA	76736.8	251701	2.24195e+06	300329	719946	NA	718132	1	NA	NA	764456	462383	368631	363760	NA	68039.4	NA	NA	65612.2	NA	NA	NA	NA	NA	0	1.22684e+06	732391	68039.4	0	65612.2	0	0	4	261610	confident	confident
FBgn0013756	CG8274	2R	Megator	Mtor	DmSP2_3	NA	NA	NA	NA	NA	NA	NA	NA	NA	NA	NA	NA	NA	NA	NA	NA	NA	NA	NA	NA	NA	NA	NA	NA	NA	NA	NA	NA	NA	NA	NA	NA	NA	NA	NA	NA	NA	NA	NA	NA	NA	NA	no.reps	no.peps
FBgn0015277	CG5373	2R	Phosphatidylinositol 3-kinase 59F	Pi3K59F	DmSP2	NA	NA	NA	NA	NA	NA	NA	NA	NA	NA	NA	NA	NA	NA	NA	NA	NA	NA	NA	NA	NA	NA	NA	NA	NA	NA	NA	NA	NA	NA	NA	NA	NA	NA	NA	NA	NA	NA	NA	NA	NA	NA	no.reps	no.peps
FBgn0017577	CG4082	3R	Minichromosome maintenance 5	Mcm5	DmSP2	NA	NA	NA	NA	NA	NA	NA	NA	NA	NA	NA	NA	NA	NA	NA	NA	NA	NA	NA	NA	NA	NA	NA	NA	NA	NA	NA	NA	NA	NA	NA	NA	NA	NA	NA	NA	NA	NA	NA	NA	NA	NA	no.reps	no.peps
FBgn0022085	NA	NA	NA	NA	DmSP2	NA	NA	NA	NA	NA	NA	NA	NA	NA	NA	NA	NA	NA	NA	NA	NA	NA	NA	NA	NA	NA	NA	NA	NA	NA	NA	NA	NA	NA	NA	NA	NA	NA	NA	NA	NA	NA	NA	NA	NA	NA	NA	no.reps	no.peps
FBgn0023081	CG4012	2R	genghis khan	gek	DmSP2	NA	NA	NA	NA	NA	NA	NA	NA	NA	NA	NA	NA	NA	NA	NA	NA	NA	NA	NA	NA	NA	NA	NA	NA	NA	NA	NA	NA	NA	NA	NA	NA	NA	NA	NA	NA	NA	NA	NA	NA	NA	NA	no.reps	no.peps
FBgn0025726	CG2999	4	unc-13	unc-13	DmSP2_3	NA	NA	NA	NA	NA	NA	NA	NA	NA	NA	NA	NA	NA	NA	NA	NA	NA	NA	NA	NA	NA	NA	NA	NA	NA	NA	NA	NA	NA	NA	NA	NA	NA	NA	NA	NA	NA	NA	NA	NA	NA	NA	no.reps	no.peps
FBgn0026401	CG17704	2R	Nipped-B	Nipped-B	DmSP2_3	1	NA	NA	NA	NA	NA	NA	NA	NA	NA	NA	NA	NA	NA	NA	NA	NA	NA	NA	NA	NA	NA	NA	NA	NA	NA	NA	NA	NA	NA	NA	NA	NA	NA	NA	NA	NA	NA	NA	NA	NA	NA	no.reps	no.peps
FBgn0027599	CG2790	2R	-	CG2790	DmSP2	NA	NA	NA	NA	NA	NA	NA	NA	NA	NA	NA	NA	NA	NA	NA	NA	NA	NA	NA	NA	NA	NA	NA	NA	NA	NA	NA	NA	NA	NA	NA	NA	NA	NA	NA	NA	NA	NA	NA	NA	NA	NA	no.reps	no.peps
FBgn0028899	CG31817	2L	-	CG31817	DmSP2_3	NA	NA	NA	NA	NA	NA	NA	NA	NA	NA	NA	NA	NA	NA	NA	1	NA	NA	NA	NA	NA	NA	NA	NA	NA	NA	NA	NA	NA	NA	NA	NA	0	0	0	0	0	0	0	0	0	0	no.reps	no.peps
FBgn0030600	CG32592	X	highwire	hiw	DmSP2	NA	NA	NA	NA	NA	NA	NA	NA	NA	NA	NA	NA	NA	NA	NA	NA	NA	NA	NA	NA	NA	NA	NA	NA	NA	NA	NA	NA	NA	NA	NA	NA	NA	NA	NA	NA	NA	NA	NA	NA	NA	NA	no.reps	no.peps
FBgn0030793	CG9125	X	Rat1 Interacting Protein 1	Rai1	DmSP2	NA	NA	NA	NA	NA	NA	NA	NA	NA	NA	NA	NA	NA	NA	NA	NA	NA	NA	NA	NA	NA	NA	NA	NA	NA	NA	NA	NA	NA	NA	NA	NA	NA	NA	NA	NA	NA	NA	NA	NA	NA	NA	no.reps	no.peps
FBgn0030808	CG4937	X	Rho GTPase activating protein at 15B	RhoGAP15B	DmSP2	NA	NA	NA	NA	NA	NA	NA	NA	NA	NA	NA	NA	NA	NA	NA	NA	NA	NA	NA	NA	NA	NA	NA	NA	NA	NA	NA	NA	NA	NA	NA	NA	NA	NA	NA	NA	NA	NA	NA	NA	NA	NA	no.reps	no.peps
FBgn0031077	CG15618	X	THADA	THADA	DmSP2	NA	NA	NA	NA	NA	NA	NA	NA	NA	NA	NA	NA	NA	NA	NA	NA	NA	NA	NA	NA	NA	NA	NA	NA	NA	NA	NA	NA	NA	NA	NA	NA	NA	NA	NA	NA	NA	NA	NA	NA	NA	NA	no.reps	no.peps
FBgn0000317	CG7595	2L	crinkled	ck	DmSP2	NA	NA	NA	NA	NA	NA	NA	NA	NA	NA	NA	NA	NA	NA	NA	NA	NA	NA	NA	NA	NA	NA	NA	NA	NA	NA	NA	NA	NA	NA	NA	NA	NA	NA	NA	NA	NA	NA	NA	NA	NA	NA	no.reps	no.peps
FBgn0000497	NA	NA	NA	NA	DmSP2	NA	NA	NA	NA	NA	NA	NA	NA	NA	NA	NA	NA	NA	NA	NA	NA	NA	NA	NA	NA	NA	NA	NA	NA	NA	NA	NA	NA	NA	NA	NA	NA	NA	NA	NA	NA	NA	NA	NA	NA	NA	NA	no.reps	no.peps
FBgn0000559	CG2238	2L	eukaryotic translation elongation factor 2	eEF2	DmSP2_3	8	6.88796e+06	1.41762e+07	1.04963e+07	3	1.05201e+07	8	1.46643e+06	3.62938e+06	7.48958e+06	1.1173e+07	4.85994e+06	1.19789e+07	6	6.7662e+06	21	1.3643e+07	1.33468e+07	6.03574e+07	6.10528e+07	3.67809e+07	4.1525e+07	2.56342e+07	1.49222e+07	1.48935e+07	1.67154e+07	1.19508e+07	1.21742e+07	2.19493e+07	1.67653e+07	1.50215e+07	1.5679e+07	2.69898e+07	1.2141e+08	7.83059e+07	4.05563e+07	3.16089e+07	2.4125e+07	3.87146e+07	3.07005e+07	8	4.90514e+07	confident	confident
FBgn0001169	CG5460	3R	Hairless	H	DmSP2	NA	NA	NA	NA	NA	NA	NA	NA	NA	NA	NA	NA	NA	NA	NA	NA	NA	NA	NA	NA	NA	NA	NA	NA	NA	NA	NA	NA	NA	NA	NA	NA	NA	NA	NA	NA	NA	NA	NA	NA	NA	NA	no.reps	no.peps
FBgn0001233	CG1242	3L	Heat shock protein 83	Hsp83	DmSP2_3	15	3.72319e+07	6.91507e+07	5.02942e+07	3	5.22256e+07	17	3.36961e+06	1.84475e+07	1.85045e+07	5.45848e+07	1.696e+07	2.401e+07	6	2.26461e+07	24	4.02104e+07	4.01803e+07	2.54302e+08	2.59427e+08	8.15751e+07	9.80581e+07	5.67274e+07	3.26693e+07	3.05611e+07	3.16969e+07	2.35281e+07	2.60796e+07	2.05685e+07	2.48278e+07	1.92893e+07	1.78916e+07	8.03907e+07	5.13729e+08	1.79633e+08	8.93967e+07	6.2258e+07	4.96077e+07	4.53963e+07	3.71809e+07	8	1.32199e+08	confident	confident
FBgn0002183	CG1828	3L	dre4	dre4	DmSP2	NA	NA	NA	NA	NA	NA	NA	NA	NA	NA	NA	NA	NA	NA	NA	NA	NA	NA	NA	NA	NA	NA	NA	NA	NA	NA	NA	NA	NA	NA	NA	NA	NA	NA	NA	NA	NA	NA	NA	NA	NA	NA	no.reps	no.peps
FBgn0011225	CG5695	3R	jaguar	jar	DmSP2_3	1	NA	NA	NA	NA	NA	1	NA	NA	NA	NA	NA	NA	NA	NA	2	62876.2	224501	892134	736124	652090	663167	338869	304053	50898.2	NA	NA	128413	282560	335211	NA	NA	287378	1.62826e+06	1.31526e+06	642922	50898.2	128413	617771	0	7	583862	confident	confident
FBgn0011604	CG8625	2R	Imitation SWI	Iswi	DmSP2	NA	NA	NA	NA	NA	NA	NA	NA	NA	NA	NA	NA	NA	NA	NA	NA	NA	NA	NA	NA	NA	NA	NA	NA	NA	NA	NA	NA	NA	NA	NA	NA	NA	NA	NA	NA	NA	NA	NA	NA	NA	NA	no.reps	no.peps
FBgn0015477	CG8014	2R	Receptor mediated endocytosis 8	Rme-8	DmSP2	NA	NA	NA	NA	NA	NA	NA	NA	NA	NA	NA	NA	NA	NA	NA	NA	NA	NA	NA	NA	NA	NA	NA	NA	NA	NA	NA	NA	NA	NA	NA	NA	NA	NA	NA	NA	NA	NA	NA	NA	NA	NA	no.reps	no.peps
FBgn0016081	CG32045	3L	furry	fry	DmSP2	NA	NA	NA	NA	NA	NA	NA	NA	NA	NA	NA	NA	NA	NA	NA	NA	NA	NA	NA	NA	NA	NA	NA	NA	NA	NA	NA	NA	NA	NA	NA	NA	NA	NA	NA	NA	NA	NA	NA	NA	NA	NA	no.reps	no.peps
FBgn0025633	CG13366	X	-	CG13366	DmSP2	NA	NA	NA	NA	NA	NA	NA	NA	NA	NA	NA	NA	NA	NA	NA	NA	NA	NA	NA	NA	NA	NA	NA	NA	NA	NA	NA	NA	NA	NA	NA	NA	NA	NA	NA	NA	NA	NA	NA	NA	NA	NA	no.reps	no.peps
FBgn0028424	CG3767	2R	Juvenile hormone-inducible protein 26	JhI-26	DmSP2	NA	NA	NA	NA	NA	NA	NA	NA	NA	NA	NA	NA	NA	NA	NA	NA	NA	NA	NA	NA	NA	NA	NA	NA	NA	NA	NA	NA	NA	NA	NA	NA	NA	NA	NA	NA	NA	NA	NA	NA	NA	NA	no.reps	no.peps
FBgn0029688	CG6450	X	lava lamp	lva	DmSP2	NA	NA	NA	NA	NA	NA	NA	NA	NA	NA	NA	NA	NA	NA	NA	NA	NA	NA	NA	NA	NA	NA	NA	NA	NA	NA	NA	NA	NA	NA	NA	NA	NA	NA	NA	NA	NA	NA	NA	NA	NA	NA	no.reps	no.peps
FBgn0030343	CG1886	X	ATP7	ATP7	DmSP2	NA	NA	NA	NA	NA	NA	NA	NA	NA	NA	NA	NA	NA	NA	NA	NA	NA	NA	NA	NA	NA	NA	NA	NA	NA	NA	NA	NA	NA	NA	NA	NA	NA	NA	NA	NA	NA	NA	NA	NA	NA	NA	no.reps	no.peps
FBgn0030964	CG7103	X	PDGF- and VEGF-related factor 1	Pvf1	DmSP2	NA	NA	NA	NA	NA	NA	NA	NA	NA	NA	NA	NA	NA	NA	NA	NA	NA	NA	NA	NA	NA	NA	NA	NA	NA	NA	NA	NA	NA	NA	NA	NA	NA	NA	NA	NA	NA	NA	NA	NA	NA	NA	no.reps	no.peps
FBgn0031536	CG3248	2L	Component of oligomeric golgi complex 3	Cog3	DmSP2	NA	NA	NA	NA	NA	NA	NA	NA	NA	NA	NA	NA	NA	NA	NA	NA	NA	NA	NA	NA	NA	NA	NA	NA	NA	NA	NA	NA	NA	NA	NA	NA	NA	NA	NA	NA	NA	NA	NA	NA	NA	NA	no.reps	no.peps
FBgn0031571	CG3921	2L	bark beetle	bark	DmSP2	NA	NA	NA	NA	NA	NA	NA	NA	NA	NA	NA	NA	NA	NA	NA	NA	NA	NA	NA	NA	NA	NA	NA	NA	NA	NA	NA	NA	NA	NA	NA	NA	NA	NA	NA	NA	NA	NA	NA	NA	NA	NA	no.reps	no.peps
FBgn0031894	CG4496	2L	-	CG4496	DmSP2	NA	NA	NA	NA	NA	NA	NA	NA	NA	NA	NA	NA	NA	NA	NA	NA	NA	NA	NA	NA	NA	NA	NA	NA	NA	NA	NA	NA	NA	NA	NA	NA	NA	NA	NA	NA	NA	NA	NA	NA	NA	NA	no.reps	no.peps
FBgn0032175	CG13131	2L	-	CG13131	DmSP2	NA	NA	NA	NA	NA	NA	NA	NA	NA	NA	NA	NA	NA	NA	NA	NA	NA	NA	NA	NA	NA	NA	NA	NA	NA	NA	NA	NA	NA	NA	NA	NA	NA	NA	NA	NA	NA	NA	NA	NA	NA	NA	no.reps	no.peps
FBgn0032817	CG10631	2L	-	CG10631	DmSP2	NA	NA	NA	NA	NA	NA	NA	NA	NA	NA	NA	NA	NA	NA	NA	NA	NA	NA	NA	NA	NA	NA	NA	NA	NA	NA	NA	NA	NA	NA	NA	NA	NA	NA	NA	NA	NA	NA	NA	NA	NA	NA	no.reps	no.peps
FBgn0035237	CG13917	3L	-	CG13917	DmSP2	NA	NA	NA	NA	NA	NA	NA	NA	NA	NA	NA	NA	NA	NA	NA	NA	NA	NA	NA	NA	NA	NA	NA	NA	NA	NA	NA	NA	NA	NA	NA	NA	NA	NA	NA	NA	NA	NA	NA	NA	NA	NA	no.reps	no.peps
FBgn0035898	NA	NA	NA	NA	DmSP2	NA	NA	NA	NA	NA	NA	NA	NA	NA	NA	NA	NA	NA	NA	NA	NA	NA	NA	NA	NA	NA	NA	NA	NA	NA	NA	NA	NA	NA	NA	NA	NA	NA	NA	NA	NA	NA	NA	NA	NA	NA	NA	no.reps	no.peps
FBgn0036398	CG9007	3L	upSET	upSET	DmSP2_3	1	NA	NA	NA	NA	NA	NA	NA	NA	NA	NA	NA	NA	NA	NA	NA	NA	NA	NA	NA	NA	NA	NA	NA	NA	NA	NA	NA	NA	NA	NA	NA	NA	NA	NA	NA	NA	NA	NA	NA	NA	NA	no.reps	no.peps
FBgn0036911	CG8660	3L	Fibp	Fibp	DmSP2	NA	NA	NA	NA	NA	NA	NA	NA	NA	NA	NA	NA	NA	NA	NA	NA	NA	NA	NA	NA	NA	NA	NA	NA	NA	NA	NA	NA	NA	NA	NA	NA	NA	NA	NA	NA	NA	NA	NA	NA	NA	NA	no.reps	no.peps
FBgn0037371	CG2097	3R	Symplekin	Sym	DmSP2	NA	NA	NA	NA	NA	NA	NA	NA	NA	NA	NA	NA	NA	NA	NA	NA	NA	NA	NA	NA	NA	NA	NA	NA	NA	NA	NA	NA	NA	NA	NA	NA	NA	NA	NA	NA	NA	NA	NA	NA	NA	NA	no.reps	no.peps
FBgn0038816	CG5483	3R	Leucine-rich repeat kinase	Lrrk	DmSP2_3	1	NA	NA	NA	NA	NA	NA	NA	NA	NA	NA	NA	NA	NA	NA	NA	NA	NA	NA	NA	NA	NA	NA	NA	NA	NA	NA	NA	NA	NA	NA	NA	NA	NA	NA	NA	NA	NA	NA	NA	NA	NA	no.reps	no.peps
FBgn0039250	CG11120	3R	Mitotic spindle and nuclear protein	Mink	DmSP2	NA	NA	NA	NA	NA	NA	NA	NA	NA	NA	NA	NA	NA	NA	NA	NA	NA	NA	NA	NA	NA	NA	NA	NA	NA	NA	NA	NA	NA	NA	NA	NA	NA	NA	NA	NA	NA	NA	NA	NA	NA	NA	no.reps	no.peps
FBgn0039257	CG13648	3R	tenectin	tnc	DmSP2_3	NA	NA	NA	NA	NA	NA	NA	NA	NA	NA	NA	NA	NA	NA	NA	1	NA	996341	NA	1.03879e+06	1650945	2.02743e+06	2.92748e+06	1.54412e+06	1.78228e+06	2.10699e+06	1.3834e+06	1.74853e+06	NA	NA	887938	959685	996341	1.03879e+06	3.67838e+06	4.47161e+06	3.88927e+06	3.13193e+06	0	1.84762e+06	7	2.38174e+06	confident	no.peps
FBgn0039510	CG3339	3R	-	CG3339	DmSP2_3	NA	NA	NA	NA	NA	NA	1	235021	7.11863e+06	1.45594e+06	4375026	3.20444e+06	2.91236e+06	6	3.2169e+06	NA	NA	NA	NA	NA	NA	NA	NA	NA	NA	NA	NA	NA	NA	NA	NA	NA	NA	NA	NA	NA	NA	NA	NA	NA	NA	NA	confident	no.peps
FBgn0039734	CG7908	3R	Tace	Tace	DmSP2	NA	NA	NA	NA	NA	NA	NA	NA	NA	NA	NA	NA	NA	NA	NA	NA	NA	NA	NA	NA	NA	NA	NA	NA	NA	NA	NA	NA	NA	NA	NA	NA	NA	NA	NA	NA	NA	NA	NA	NA	NA	NA	no.reps	no.peps
FBgn0039897	CG1674	4	-	CG1674	DmSP2_3	NA	NA	NA	NA	NA	NA	6	NA	NA	NA	2.26188e+06	21139.9	NA	NA	1.14151e+06	NA	NA	NA	NA	NA	NA	NA	NA	NA	NA	NA	NA	NA	NA	NA	NA	NA	NA	NA	NA	NA	NA	NA	NA	NA	NA	NA	no.reps	confident
FBgn0039923	CG1793	4	Mediator complex subunit 26	MED26	DmSP2_3	NA	NA	NA	NA	NA	NA	NA	NA	NA	NA	NA	NA	NA	NA	NA	1	NA	NA	669759	796902	NA	NA	NA	NA	NA	NA	NA	NA	874034	870463	NA	NA	0	1.46666e+06	0	0	0	0	1.7445e+06	0	2	401395	confident	no.peps
FBgn0040344	CG3711	X	Leucine zipper like transcription regulator 1	Lztr1	DmSP2	NA	NA	NA	NA	NA	NA	NA	NA	NA	NA	NA	NA	NA	NA	NA	NA	NA	NA	NA	NA	NA	NA	NA	NA	NA	NA	NA	NA	NA	NA	NA	NA	NA	NA	NA	NA	NA	NA	NA	NA	NA	NA	no.reps	no.peps
FBgn0040390	NA	NA	NA	NA	DmSP2	NA	NA	NA	NA	NA	NA	NA	NA	NA	NA	NA	NA	NA	NA	NA	NA	NA	NA	NA	NA	NA	NA	NA	NA	NA	NA	NA	NA	NA	NA	NA	NA	NA	NA	NA	NA	NA	NA	NA	NA	NA	NA	no.reps	no.peps
FBgn0042177	CG32164	3L	Artemis	Arts	DmSP2_3	NA	NA	NA	NA	NA	NA	NA	NA	NA	NA	NA	NA	NA	NA	NA	1	6.23653e+06	5806185	9564597	9801262	7.82323e+06	9160946	7.92605e+06	4.71456e+06	5082416	5294412	7.48364e+06	8571028	4819893	4.45563e+06	4805813	4949594	1.20427e+07	19365859	1.69842e+07	12640605	10376828	1.60547e+07	9.27552e+06	9755407	8	1.3312e+07	confident	no.peps
FBgn0050421	CG30421	2R	Ubiquitin specific protease 15/31	Usp15-31	DmSP2	NA	NA	NA	NA	NA	NA	NA	NA	NA	NA	NA	NA	NA	NA	NA	NA	NA	NA	NA	NA	NA	NA	NA	NA	NA	NA	NA	NA	NA	NA	NA	NA	NA	NA	NA	NA	NA	NA	NA	NA	NA	NA	no.reps	no.peps
FBgn0051755	CG31755	2L	Sister of Yb	SoYb	DmSP2_3	NA	NA	NA	NA	NA	NA	1	922309	214629	NA	380556	362568	413354	NA	458683	NA	NA	NA	NA	NA	NA	NA	NA	NA	NA	NA	NA	NA	NA	NA	NA	NA	NA	NA	NA	NA	NA	NA	NA	NA	NA	NA	no.reps	no.peps
FBgn0052394	NA	NA	NA	NA	DmSP2	NA	NA	NA	NA	NA	NA	NA	NA	NA	NA	NA	NA	NA	NA	NA	NA	NA	NA	NA	NA	NA	NA	NA	NA	NA	NA	NA	NA	NA	NA	NA	NA	NA	NA	NA	NA	NA	NA	NA	NA	NA	NA	no.reps	no.peps
FBgn0052397	NA	NA	NA	NA	DmSP2	NA	NA	NA	NA	NA	NA	NA	NA	NA	NA	NA	NA	NA	NA	NA	NA	NA	NA	NA	NA	NA	NA	NA	NA	NA	NA	NA	NA	NA	NA	NA	NA	NA	NA	NA	NA	NA	NA	NA	NA	NA	NA	no.reps	no.peps
FBgn0053287	CG33287	3L	-	CG33287	DmSP2_3	12	2.88052e+07	3.72485e+07	1.91923e+07	3	2.84154e+07	16	1.06874e+06	8.30972e+06	5.44945e+06	9.55388e+06	1.00469e+07	1.07124e+07	6	7.52351e+06	27	3.53474e+07	2.74999e+07	6.30737e+07	6.25359e+07	5.22465e+07	5.47785e+07	4.07504e+07	3.1949e+07	2.34988e+07	2.49055e+07	2.8681e+07	3.12587e+07	1.50653e+07	1.44529e+07	2.05972e+07	2.34956e+07	6.28473e+07	1.2561e+08	1.07025e+08	7.26994e+07	4.84043e+07	5.99398e+07	2.95182e+07	4.40928e+07	8	6.8767e+07	confident	confident
FBgn0058064	CG40064	Y	Aldehyde reductase Y	ARY	DmSP2_3	33	9.26224e+08	9.80409e+08	8.57782e+08	3	9.21472e+08	24	5.66937e+07	2.53573e+08	2.15013e+08	3.0304e+08	3.19208e+08	3.17832e+08	6	2.44227e+08	30	579081088	5.77177e+08	1063255679	1084284451	9.98476e+08	1136430674	7.46815e+08	4.20456e+08	5.26269e+08	5.63121e+08	6.02089e+08	6.74491e+08	6.26798e+08	6.27359e+08	5.0873e+08	5.55631e+08	1.15626e+09	2147540130	2.13491e+09	1.16727e+09	1089390384	1276579347	1.25416e+09	1064361125	8	1.41131e+09	confident	confident
FBgn0061197	CG13164	2R	salto	salto	DmSP2	NA	NA	NA	NA	NA	NA	NA	NA	NA	NA	NA	NA	NA	NA	NA	NA	NA	NA	NA	NA	NA	NA	NA	NA	NA	NA	NA	NA	NA	NA	NA	NA	NA	NA	NA	NA	NA	NA	NA	NA	NA	NA	no.reps	no.peps
FBgn0085424	CG34395	2L	nubbin	nub	DmSP2	NA	NA	NA	NA	NA	NA	NA	NA	NA	NA	NA	NA	NA	NA	NA	NA	NA	NA	NA	NA	NA	NA	NA	NA	NA	NA	NA	NA	NA	NA	NA	NA	NA	NA	NA	NA	NA	NA	NA	NA	NA	NA	no.reps	no.peps
FBgn0085446	CG34417	X	-	CG34417	DmSP2_3	NA	NA	NA	NA	NA	NA	1	NA	NA	NA	NA	NA	NA	NA	NA	3	12019920	9230915	6.54375e+07	5.04989e+07	5.39318e+07	4.87253e+07	1.36258e+07	7.45039e+06	2.92539e+07	3.23072e+07	651822	675309	488299	596705	8.40759e+06	8.4124e+06	21250835	1.15936e+08	1.02657e+08	2.10762e+07	6.15611e+07	1.32713e+06	1.085e+06	1.682e+07	8	4.27142e+07	confident	confident
FBgn0085447	CG34418	3L	still life	sif	DmSP2	NA	NA	NA	NA	NA	NA	NA	NA	NA	NA	NA	NA	NA	NA	NA	NA	NA	NA	NA	NA	NA	NA	NA	NA	NA	NA	NA	NA	NA	NA	NA	NA	NA	NA	NA	NA	NA	NA	NA	NA	NA	NA	no.reps	no.peps
FBgn0087002	CG11064	4	apolipophorin	apolpp	DmSP2_3	51	1.02174e+08	1.3014e+08	1.72708e+08	3	1.35008e+08	58	5.71411e+06	6.20611e+07	3.85909e+07	9.51844e+07	7.87416e+07	7.50108e+07	6	5.92172e+07	103	1.08357e+08	1.04533e+08	4.68497e+08	484173205	3.62829e+08	3.95559e+08	3.46921e+08	1.89923e+08	2.82388e+08	2.87633e+08	2.12112e+08	235472269	2.14915e+08	2.5131e+08	246258728	2.64886e+08	2.12891e+08	9.5267e+08	758387616	5.36844e+08	5.7002e+08	4.47585e+08	4.66226e+08	5.11145e+08	8	5.56971e+08	confident	confident
FBgn0259108	CG34387	X	futsch	futsch	DmSP2_3	NA	NA	NA	NA	NA	NA	NA	NA	NA	NA	NA	NA	NA	NA	NA	1	NA	NA	NA	NA	NA	NA	NA	NA	151726	140707	150833	158789	172344	160810	63445.8	74182.7	0	0	0	0	292433	309622	333154	137629	4	134105	confident	no.peps
FBgn0259141	NA	NA	NA	NA	DmSP2	NA	NA	NA	NA	NA	NA	NA	NA	NA	NA	NA	NA	NA	NA	NA	NA	NA	NA	NA	NA	NA	NA	NA	NA	NA	NA	NA	NA	NA	NA	NA	NA	NA	NA	NA	NA	NA	NA	NA	NA	NA	NA	no.reps	no.peps
FBgn0259240	NA	NA	NA	NA	DmSP2	NA	NA	NA	NA	NA	NA	NA	NA	NA	NA	NA	NA	NA	NA	NA	NA	NA	NA	NA	NA	NA	NA	NA	NA	NA	NA	NA	NA	NA	NA	NA	NA	NA	NA	NA	NA	NA	NA	NA	NA	NA	NA	no.reps	no.peps
FBgn0259735	CG42389	2L	miles to go	mtgo	DmSP2	NA	NA	NA	NA	NA	NA	NA	NA	NA	NA	NA	NA	NA	NA	NA	NA	NA	NA	NA	NA	NA	NA	NA	NA	NA	NA	NA	NA	NA	NA	NA	NA	NA	NA	NA	NA	NA	NA	NA	NA	NA	NA	no.reps	no.peps
FBgn0260236	NA	NA	NA	NA	DmSP2	NA	NA	NA	NA	NA	NA	NA	NA	NA	NA	NA	NA	NA	NA	NA	NA	NA	NA	NA	NA	NA	NA	NA	NA	NA	NA	NA	NA	NA	NA	NA	NA	NA	NA	NA	NA	NA	NA	NA	NA	NA	NA	no.reps	no.peps
FBgn0260453	CG17140	2L	-	CG17140	DmSP2_3	15	1.68155e+08	2.27483e+08	1.54318e+08	3	1.83319e+08	15	1.20761e+07	4.47503e+07	3.08827e+07	4.30243e+07	5.76231e+07	5.92198e+07	6	4.12627e+07	18	9.57203e+07	1.05339e+08	1.70365e+08	1.78698e+08	1.57392e+08	1.93331e+08	1.45029e+08	8.19853e+07	7.82822e+07	8.75407e+07	9.37635e+07	9.95372e+07	4.70365e+07	4.67237e+07	6.83134e+07	7.53742e+07	2.01059e+08	3.49063e+08	3.50723e+08	2.27014e+08	1.65823e+08	1.93301e+08	9.37602e+07	1.43688e+08	8	2.15554e+08	confident	confident
FBgn0260486	CG42533	2L	Zizimin	Ziz	DmSP2	NA	NA	NA	NA	NA	NA	NA	NA	NA	NA	NA	NA	NA	NA	NA	NA	NA	NA	NA	NA	NA	NA	NA	NA	NA	NA	NA	NA	NA	NA	NA	NA	NA	NA	NA	NA	NA	NA	NA	NA	NA	NA	no.reps	no.peps
FBgn0261053	CG42601	3R	Cadherin 86C	Cad86C	DmSP2_3	NA	NA	NA	NA	NA	NA	1	NA	NA	NA	NA	NA	156006	NA	156006	NA	NA	NA	NA	NA	NA	NA	NA	NA	NA	NA	NA	NA	NA	NA	NA	NA	NA	NA	NA	NA	NA	NA	NA	NA	NA	NA	no.reps	no.peps
FBgn0261551	NA	NA	NA	NA	DmSP2	NA	NA	NA	NA	NA	NA	NA	NA	NA	NA	NA	NA	NA	NA	NA	NA	NA	NA	NA	NA	NA	NA	NA	NA	NA	NA	NA	NA	NA	NA	NA	NA	NA	NA	NA	NA	NA	NA	NA	NA	NA	NA	no.reps	no.peps
FBgn0261671	CG42555	2L	tweek	tweek	DmSP2	NA	NA	NA	NA	NA	NA	NA	NA	NA	NA	NA	NA	NA	NA	NA	NA	NA	NA	NA	NA	NA	NA	NA	NA	NA	NA	NA	NA	NA	NA	NA	NA	NA	NA	NA	NA	NA	NA	NA	NA	NA	NA	no.reps	no.peps
FBgn0261873	CG32717	X	stardust	sdt	DmSP2	NA	NA	NA	NA	NA	NA	NA	NA	NA	NA	NA	NA	NA	NA	NA	NA	NA	NA	NA	NA	NA	NA	NA	NA	NA	NA	NA	NA	NA	NA	NA	NA	NA	NA	NA	NA	NA	NA	NA	NA	NA	NA	no.reps	no.peps
FBgn0001104	CG10060	3L	G protein alpha i subunit	Galphai	DmSP2	NA	NA	NA	NA	NA	NA	NA	NA	NA	NA	NA	NA	NA	NA	NA	NA	NA	NA	NA	NA	NA	NA	NA	NA	NA	NA	NA	NA	NA	NA	NA	NA	NA	NA	NA	NA	NA	NA	NA	NA	NA	NA	no.reps	no.peps
FBgn0003009	CG3134	2R	orientation disruptor	ord	DmSP2	NA	NA	NA	NA	NA	NA	NA	NA	NA	NA	NA	NA	NA	NA	NA	NA	NA	NA	NA	NA	NA	NA	NA	NA	NA	NA	NA	NA	NA	NA	NA	NA	NA	NA	NA	NA	NA	NA	NA	NA	NA	NA	no.reps	no.peps
FBgn0003969	CG9209	X	vacuolar peduncle	vap	DmSP2	NA	NA	NA	NA	NA	NA	NA	NA	NA	NA	NA	NA	NA	NA	NA	NA	NA	NA	NA	NA	NA	NA	NA	NA	NA	NA	NA	NA	NA	NA	NA	NA	NA	NA	NA	NA	NA	NA	NA	NA	NA	NA	no.reps	no.peps
FBgn0004133	CG1363	2R	blown fuse	blow	DmSP2	NA	NA	NA	NA	NA	NA	NA	NA	NA	NA	NA	NA	NA	NA	NA	NA	NA	NA	NA	NA	NA	NA	NA	NA	NA	NA	NA	NA	NA	NA	NA	NA	NA	NA	NA	NA	NA	NA	NA	NA	NA	NA	no.reps	no.peps
FBgn0004374	CG10718	2L	nebbish	neb	DmSP2	NA	NA	NA	NA	NA	NA	NA	NA	NA	NA	NA	NA	NA	NA	NA	NA	NA	NA	NA	NA	NA	NA	NA	NA	NA	NA	NA	NA	NA	NA	NA	NA	NA	NA	NA	NA	NA	NA	NA	NA	NA	NA	no.reps	no.peps
FBgn0010352	CG11661	3L	Neural conserved at 73EF	Nc73EF	DmSP2_3	9	1.34394e+07	1.79226e+07	1.60453e+07	3	1.58024e+07	17	53004.6	2.42318e+06	1.80806e+06	1.52305e+07	2.37739e+06	6.80757e+06	6	4.78329e+06	10	980933	1.06021e+06	1.18758e+07	1.12685e+07	8.86662e+06	1.00052e+07	5.61499e+06	2.77052e+06	1.40726e+06	1.13838e+06	785784	797784	1.13515e+06	710909	688216	1.67823e+06	2.04114e+06	2.31443e+07	1.88718e+07	8.3855e+06	2.54564e+06	1.58357e+06	1.84606e+06	2.36645e+06	8	7.59806e+06	confident	confident
FBgn0011722	CG11527	2L	Tiggrin	Tig	DmSP2_3	NA	NA	NA	NA	NA	NA	2	NA	NA	NA	NA	NA	NA	NA	NA	3	NA	NA	359273	360483	NA	NA	NA	NA	NA	NA	NA	NA	NA	NA	NA	NA	0	719757	0	0	0	0	0	0	1	89969.6	no.reps	confident
FBgn0013675	CG34069	mitochondrion_genome	mitochondrial Cytochrome c oxidase subunit II	mt:CoII	DmSP2_3	6	6.51545e+08	7.03309e+08	4.89839e+08	3	6.14898e+08	6	5.77375e+07	2.14875e+08	2.10124e+08	2.72805e+08	2.70603e+08	2.97392e+08	6	2.20589e+08	5	3.82918e+08	371710839	8.51297e+08	8.57782e+08	6.58076e+08	7.29915e+08	5.70787e+08	2.75538e+08	3.14865e+08	3.44903e+08	4.14446e+08	4.72335e+08	4.08349e+08	4.82236e+08	2.74692e+08	2.98257e+08	7.54629e+08	1.70908e+09	1.38799e+09	8.46326e+08	6.59768e+08	886781369	8.90586e+08	5.72949e+08	8	9.63514e+08	confident	confident
FBgn0013764	CG3924	2R	Chip	Chi	DmSP2	NA	NA	NA	NA	NA	NA	NA	NA	NA	NA	NA	NA	NA	NA	NA	NA	NA	NA	NA	NA	NA	NA	NA	NA	NA	NA	NA	NA	NA	NA	NA	NA	NA	NA	NA	NA	NA	NA	NA	NA	NA	NA	no.reps	no.peps
FBgn0015360	CG32300	3L	peptide O-xylosyltransferase	oxt	DmSP2	NA	NA	NA	NA	NA	NA	NA	NA	NA	NA	NA	NA	NA	NA	NA	NA	NA	NA	NA	NA	NA	NA	NA	NA	NA	NA	NA	NA	NA	NA	NA	NA	NA	NA	NA	NA	NA	NA	NA	NA	NA	NA	no.reps	no.peps
FBgn0023513	CG14803	X	-	CG14803	DmSP2	NA	NA	NA	NA	NA	NA	NA	NA	NA	NA	NA	NA	NA	NA	NA	NA	NA	NA	NA	NA	NA	NA	NA	NA	NA	NA	NA	NA	NA	NA	NA	NA	NA	NA	NA	NA	NA	NA	NA	NA	NA	NA	no.reps	no.peps
FBgn0026252	CG7935	3L	moleskin	msk	DmSP2_3	NA	NA	NA	NA	NA	NA	1	NA	9510.83	23669.2	31627	13278.2	28473.8	NA	21311.8	NA	NA	NA	NA	NA	NA	NA	NA	NA	NA	NA	NA	NA	NA	NA	NA	NA	NA	NA	NA	NA	NA	NA	NA	NA	NA	NA	no.reps	no.peps
FBgn0028859	NA	NA	NA	NA	DmSP2	NA	NA	NA	NA	NA	NA	NA	NA	NA	NA	NA	NA	NA	NA	NA	NA	NA	NA	NA	NA	NA	NA	NA	NA	NA	NA	NA	NA	NA	NA	NA	NA	NA	NA	NA	NA	NA	NA	NA	NA	NA	NA	no.reps	no.peps
FBgn0030504	CG2691	X	-	CG2691	DmSP2	NA	NA	NA	NA	NA	NA	NA	NA	NA	NA	NA	NA	NA	NA	NA	NA	NA	NA	NA	NA	NA	NA	NA	NA	NA	NA	NA	NA	NA	NA	NA	NA	NA	NA	NA	NA	NA	NA	NA	NA	NA	NA	no.reps	no.peps
FBgn0001168	CG6494	3L	hairy	h	DmSP2	NA	NA	NA	NA	NA	NA	NA	NA	NA	NA	NA	NA	NA	NA	NA	NA	NA	NA	NA	NA	NA	NA	NA	NA	NA	NA	NA	NA	NA	NA	NA	NA	NA	NA	NA	NA	NA	NA	NA	NA	NA	NA	no.reps	no.peps
FBgn0003227	CG31293	3R	recombination-defective	rec	DmSP2	NA	NA	NA	NA	NA	NA	NA	NA	NA	NA	NA	NA	NA	NA	NA	NA	NA	NA	NA	NA	NA	NA	NA	NA	NA	NA	NA	NA	NA	NA	NA	NA	NA	NA	NA	NA	NA	NA	NA	NA	NA	NA	no.reps	no.peps
FBgn0011202	CG1768	2L	diaphanous	dia	DmSP2	NA	NA	NA	NA	NA	NA	NA	NA	NA	NA	NA	NA	NA	NA	NA	NA	NA	NA	NA	NA	NA	NA	NA	NA	NA	NA	NA	NA	NA	NA	NA	NA	NA	NA	NA	NA	NA	NA	NA	NA	NA	NA	no.reps	no.peps
FBgn0013591	NA	NA	NA	NA	DmSP2	NA	NA	NA	NA	NA	NA	NA	NA	NA	NA	NA	NA	NA	NA	NA	NA	NA	NA	NA	NA	NA	NA	NA	NA	NA	NA	NA	NA	NA	NA	NA	NA	NA	NA	NA	NA	NA	NA	NA	NA	NA	NA	no.reps	no.peps
FBgn0015799	CG7413	X	Retinoblastoma-family protein	Rbf	DmSP2	NA	NA	NA	NA	NA	NA	NA	NA	NA	NA	NA	NA	NA	NA	NA	NA	NA	NA	NA	NA	NA	NA	NA	NA	NA	NA	NA	NA	NA	NA	NA	NA	NA	NA	NA	NA	NA	NA	NA	NA	NA	NA	no.reps	no.peps
FBgn0016691	CG4307	3R	ATP synthase, oligomycin sensitivity conferring protein	ATPsynO	DmSP2_3	18	3.54993e+08	3.25346e+08	2.70073e+08	3	3.16804e+08	20	1.44396e+07	5.51611e+07	6.00137e+07	8.87813e+07	6.84204e+07	8.05003e+07	6	6.12194e+07	18	1.35592e+08	1.41421e+08	2.91464e+08	2.96456e+08	2.20736e+08	2.43462e+08	2.07354e+08	1.18663e+08	1.51783e+08	1.66237e+08	155616361	1.84799e+08	1.33995e+08	1.50328e+08	130242910	1.37992e+08	2.77013e+08	5.8792e+08	4.64198e+08	3.26017e+08	3.18019e+08	3.40415e+08	2.84323e+08	2.68235e+08	8	3.58268e+08	confident	confident
FBgn0021967	CG8844	2L	NADH dehydrogenase (ubiquinone) PDSW subunit	ND-PDSW	DmSP2_3	8	5.42823e+07	3.81719e+07	1.9345e+07	3	3.72664e+07	6	1.68257e+06	7.01406e+06	1.75379e+07	1.18225e+07	1.28031e+07	1.32242e+07	6	1.06807e+07	8	9.79004e+06	7.28777e+06	4.34863e+07	4.73818e+07	1.29834e+07	1.65639e+07	1.36378e+07	7.93745e+06	9.25774e+06	9.47293e+06	1.57879e+07	1.75417e+07	1.62835e+07	1.61496e+07	2.35576e+07	2.555e+07	1.70778e+07	9.08681e+07	2.95473e+07	2.15752e+07	1.87307e+07	3.33295e+07	3.24331e+07	4.91076e+07	8	3.65837e+07	confident	confident
FBgn0025613	CG3081	X	-	CG3081	DmSP2	NA	NA	NA	NA	NA	NA	NA	NA	NA	NA	NA	NA	NA	NA	NA	NA	NA	NA	NA	NA	NA	NA	NA	NA	NA	NA	NA	NA	NA	NA	NA	NA	NA	NA	NA	NA	NA	NA	NA	NA	NA	NA	no.reps	no.peps
FBgn0030004	CG10958	X	-	CG10958	DmSP2_3	28	1.08889e+08	1.37442e+08	8.97891e+07	3	1.1204e+08	15	4.83861e+06	2.13109e+07	1.48479e+07	2.74317e+07	2.79093e+07	2.89536e+07	6	2.0882e+07	27	6.21971e+07	6.32929e+07	110048160	1.10843e+08	9.26711e+07	101706102	7.99949e+07	4.40609e+07	5.05027e+07	4.81699e+07	5.33731e+07	6.11935e+07	2.89314e+07	4.00749e+07	4.04127e+07	4.47706e+07	1.2549e+08	2.20891e+08	1.94377e+08	1.24056e+08	9.86726e+07	1.14567e+08	6.90063e+07	8.51833e+07	8	1.2903e+08	confident	confident
FBgn0030219	NA	NA	NA	NA	DmSP2	NA	NA	NA	NA	NA	NA	NA	NA	NA	NA	NA	NA	NA	NA	NA	NA	NA	NA	NA	NA	NA	NA	NA	NA	NA	NA	NA	NA	NA	NA	NA	NA	NA	NA	NA	NA	NA	NA	NA	NA	NA	NA	no.reps	no.peps
FBgn0031081	CG9565	X	Neprilysin 3	Nep3	DmSP2	NA	NA	NA	NA	NA	NA	NA	NA	NA	NA	NA	NA	NA	NA	NA	NA	NA	NA	NA	NA	NA	NA	NA	NA	NA	NA	NA	NA	NA	NA	NA	NA	NA	NA	NA	NA	NA	NA	NA	NA	NA	NA	no.reps	no.peps
FBgn0031374	CG7337	2L	WD repeat domain 62	Wdr62	DmSP2	NA	NA	NA	NA	NA	NA	NA	NA	NA	NA	NA	NA	NA	NA	NA	NA	NA	NA	NA	NA	NA	NA	NA	NA	NA	NA	NA	NA	NA	NA	NA	NA	NA	NA	NA	NA	NA	NA	NA	NA	NA	NA	no.reps	no.peps
FBgn0031678	CG31918	2L	Neprilysin-like 3	Nepl3	DmSP2_3	NA	NA	NA	NA	NA	NA	1	1.87155e+06	3.47885e+06	1.90401e+06	1.87245e+06	1608333	3.4927e+06	6	2.37132e+06	NA	NA	NA	NA	NA	NA	NA	NA	NA	NA	NA	NA	NA	NA	NA	NA	NA	NA	NA	NA	NA	NA	NA	NA	NA	NA	NA	confident	no.peps
FBgn0031959	CG7104	2L	spatzle 3	spz3	DmSP2	NA	NA	NA	NA	NA	NA	NA	NA	NA	NA	NA	NA	NA	NA	NA	NA	NA	NA	NA	NA	NA	NA	NA	NA	NA	NA	NA	NA	NA	NA	NA	NA	NA	NA	NA	NA	NA	NA	NA	NA	NA	NA	no.reps	no.peps
FBgn0031999	CG8419	2L	-	CG8419	DmSP2_3	NA	NA	NA	NA	NA	NA	1	NA	468744	413354	514881	470750	611142	NA	495774	NA	NA	NA	NA	NA	NA	NA	NA	NA	NA	NA	NA	NA	NA	NA	NA	NA	NA	NA	NA	NA	NA	NA	NA	NA	NA	NA	no.reps	no.peps
FBgn0032095	CG18241	2L	Toll-4	Toll-4	DmSP2_3	NA	NA	NA	NA	NA	NA	NA	NA	NA	NA	NA	NA	NA	NA	NA	NA	NA	NA	NA	NA	NA	NA	NA	NA	NA	NA	NA	NA	NA	NA	NA	NA	NA	NA	NA	NA	NA	NA	NA	NA	NA	NA	no.reps	no.peps
FBgn0032402	CG14945	2L	Phosphatidylinositol-specific phospholipase C X domain containing	PLCXD	DmSP2	NA	NA	NA	NA	NA	NA	NA	NA	NA	NA	NA	NA	NA	NA	NA	NA	NA	NA	NA	NA	NA	NA	NA	NA	NA	NA	NA	NA	NA	NA	NA	NA	NA	NA	NA	NA	NA	NA	NA	NA	NA	NA	no.reps	no.peps
FBgn0033149	CG11060	2R	-	CG11060	DmSP2_3	12	3.52205e+07	2.71126e+07	2.45496e+07	3	2.89609e+07	9	653300	7.81799e+06	4.99236e+06	7.54967e+06	9.75401e+06	8.62455e+06	6	6.56531e+06	22	2.30199e+07	2.46785e+07	4.26506e+07	4.57349e+07	4.35915e+07	4.42973e+07	2.97384e+07	1.64647e+07	1.73191e+07	1.92749e+07	2.11951e+07	2.25216e+07	12257558	1.26485e+07	1.76231e+07	1.99116e+07	4.76984e+07	8.83855e+07	8.78887e+07	4.62031e+07	3.6594e+07	4.37167e+07	2.49061e+07	3.75346e+07	8	5.16159e+07	confident	confident
FBgn0033187	CG2144	2R	Phosphatidylinositol glycan anchor biosynthesis class G	PIG-G	DmSP2	NA	NA	NA	NA	NA	NA	NA	NA	NA	NA	NA	NA	NA	NA	NA	NA	NA	NA	NA	NA	NA	NA	NA	NA	NA	NA	NA	NA	NA	NA	NA	NA	NA	NA	NA	NA	NA	NA	NA	NA	NA	NA	no.reps	no.peps
FBgn0033316	CG14749	2R	Gle1 RNA export mediator	Gle1	DmSP2	NA	NA	NA	NA	NA	NA	NA	NA	NA	NA	NA	NA	NA	NA	NA	NA	NA	NA	NA	NA	NA	NA	NA	NA	NA	NA	NA	NA	NA	NA	NA	NA	NA	NA	NA	NA	NA	NA	NA	NA	NA	NA	no.reps	no.peps
FBgn0033379	CG8070	2R	Mystery 45A	Mys45A	DmSP2	NA	NA	NA	NA	NA	NA	NA	NA	NA	NA	NA	NA	NA	NA	NA	NA	NA	NA	NA	NA	NA	NA	NA	NA	NA	NA	NA	NA	NA	NA	NA	NA	NA	NA	NA	NA	NA	NA	NA	NA	NA	NA	no.reps	no.peps
FBgn0034641	CG10080	2R	mahjong	mahj	DmSP2	NA	NA	NA	NA	NA	NA	NA	NA	NA	NA	NA	NA	NA	NA	NA	NA	NA	NA	NA	NA	NA	NA	NA	NA	NA	NA	NA	NA	NA	NA	NA	NA	NA	NA	NA	NA	NA	NA	NA	NA	NA	NA	no.reps	no.peps
FBgn0034697	CG11061	2R	Golgi matrix protein 130 kD	GM130	DmSP2_3	NA	NA	NA	NA	NA	NA	1	NA	NA	NA	NA	NA	NA	NA	NA	NA	NA	NA	NA	NA	NA	NA	NA	NA	NA	NA	NA	NA	NA	NA	NA	NA	NA	NA	NA	NA	NA	NA	NA	NA	NA	NA	no.reps	no.peps
FBgn0035046	CG3683	2R	NADH dehydrogenase (ubiquinone) 19 kDa subunit	ND-19	DmSP2_3	10	7.16371e+07	8.6269e+07	6.22811e+07	3	7.33957e+07	5	3.33504e+06	1.27412e+07	7.04104e+06	1.58054e+07	1.44703e+07	1.82008e+07	6	1.19323e+07	11	2.39087e+07	2.42548e+07	5.77647e+07	6.18435e+07	4.06171e+07	4.89842e+07	3.14823e+07	1.75435e+07	2.79649e+07	2.90771e+07	3.75204e+07	4.23292e+07	5.72622e+07	6.15498e+07	5.00143e+07	5.19567e+07	4.81635e+07	1.19608e+08	8.96013e+07	4.90258e+07	5.70419e+07	7.98496e+07	1.18812e+08	1.01971e+08	8	8.30092e+07	confident	confident
FBgn0035268	CG8001	3L	-	CG8001	DmSP2	NA	NA	NA	NA	NA	NA	NA	NA	NA	NA	NA	NA	NA	NA	NA	NA	NA	NA	NA	NA	NA	NA	NA	NA	NA	NA	NA	NA	NA	NA	NA	NA	NA	NA	NA	NA	NA	NA	NA	NA	NA	NA	no.reps	no.peps
FBgn0035574	CG32239	3L	Rho guanine nucleotide exchange factor at 64C	RhoGEF64C	DmSP2	NA	NA	NA	NA	NA	NA	NA	NA	NA	NA	NA	NA	NA	NA	NA	NA	NA	NA	NA	NA	NA	NA	NA	NA	NA	NA	NA	NA	NA	NA	NA	NA	NA	NA	NA	NA	NA	NA	NA	NA	NA	NA	no.reps	no.peps
FBgn0035923	CG6511	3L	-	CG6511	DmSP2	NA	NA	NA	NA	NA	NA	NA	NA	NA	NA	NA	NA	NA	NA	NA	NA	NA	NA	NA	NA	NA	NA	NA	NA	NA	NA	NA	NA	NA	NA	NA	NA	NA	NA	NA	NA	NA	NA	NA	NA	NA	NA	no.reps	no.peps
FBgn0035942	CG5660	3L	Valyl-tRNA synthetase, mitochondrial	ValRS-m	DmSP2	NA	NA	NA	NA	NA	NA	NA	NA	NA	NA	NA	NA	NA	NA	NA	NA	NA	NA	NA	NA	NA	NA	NA	NA	NA	NA	NA	NA	NA	NA	NA	NA	NA	NA	NA	NA	NA	NA	NA	NA	NA	NA	no.reps	no.peps
FBgn0036272	CG4300	3L	Spermine synthase	Sms	DmSP2_3	NA	NA	NA	NA	NA	NA	1	635194	1.64724e+06	1.21862e+06	1.34807e+06	983622	1.77501e+06	6	1.26796e+06	NA	NA	NA	NA	NA	NA	NA	NA	NA	NA	NA	NA	NA	NA	NA	NA	NA	NA	NA	NA	NA	NA	NA	NA	NA	NA	NA	confident	no.peps
FBgn0036511	NA	NA	NA	NA	DmSP2	NA	NA	NA	NA	NA	NA	NA	NA	NA	NA	NA	NA	NA	NA	NA	NA	NA	NA	NA	NA	NA	NA	NA	NA	NA	NA	NA	NA	NA	NA	NA	NA	NA	NA	NA	NA	NA	NA	NA	NA	NA	NA	no.reps	no.peps
FBgn0036814	CG14073	3L	-	CG14073	DmSP2	NA	NA	NA	NA	NA	NA	NA	NA	NA	NA	NA	NA	NA	NA	NA	NA	NA	NA	NA	NA	NA	NA	NA	NA	NA	NA	NA	NA	NA	NA	NA	NA	NA	NA	NA	NA	NA	NA	NA	NA	NA	NA	no.reps	no.peps
FBgn0036886	CG9300	3L	-	CG9300	DmSP2	NA	NA	NA	NA	NA	NA	NA	NA	NA	NA	NA	NA	NA	NA	NA	NA	NA	NA	NA	NA	NA	NA	NA	NA	NA	NA	NA	NA	NA	NA	NA	NA	NA	NA	NA	NA	NA	NA	NA	NA	NA	NA	no.reps	no.peps
FBgn0037142	CG14562	3L	-	CG14562	DmSP2	NA	NA	NA	NA	NA	NA	NA	NA	NA	NA	NA	NA	NA	NA	NA	NA	NA	NA	NA	NA	NA	NA	NA	NA	NA	NA	NA	NA	NA	NA	NA	NA	NA	NA	NA	NA	NA	NA	NA	NA	NA	NA	no.reps	no.peps
FBgn0037447	CG2330	3R	Neurochondrin	Neurochondrin	DmSP2_3	NA	NA	NA	NA	NA	NA	1	NA	19449.7	21768.8	62943.8	37549.9	75109.5	NA	43364.3	NA	NA	NA	NA	NA	NA	NA	NA	NA	NA	NA	NA	NA	NA	NA	NA	NA	NA	NA	NA	NA	NA	NA	NA	NA	NA	NA	no.reps	no.peps
FBgn0037935	CG6834	3R	-	CG6834	DmSP2	NA	NA	NA	NA	NA	NA	NA	NA	NA	NA	NA	NA	NA	NA	NA	NA	NA	NA	NA	NA	NA	NA	NA	NA	NA	NA	NA	NA	NA	NA	NA	NA	NA	NA	NA	NA	NA	NA	NA	NA	NA	NA	no.reps	no.peps
FBgn0038445	CG14891	3R	-	CG14891	DmSP2	NA	NA	NA	NA	NA	NA	NA	NA	NA	NA	NA	NA	NA	NA	NA	NA	NA	NA	NA	NA	NA	NA	NA	NA	NA	NA	NA	NA	NA	NA	NA	NA	NA	NA	NA	NA	NA	NA	NA	NA	NA	NA	no.reps	no.peps
FBgn0038473	CG3983	3R	Nucleostemin 1	Ns1	DmSP2	NA	NA	NA	NA	NA	NA	NA	NA	NA	NA	NA	NA	NA	NA	NA	NA	NA	NA	NA	NA	NA	NA	NA	NA	NA	NA	NA	NA	NA	NA	NA	NA	NA	NA	NA	NA	NA	NA	NA	NA	NA	NA	no.reps	no.peps
FBgn0038738	CG4572	3R	-	CG4572	DmSP2_3	NA	NA	NA	NA	NA	NA	NA	NA	NA	NA	NA	NA	NA	NA	NA	1	NA	NA	NA	NA	NA	NA	NA	NA	NA	NA	NA	NA	NA	NA	NA	NA	0	0	0	0	0	0	0	0	0	0	no.reps	no.peps
FBgn0039691	CG1972	3R	Integrator 11	IntS11	DmSP2	NA	NA	NA	NA	NA	NA	NA	NA	NA	NA	NA	NA	NA	NA	NA	NA	NA	NA	NA	NA	NA	NA	NA	NA	NA	NA	NA	NA	NA	NA	NA	NA	NA	NA	NA	NA	NA	NA	NA	NA	NA	NA	no.reps	no.peps
FBgn0039749	CG11498	3R	-	CG11498	DmSP2_3	NA	NA	NA	NA	NA	NA	NA	NA	NA	NA	NA	NA	NA	NA	NA	1	NA	86555.7	NA	NA	NA	NA	NA	NA	304087	NA	5.08923e+06	5.30995e+06	3.98585e+06	3.46943e+06	2.0309e+06	2.07941e+06	86555.7	0	0	0	304087	10399175	7.45528e+06	4.11031e+06	5	2.79443e+06	confident	no.peps
FBgn0041180	CG10363	2L	Thioester-containing protein 4	Tep4	DmSP2	NA	NA	NA	NA	NA	NA	NA	NA	NA	NA	NA	NA	NA	NA	NA	NA	NA	NA	NA	NA	NA	NA	NA	NA	NA	NA	NA	NA	NA	NA	NA	NA	NA	NA	NA	NA	NA	NA	NA	NA	NA	NA	no.reps	no.peps
FBgn0051156	CG31156	3R	-	CG31156	DmSP2	NA	NA	NA	NA	NA	NA	NA	NA	NA	NA	NA	NA	NA	NA	NA	NA	NA	NA	NA	NA	NA	NA	NA	NA	NA	NA	NA	NA	NA	NA	NA	NA	NA	NA	NA	NA	NA	NA	NA	NA	NA	NA	no.reps	no.peps
FBgn0051797	CG31797	2L	-	CG31797	DmSP2_3	NA	NA	NA	NA	NA	NA	NA	NA	NA	NA	NA	NA	NA	NA	NA	1	87229.2	180614	NA	201782	NA	NA	NA	NA	NA	62114.8	NA	NA	132473	146876	77301.3	73927.4	267844	201782	0	0	62114.8	0	279348	151229	5	120290	confident	no.peps
FBgn0052081	CG32081	3L	-	CG32081	DmSP2_3	7	2.0697e+08	2.96486e+08	1.909e+08	3	2.31452e+08	6	1.1633e+07	2.15292e+07	9.85727e+06	2.59552e+07	2.56335e+07	3.15536e+07	6	2.1027e+07	6	7.31212e+07	7.51838e+07	1.05748e+08	1.12067e+08	1.21659e+08	1.44868e+08	1.37531e+08	8.54343e+07	9.00008e+07	9.09075e+07	1.15654e+08	1.31671e+08	5.19237e+07	4.93913e+07	7.68323e+07	8.5042e+07	1.48305e+08	2.17814e+08	2.66527e+08	2.22966e+08	1.80908e+08	2.47324e+08	1.01315e+08	1.61874e+08	8	1.93379e+08	confident	confident
FBgn0052186	NA	NA	NA	NA	DmSP2	NA	NA	NA	NA	NA	NA	NA	NA	NA	NA	NA	NA	NA	NA	NA	NA	NA	NA	NA	NA	NA	NA	NA	NA	NA	NA	NA	NA	NA	NA	NA	NA	NA	NA	NA	NA	NA	NA	NA	NA	NA	NA	no.reps	no.peps
FBgn0052732	CG32732	X	SET domain containing 3	Setd3	DmSP2	NA	NA	NA	NA	NA	NA	NA	NA	NA	NA	NA	NA	NA	NA	NA	NA	NA	NA	NA	NA	NA	NA	NA	NA	NA	NA	NA	NA	NA	NA	NA	NA	NA	NA	NA	NA	NA	NA	NA	NA	NA	NA	no.reps	no.peps
FBgn0053548	CG33548	X	SET and MYND domain containing, arthropod-specific, member 8	SmydA-8	DmSP2	NA	NA	NA	NA	NA	NA	NA	NA	NA	NA	NA	NA	NA	NA	NA	NA	NA	NA	NA	NA	NA	NA	NA	NA	NA	NA	NA	NA	NA	NA	NA	NA	NA	NA	NA	NA	NA	NA	NA	NA	NA	NA	no.reps	no.peps
FBgn0058232	NA	NA	NA	NA	DmSP2	NA	NA	NA	NA	NA	NA	NA	NA	NA	NA	NA	NA	NA	NA	NA	NA	NA	NA	NA	NA	NA	NA	NA	NA	NA	NA	NA	NA	NA	NA	NA	NA	NA	NA	NA	NA	NA	NA	NA	NA	NA	NA	no.reps	no.peps
FBgn0064119	CG33934	3R	-	CG33934	DmSP2_3	12	1.19465e+08	2.18553e+08	1.68819e+08	3	1.68946e+08	3	1.44128e+06	1.44847e+07	7.13708e+06	1.50344e+07	1.47404e+07	1.69283e+07	6	1.16277e+07	10	4.08971e+07	3.99256e+07	5.55492e+07	5.74983e+07	7.69731e+07	7.9419e+07	7.40663e+07	4.69847e+07	4.44512e+07	4.72167e+07	68179463	74668315	1.22762e+07	2.04512e+07	4.40203e+07	4.75589e+07	8.08227e+07	1.13047e+08	1.56392e+08	121051007	9.16679e+07	142847778	3.27274e+07	9.15792e+07	8	1.03767e+08	confident	confident
FBgn0086443	CG10687	2L	Asparaginyl-tRNA synthetase	AsnRS	DmSP2_3	NA	NA	NA	NA	NA	NA	NA	NA	NA	NA	NA	NA	NA	NA	NA	1	NA	51020.4	167662	87369	NA	NA	42619.2	NA	NA	NA	NA	NA	24246.3	NA	NA	NA	51020.4	255031	0	42619.2	0	0	24246.3	0	4	46614.6	confident	no.peps
FBgn0086693	CG4536	X	inactive	iav	DmSP2	NA	NA	NA	NA	NA	NA	NA	NA	NA	NA	NA	NA	NA	NA	NA	NA	NA	NA	NA	NA	NA	NA	NA	NA	NA	NA	NA	NA	NA	NA	NA	NA	NA	NA	NA	NA	NA	NA	NA	NA	NA	NA	no.reps	no.peps
FBgn0086907	CG13263	2L	Cytochrome c distal	Cyt-c-d	DmSP2_3	14	1.66708e+08	6.18686e+08	3.4896e+08	3	3.78118e+08	7	7.17767e+06	3.5859e+07	4.25255e+07	1.56585e+08	1.55871e+08	1.97749e+08	6	9.92946e+07	9	4.01217e+07	3.97583e+07	2.78135e+08	274682291	3.14271e+08	3.43987e+08	4.94207e+08	2.47987e+08	1.81533e+08	190865665	1.74381e+08	1.9067e+08	3.42546e+08	3.56384e+08	2.79896e+08	316473217	7.988e+07	5.52817e+08	6.58258e+08	7.42194e+08	3.72399e+08	3.65052e+08	6.9893e+08	5.96369e+08	8	5.08237e+08	confident	confident
FBgn0259818	CG42399	2L	-	CG42399	DmSP2	NA	NA	NA	NA	NA	NA	NA	NA	NA	NA	NA	NA	NA	NA	NA	NA	NA	NA	NA	NA	NA	NA	NA	NA	NA	NA	NA	NA	NA	NA	NA	NA	NA	NA	NA	NA	NA	NA	NA	NA	NA	NA	no.reps	no.peps
FBgn0261573	CG42687	X	CoRest	CoRest	DmSP2	NA	NA	NA	NA	NA	NA	NA	NA	NA	NA	NA	NA	NA	NA	NA	NA	NA	NA	NA	NA	NA	NA	NA	NA	NA	NA	NA	NA	NA	NA	NA	NA	NA	NA	NA	NA	NA	NA	NA	NA	NA	NA	no.reps	no.peps
FBgn0001098	CG5320	3R	Glutamate dehydrogenase	Gdh	DmSP2_3	1	5.806e+06	9.50614e+06	1.30417e+07	3	9.45126e+06	2	1.2653e+06	9.28576e+06	1.00913e+07	3.45405e+07	1.05276e+07	2.33736e+07	6	1.48473e+07	19	8.59523e+06	9.32155e+06	4.31315e+07	4.59786e+07	3.00361e+07	37476797	1.85055e+07	1.07514e+07	5.81555e+06	6.16146e+06	1.5771e+07	1.72082e+07	9.13833e+06	9.40105e+06	7.7423e+06	1.18521e+07	1.79168e+07	8.91102e+07	6.75129e+07	2.92569e+07	1.1977e+07	3.29793e+07	1.85394e+07	1.95944e+07	8	3.58609e+07	confident	confident
FBgn0003731	CG10079	2R	Epidermal growth factor receptor	Egfr	DmSP2_3	1	NA	NA	NA	NA	NA	NA	NA	NA	NA	NA	NA	NA	NA	NA	NA	NA	NA	NA	NA	NA	NA	NA	NA	NA	NA	NA	NA	NA	NA	NA	NA	NA	NA	NA	NA	NA	NA	NA	NA	NA	NA	no.reps	no.peps
FBgn0003891	CG9450	2R	tudor	tud	DmSP2	NA	NA	NA	NA	NA	NA	NA	NA	NA	NA	NA	NA	NA	NA	NA	NA	NA	NA	NA	NA	NA	NA	NA	NA	NA	NA	NA	NA	NA	NA	NA	NA	NA	NA	NA	NA	NA	NA	NA	NA	NA	NA	no.reps	no.peps
FBgn0011294	CG5430	2L	antennal protein 5	a5	DmSP2	NA	NA	NA	NA	NA	NA	NA	NA	NA	NA	NA	NA	NA	NA	NA	NA	NA	NA	NA	NA	NA	NA	NA	NA	NA	NA	NA	NA	NA	NA	NA	NA	NA	NA	NA	NA	NA	NA	NA	NA	NA	NA	no.reps	no.peps
FBgn0015756	CG6141	2L	Ribosomal protein L9	RpL9	DmSP2_3	2	606748	1.95802e+06	1.1272e+06	3	1.23066e+06	2	708991	3.33603e+06	4.60625e+06	6346355	3.55574e+06	8.75885e+06	6	4.55204e+06	4	3.9465e+06	4.37086e+06	22859621	22806174	1.32804e+07	16049585	7.916e+06	5.16945e+06	3.65324e+06	3.74984e+06	2.33501e+06	2.45141e+06	5.08589e+06	4461708	2.96732e+06	3.41724e+06	8.31736e+06	45665795	2.933e+07	1.30854e+07	7.40308e+06	4.78642e+06	9.5476e+06	6.38456e+06	8	1.5565e+07	confident	confident
FBgn0025117	NA	NA	NA	NA	DmSP2	NA	NA	NA	NA	NA	NA	NA	NA	NA	NA	NA	NA	NA	NA	NA	NA	NA	NA	NA	NA	NA	NA	NA	NA	NA	NA	NA	NA	NA	NA	NA	NA	NA	NA	NA	NA	NA	NA	NA	NA	NA	NA	no.reps	no.peps
FBgn0027499	CG12340	2R	windei	wde	DmSP2	NA	NA	NA	NA	NA	NA	NA	NA	NA	NA	NA	NA	NA	NA	NA	NA	NA	NA	NA	NA	NA	NA	NA	NA	NA	NA	NA	NA	NA	NA	NA	NA	NA	NA	NA	NA	NA	NA	NA	NA	NA	NA	no.reps	no.peps
FBgn0027951	CG2244	3R	Metastasis associated 1-like	MTA1-like	DmSP2	NA	NA	NA	NA	NA	NA	NA	NA	NA	NA	NA	NA	NA	NA	NA	NA	NA	NA	NA	NA	NA	NA	NA	NA	NA	NA	NA	NA	NA	NA	NA	NA	NA	NA	NA	NA	NA	NA	NA	NA	NA	NA	no.reps	no.peps
FBgn0028903	CG13243	2L	-	CG13243	DmSP2_3	14	7.18216e+07	9.25766e+07	6.6903e+07	3	7.71004e+07	7	9.13931e+06	2.45829e+07	1.47498e+07	2.64071e+07	2.90654e+07	2.96741e+07	6	2.22698e+07	17	7.31315e+07	7.67369e+07	129114360	1.32123e+08	1.32251e+08	1.60068e+08	9.53278e+07	5.55411e+07	5.95578e+07	6.17702e+07	6.99258e+07	8.15564e+07	9.35621e+07	9.64206e+07	5.78721e+07	6.20865e+07	1.49868e+08	2.61237e+08	2.92319e+08	1.50869e+08	1.21328e+08	1.51482e+08	1.89983e+08	1.19959e+08	8	1.79631e+08	confident	confident
FBgn0030235	NA	NA	NA	NA	DmSP2	NA	NA	NA	NA	NA	NA	NA	NA	NA	NA	NA	NA	NA	NA	NA	NA	NA	NA	NA	NA	NA	NA	NA	NA	NA	NA	NA	NA	NA	NA	NA	NA	NA	NA	NA	NA	NA	NA	NA	NA	NA	NA	no.reps	no.peps
FBgn0031052	CG14215	X	-	Elys	DmSP2	NA	NA	NA	NA	NA	NA	NA	NA	NA	NA	NA	NA	NA	NA	NA	NA	NA	NA	NA	NA	NA	NA	NA	NA	NA	NA	NA	NA	NA	NA	NA	NA	NA	NA	NA	NA	NA	NA	NA	NA	NA	NA	no.reps	no.peps
FBgn0000228	CG14025	2L	Blastoderm-specific gene 25D	Bsg25D	DmSP2	NA	NA	NA	NA	NA	NA	NA	NA	NA	NA	NA	NA	NA	NA	NA	NA	NA	NA	NA	NA	NA	NA	NA	NA	NA	NA	NA	NA	NA	NA	NA	NA	NA	NA	NA	NA	NA	NA	NA	NA	NA	NA	no.reps	no.peps
FBgn0001218	CG4147	X	Heat shock 70-kDa protein cognate 3	Hsc70-3	DmSP2_3	4	3.27915e+06	4.30504e+06	6.13872e+06	3	4.5743e+06	13	2.00047e+06	7.97067e+06	7.90398e+06	1.60553e+07	1.11072e+07	4.83601e+07	6	1.55663e+07	15	6.64457e+06	5.67862e+06	4.2615e+07	4.74693e+07	2.36052e+07	2.71694e+07	1.61465e+07	8.83257e+06	6.38142e+06	6.87405e+06	4.45098e+06	4.9661e+06	3.02359e+06	5.32018e+06	7.50736e+06	7.35147e+06	1.23232e+07	9.00843e+07	5.07746e+07	2.49791e+07	1.32555e+07	9.41708e+06	8.34377e+06	1.48588e+07	8	2.80045e+07	confident	confident
FBgn0001219	NA	NA	NA	NA	DmSP2	NA	NA	NA	NA	NA	NA	NA	NA	NA	NA	NA	NA	NA	NA	NA	NA	NA	NA	NA	NA	NA	NA	NA	NA	NA	NA	NA	NA	NA	NA	NA	NA	NA	NA	NA	NA	NA	NA	NA	NA	NA	NA	no.reps	no.peps
FBgn0003517	CG14792	X	stubarista	sta	DmSP2_3	2	3.53362e+06	3.97943e+06	5.08891e+06	3	4.20065e+06	3	NA	587030	1.27535e+06	1.50124e+06	911377	2.15077e+06	NA	1.28515e+06	8	1.1945e+06	796429	2.24239e+07	2.35152e+07	9.06529e+06	1.15533e+07	4.38079e+06	3.33197e+06	2.23345e+06	2.03713e+06	1.18958e+06	1.44738e+06	2.45665e+06	2.81917e+06	1.84981e+06	1.85198e+06	1.99093e+06	45939067	2.06186e+07	7.71276e+06	4.27058e+06	2.63696e+06	5.27582e+06	3.70179e+06	8	1.15183e+07	confident	confident
FBgn0004363	CG6647	2L	porin	porin	DmSP2_3	13	5.65835e+07	9.60361e+07	8.48409e+07	3	7.91535e+07	21	4.6272e+06	2.83321e+07	3.03814e+07	1.25146e+08	3.85722e+07	7.1048e+07	6	4.96845e+07	20	1.82887e+07	1.63043e+07	2.45207e+08	2.38519e+08	1.14991e+08	1.42043e+08	9.92904e+07	4.94896e+07	2.61299e+07	2.53948e+07	2.38463e+07	2.67782e+07	4.4247e+07	4.46722e+07	1.46394e+07	1.52863e+07	3.4593e+07	4.83726e+08	2.57034e+08	1.4878e+08	5.15247e+07	5.06245e+07	8.89191e+07	2.99257e+07	8	1.43141e+08	confident	confident
FBgn0015324	NA	NA	NA	NA	DmSP2_3	17	2.32703e+08	2.33828e+08	1.56943e+08	3	2.07825e+08	NA	NA	NA	NA	NA	NA	NA	NA	NA	16	8.99755e+07	8.96474e+07	1.98448e+08	204870283	1.23176e+08	1.41391e+08	1.38505e+08	7.79198e+07	8.98918e+07	9.54676e+07	1.18024e+08	1.35971e+08	1.28752e+08	1.30143e+08	9.5416e+07	1.01502e+08	1.79623e+08	4.03318e+08	2.64567e+08	2.16424e+08	1.85359e+08	253994121	2.58894e+08	1.96918e+08	8	2.44887e+08	confident	confident
FBgn0020762	CG2969	2L	ABC transporter expressed in trachea	Atet	DmSP2	NA	NA	NA	NA	NA	NA	NA	NA	NA	NA	NA	NA	NA	NA	NA	NA	NA	NA	NA	NA	NA	NA	NA	NA	NA	NA	NA	NA	NA	NA	NA	NA	NA	NA	NA	NA	NA	NA	NA	NA	NA	NA	no.reps	no.peps
FBgn0024182	CG1410	X	waclaw	waw	DmSP2	NA	NA	NA	NA	NA	NA	NA	NA	NA	NA	NA	NA	NA	NA	NA	NA	NA	NA	NA	NA	NA	NA	NA	NA	NA	NA	NA	NA	NA	NA	NA	NA	NA	NA	NA	NA	NA	NA	NA	NA	NA	NA	no.reps	no.peps
FBgn0025592	CG18374	3L	Glycerol kinase 1	Gk1	DmSP2	NA	NA	NA	NA	NA	NA	NA	NA	NA	NA	NA	NA	NA	NA	NA	NA	NA	NA	NA	NA	NA	NA	NA	NA	NA	NA	NA	NA	NA	NA	NA	NA	NA	NA	NA	NA	NA	NA	NA	NA	NA	NA	no.reps	no.peps
FBgn0028474	CG4119	X	-	CG4119	DmSP2	NA	NA	NA	NA	NA	NA	NA	NA	NA	NA	NA	NA	NA	NA	NA	NA	NA	NA	NA	NA	NA	NA	NA	NA	NA	NA	NA	NA	NA	NA	NA	NA	NA	NA	NA	NA	NA	NA	NA	NA	NA	NA	no.reps	no.peps
FBgn0028530	CG18124	2L	mitochondrial transcription termination factor	mTTF	DmSP2	NA	NA	NA	NA	NA	NA	NA	NA	NA	NA	NA	NA	NA	NA	NA	NA	NA	NA	NA	NA	NA	NA	NA	NA	NA	NA	NA	NA	NA	NA	NA	NA	NA	NA	NA	NA	NA	NA	NA	NA	NA	NA	no.reps	no.peps
FBgn0030506	CG12176	X	DNA ligase 4	DNAlig4	DmSP2_3	1	88173	1.2441e+06	1.00174e+06	3	778004	NA	NA	NA	NA	NA	NA	NA	NA	NA	NA	NA	NA	NA	NA	NA	NA	NA	NA	NA	NA	NA	NA	NA	NA	NA	NA	NA	NA	NA	NA	NA	NA	NA	NA	NA	NA	confident	no.peps
FBgn0030669	CG9240	X	-	CG9240	DmSP2	NA	NA	NA	NA	NA	NA	NA	NA	NA	NA	NA	NA	NA	NA	NA	NA	NA	NA	NA	NA	NA	NA	NA	NA	NA	NA	NA	NA	NA	NA	NA	NA	NA	NA	NA	NA	NA	NA	NA	NA	NA	NA	no.reps	no.peps
FBgn0030890	CG7536	X	-	CG7536	DmSP2_3	NA	NA	NA	NA	NA	NA	NA	NA	NA	NA	NA	NA	NA	NA	NA	NA	NA	NA	NA	NA	NA	NA	NA	NA	NA	NA	NA	NA	NA	NA	NA	NA	NA	NA	NA	NA	NA	NA	NA	NA	NA	NA	no.reps	no.peps
FBgn0031066	CG14235	X	Cytochrome c oxidase subunit 6B	COX6B	DmSP2_3	3	9.33035e+07	5.14498e+07	3.19583e+07	3	5.89039e+07	2	768434	5.30369e+06	7.69024e+06	6338742	6.40714e+06	7.79035e+06	6	5.71643e+06	6	3.21668e+07	3.18392e+07	2.35134e+07	2.30258e+07	8.86809e+06	1.55878e+07	7.03369e+06	4.67199e+06	9.90532e+06	1.07479e+07	9.79583e+06	1.39846e+07	5.94537e+06	5.16726e+06	2.0997e+07	2.00999e+07	6.4006e+07	4.65393e+07	2.44559e+07	1.17057e+07	2.06533e+07	2.37804e+07	1.11126e+07	4.10969e+07	8	3.04188e+07	confident	confident
FBgn0031377	CG15356	2L	-	CG15356	DmSP2	NA	NA	NA	NA	NA	NA	NA	NA	NA	NA	NA	NA	NA	NA	NA	NA	NA	NA	NA	NA	NA	NA	NA	NA	NA	NA	NA	NA	NA	NA	NA	NA	NA	NA	NA	NA	NA	NA	NA	NA	NA	NA	no.reps	no.peps
FBgn0031435	CG9883	2L	Early boundary activity 2	Elba2	DmSP2	NA	NA	NA	NA	NA	NA	NA	NA	NA	NA	NA	NA	NA	NA	NA	NA	NA	NA	NA	NA	NA	NA	NA	NA	NA	NA	NA	NA	NA	NA	NA	NA	NA	NA	NA	NA	NA	NA	NA	NA	NA	NA	no.reps	no.peps
FBgn0031698	CG14023	2L	Nuclear receptor coactivator 6	Ncoa6	DmSP2	NA	NA	NA	NA	NA	NA	NA	NA	NA	NA	NA	NA	NA	NA	NA	NA	NA	NA	NA	NA	NA	NA	NA	NA	NA	NA	NA	NA	NA	NA	NA	NA	NA	NA	NA	NA	NA	NA	NA	NA	NA	NA	no.reps	no.peps
FBgn0032229	CG5045	2L	Caseinolytic protease proteolytic subunit	ClpP	DmSP2_3	6	2.01242e+08	1.41837e+08	1.00501e+08	3	1.4786e+08	6	6.87831e+06	3.4708e+07	3.77723e+07	4.44365e+07	5.45994e+07	5.60615e+07	6	3.9076e+07	7	6.11703e+07	5.98278e+07	1.82637e+08	1.85347e+08	9.06111e+07	1.03883e+08	6.39476e+07	3.7599e+07	5.17912e+07	5.26451e+07	4.49367e+07	4.9321e+07	2.97751e+07	3.05106e+07	7.59758e+07	8.03534e+07	1.20998e+08	3.67984e+08	1.94494e+08	1.01547e+08	1.04436e+08	9.42577e+07	6.02857e+07	1.56329e+08	8	1.50041e+08	confident	confident
FBgn0032467	CG9934	2L	Ubiquitination factor E4B	Ube4B	DmSP2	NA	NA	NA	NA	NA	NA	NA	NA	NA	NA	NA	NA	NA	NA	NA	NA	NA	NA	NA	NA	NA	NA	NA	NA	NA	NA	NA	NA	NA	NA	NA	NA	NA	NA	NA	NA	NA	NA	NA	NA	NA	NA	no.reps	no.peps
FBgn0033192	CG2105	2R	Corin	Corin	DmSP2	NA	NA	NA	NA	NA	NA	NA	NA	NA	NA	NA	NA	NA	NA	NA	NA	NA	NA	NA	NA	NA	NA	NA	NA	NA	NA	NA	NA	NA	NA	NA	NA	NA	NA	NA	NA	NA	NA	NA	NA	NA	NA	no.reps	no.peps
FBgn0033739	CG8529	2R	Dystrobrevin	Dyb	DmSP2	NA	NA	NA	NA	NA	NA	NA	NA	NA	NA	NA	NA	NA	NA	NA	NA	NA	NA	NA	NA	NA	NA	NA	NA	NA	NA	NA	NA	NA	NA	NA	NA	NA	NA	NA	NA	NA	NA	NA	NA	NA	NA	no.reps	no.peps
FBgn0033846	CG6061	2R	Myb-interacting protein 120	mip120	DmSP2	NA	NA	NA	NA	NA	NA	NA	NA	NA	NA	NA	NA	NA	NA	NA	NA	NA	NA	NA	NA	NA	NA	NA	NA	NA	NA	NA	NA	NA	NA	NA	NA	NA	NA	NA	NA	NA	NA	NA	NA	NA	NA	no.reps	no.peps
FBgn0034275	CG5002	2R	-	CG5002	DmSP2	NA	NA	NA	NA	NA	NA	NA	NA	NA	NA	NA	NA	NA	NA	NA	NA	NA	NA	NA	NA	NA	NA	NA	NA	NA	NA	NA	NA	NA	NA	NA	NA	NA	NA	NA	NA	NA	NA	NA	NA	NA	NA	no.reps	no.peps
FBgn0034408	CG12758	2R	serrano	sano	DmSP2	NA	NA	NA	NA	NA	NA	NA	NA	NA	NA	NA	NA	NA	NA	NA	NA	NA	NA	NA	NA	NA	NA	NA	NA	NA	NA	NA	NA	NA	NA	NA	NA	NA	NA	NA	NA	NA	NA	NA	NA	NA	NA	no.reps	no.peps
FBgn0035137	CG1233	3L	-	CG1233	DmSP2	NA	NA	NA	NA	NA	NA	NA	NA	NA	NA	NA	NA	NA	NA	NA	NA	NA	NA	NA	NA	NA	NA	NA	NA	NA	NA	NA	NA	NA	NA	NA	NA	NA	NA	NA	NA	NA	NA	NA	NA	NA	NA	no.reps	no.peps
FBgn0035346	CG1146	3L	-	CG1146	DmSP2	NA	NA	NA	NA	NA	NA	NA	NA	NA	NA	NA	NA	NA	NA	NA	NA	NA	NA	NA	NA	NA	NA	NA	NA	NA	NA	NA	NA	NA	NA	NA	NA	NA	NA	NA	NA	NA	NA	NA	NA	NA	NA	no.reps	no.peps
FBgn0036365	CG10732	3L	combover	cmb	DmSP2	NA	NA	NA	NA	NA	NA	NA	NA	NA	NA	NA	NA	NA	NA	NA	NA	NA	NA	NA	NA	NA	NA	NA	NA	NA	NA	NA	NA	NA	NA	NA	NA	NA	NA	NA	NA	NA	NA	NA	NA	NA	NA	no.reps	no.peps
FBgn0036581	CG5057	3L	Mediator complex subunit 10	MED10	DmSP2	NA	NA	NA	NA	NA	NA	NA	NA	NA	NA	NA	NA	NA	NA	NA	NA	NA	NA	NA	NA	NA	NA	NA	NA	NA	NA	NA	NA	NA	NA	NA	NA	NA	NA	NA	NA	NA	NA	NA	NA	NA	NA	no.reps	no.peps
FBgn0036795	CG18233	3L	-	CG18233	DmSP2	NA	NA	NA	NA	NA	NA	NA	NA	NA	NA	NA	NA	NA	NA	NA	NA	NA	NA	NA	NA	NA	NA	NA	NA	NA	NA	NA	NA	NA	NA	NA	NA	NA	NA	NA	NA	NA	NA	NA	NA	NA	NA	no.reps	no.peps
FBgn0036846	CG6818	3L	Misexpression suppressor of ras 6	MESR6	DmSP2	NA	NA	NA	NA	NA	NA	NA	NA	NA	NA	NA	NA	NA	NA	NA	NA	NA	NA	NA	NA	NA	NA	NA	NA	NA	NA	NA	NA	NA	NA	NA	NA	NA	NA	NA	NA	NA	NA	NA	NA	NA	NA	no.reps	no.peps
FBgn0036895	CG9392	3L	male sterile (3) 76Cc	ms(3)76Cc	DmSP2_3	NA	NA	NA	NA	NA	NA	1	NA	17471	NA	63577.5	NA	NA	NA	40524.2	NA	NA	NA	NA	NA	NA	NA	NA	NA	NA	NA	NA	NA	NA	NA	NA	NA	NA	NA	NA	NA	NA	NA	NA	NA	NA	NA	no.reps	no.peps
FBgn0037025	CG11451	3L	Spc105-related	Spc105R	DmSP2	NA	NA	NA	NA	NA	NA	NA	NA	NA	NA	NA	NA	NA	NA	NA	NA	NA	NA	NA	NA	NA	NA	NA	NA	NA	NA	NA	NA	NA	NA	NA	NA	NA	NA	NA	NA	NA	NA	NA	NA	NA	NA	no.reps	no.peps
FBgn0037200	CG11109	3L	-	CG11109	DmSP2	NA	NA	NA	NA	NA	NA	NA	NA	NA	NA	NA	NA	NA	NA	NA	NA	NA	NA	NA	NA	NA	NA	NA	NA	NA	NA	NA	NA	NA	NA	NA	NA	NA	NA	NA	NA	NA	NA	NA	NA	NA	NA	no.reps	no.peps
FBgn0038721	CG16718	3R	subdued	subdued	DmSP2	NA	NA	NA	NA	NA	NA	NA	NA	NA	NA	NA	NA	NA	NA	NA	NA	NA	NA	NA	NA	NA	NA	NA	NA	NA	NA	NA	NA	NA	NA	NA	NA	NA	NA	NA	NA	NA	NA	NA	NA	NA	NA	no.reps	no.peps
FBgn0039347	CG5071	3R	-	CG5071	DmSP2	NA	NA	NA	NA	NA	NA	NA	NA	NA	NA	NA	NA	NA	NA	NA	NA	NA	NA	NA	NA	NA	NA	NA	NA	NA	NA	NA	NA	NA	NA	NA	NA	NA	NA	NA	NA	NA	NA	NA	NA	NA	NA	no.reps	no.peps
FBgn0039503	CG14262	3R	-	CG14262	DmSP2_3	1	542072	195540	NA	NA	368806	1	NA	42692.2	22400.2	77643.9	73761.8	84542.8	NA	60208.2	2	NA	NA	464256	696796	130382	207513	16593.3	NA	66377.9	NA	32666.1	46882.1	99575.6	98520.6	76845.1	68360.5	0	1.16105e+06	337895	16593.3	66377.9	79548.3	198096	145206	7	250596	confident	confident
FBgn0039507	CG3361	3R	martik	mrt	DmSP2	NA	NA	NA	NA	NA	NA	NA	NA	NA	NA	NA	NA	NA	NA	NA	NA	NA	NA	NA	NA	NA	NA	NA	NA	NA	NA	NA	NA	NA	NA	NA	NA	NA	NA	NA	NA	NA	NA	NA	NA	NA	NA	no.reps	no.peps
FBgn0040763	CG18336	2R	-	CG18336	DmSP2_3	3	4.84731e+07	4.75205e+07	2.33617e+07	3	3.97851e+07	3	368955	3.14362e+06	1.80329e+07	9.19351e+06	1.15374e+07	1.22659e+07	6	9.09038e+06	5	1.63949e+07	1.70669e+07	5.38853e+07	5.73882e+07	2.66803e+07	3.24216e+07	1.75271e+07	1.05408e+07	8.40488e+06	8.76022e+06	1.43052e+07	15566340	7.14919e+06	7089672	12721583	1.90199e+07	3.34618e+07	1.11273e+08	5.91019e+07	2.8068e+07	1.71651e+07	2.98715e+07	1.42389e+07	3.17415e+07	8	4.06153e+07	confident	confident
FBgn0041607	NA	NA	NA	NA	DmSP2	NA	NA	NA	NA	NA	NA	NA	NA	NA	NA	NA	NA	NA	NA	NA	NA	NA	NA	NA	NA	NA	NA	NA	NA	NA	NA	NA	NA	NA	NA	NA	NA	NA	NA	NA	NA	NA	NA	NA	NA	NA	NA	no.reps	no.peps
FBgn0045202	NA	NA	NA	NA	DmSP2	NA	NA	NA	NA	NA	NA	NA	NA	NA	NA	NA	NA	NA	NA	NA	NA	NA	NA	NA	NA	NA	NA	NA	NA	NA	NA	NA	NA	NA	NA	NA	NA	NA	NA	NA	NA	NA	NA	NA	NA	NA	NA	no.reps	no.peps
FBgn0050093	CG30093	2R	Cytochrome c oxidase subunit 6A-like	COX6AL	DmSP2_3	1	1.07213e+07	8.83753e+06	8.28102e+06	3	9.27996e+06	1	164524	1.48566e+06	2.29249e+06	2.78419e+06	3.5146e+06	3.71392e+06	6	2.3259e+06	2	4.87354e+06	3.43064e+06	1.33677e+07	14693885	1.40404e+07	1.17713e+07	8849456	4.63826e+06	4.06477e+06	4.64438e+06	6.1121e+06	7.02342e+06	4.5743e+06	4.73372e+06	6.17818e+06	6.27703e+06	8.30418e+06	2.80616e+07	2.58117e+07	1.34877e+07	8.70915e+06	13135524	9.30802e+06	1.24552e+07	8	1.49091e+07	confident	confident
FBgn0050181	CG30181	2R	pickpocket 3	ppk3	DmSP2	NA	NA	NA	NA	NA	NA	NA	NA	NA	NA	NA	NA	NA	NA	NA	NA	NA	NA	NA	NA	NA	NA	NA	NA	NA	NA	NA	NA	NA	NA	NA	NA	NA	NA	NA	NA	NA	NA	NA	NA	NA	NA	no.reps	no.peps
FBgn0050364	CG30364	2R	hug-bell	hubl	DmSP2_3	8	6.12598e+06	1.034e+07	1.79236e+07	3	1.14632e+07	1	719902	6186917	1.0006e+06	5316178	5517896	6062536	6	4.134e+06	7	1.46069e+07	1.67993e+07	27667910	2.935e+07	2.44713e+07	2.77388e+07	1.97489e+07	1.03951e+07	7.48805e+06	8.44188e+06	3.88363e+06	3.82721e+06	1.37489e+07	7.23512e+06	1.3809e+07	1.40437e+07	3.14062e+07	5.70179e+07	5.22101e+07	3.0144e+07	1.59299e+07	7.71085e+06	2.0984e+07	2.78526e+07	8	3.04069e+07	confident	confident
FBgn0050410	CG30410	2R	Ribose-5-phosphate isomerase	Rpi	DmSP2_3	20	1.76517e+08	2.42925e+08	1.51736e+08	3	1.90393e+08	11	5.46465e+06	7.20853e+07	1.71407e+07	4.18432e+07	4.53266e+07	45292048	6	3.78587e+07	18	9.75072e+07	101125133	2.42379e+08	2.48504e+08	2.30225e+08	2.70702e+08	1.35114e+08	7.82087e+07	7.5678e+07	8.52987e+07	4.87386e+07	4.5565e+07	1015376897	7.43881e+07	5.9884e+07	6.30127e+07	1.98632e+08	4.90884e+08	5.00927e+08	2.13323e+08	1.60977e+08	9.43036e+07	1.08976e+09	1.22897e+08	8	3.58963e+08	confident	confident
FBgn0052269	CG32269	3L	-	CG32269	DmSP2	NA	NA	NA	NA	NA	NA	NA	NA	NA	NA	NA	NA	NA	NA	NA	NA	NA	NA	NA	NA	NA	NA	NA	NA	NA	NA	NA	NA	NA	NA	NA	NA	NA	NA	NA	NA	NA	NA	NA	NA	NA	NA	no.reps	no.peps
FBgn0052533	CG32533	X	-	CG32533	DmSP2	NA	NA	NA	NA	NA	NA	NA	NA	NA	NA	NA	NA	NA	NA	NA	NA	NA	NA	NA	NA	NA	NA	NA	NA	NA	NA	NA	NA	NA	NA	NA	NA	NA	NA	NA	NA	NA	NA	NA	NA	NA	NA	no.reps	no.peps
FBgn0053193	CG33193	3R	salvador	sav	DmSP2	NA	NA	NA	NA	NA	NA	NA	NA	NA	NA	NA	NA	NA	NA	NA	NA	NA	NA	NA	NA	NA	NA	NA	NA	NA	NA	NA	NA	NA	NA	NA	NA	NA	NA	NA	NA	NA	NA	NA	NA	NA	NA	no.reps	no.peps
FBgn0259220	NA	NA	NA	NA	DmSP2	NA	NA	NA	NA	NA	NA	NA	NA	NA	NA	NA	NA	NA	NA	NA	NA	NA	NA	NA	NA	NA	NA	NA	NA	NA	NA	NA	NA	NA	NA	NA	NA	NA	NA	NA	NA	NA	NA	NA	NA	NA	NA	no.reps	no.peps
FBgn0000541	CG32346	3L	Enhancer of bithorax	E(bx)	DmSP2	NA	NA	NA	NA	NA	NA	NA	NA	NA	NA	NA	NA	NA	NA	NA	NA	NA	NA	NA	NA	NA	NA	NA	NA	NA	NA	NA	NA	NA	NA	NA	NA	NA	NA	NA	NA	NA	NA	NA	NA	NA	NA	no.reps	no.peps
FBgn0001308	CG7765	2R	Kinesin heavy chain	Khc	DmSP2_3	NA	NA	NA	NA	NA	NA	1	NA	NA	NA	NA	NA	NA	NA	NA	1	NA	NA	NA	NA	NA	NA	NA	NA	NA	NA	NA	NA	NA	NA	NA	NA	0	0	0	0	0	0	0	0	0	0	no.reps	found
FBgn0001991	CG4894	2L	Ca[2+]-channel protein alpha[[1]] subunit D	Ca-alpha1D	DmSP2	NA	NA	NA	NA	NA	NA	NA	NA	NA	NA	NA	NA	NA	NA	NA	NA	NA	NA	NA	NA	NA	NA	NA	NA	NA	NA	NA	NA	NA	NA	NA	NA	NA	NA	NA	NA	NA	NA	NA	NA	NA	NA	no.reps	no.peps
FBgn0002563	CG4178	2L	Larval serum protein 1 beta	Lsp1beta	DmSP2_3	NA	NA	NA	NA	NA	NA	NA	NA	NA	NA	NA	NA	NA	NA	NA	6	1.86954e+06	2.20732e+06	5.77451e+06	4.83077e+06	5.5099e+06	7.1235e+06	844243	255876	75884.3	NA	371468	NA	NA	NA	NA	NA	4.07686e+06	1.06053e+07	1.26334e+07	1.10012e+06	75884.3	371468	0	0	6	3.60788e+06	confident	confident
FBgn0002590	CG8922	X	Ribosomal protein S5a	RpS5a	DmSP2_3	1	NA	631734	633332	NA	632533	NA	NA	NA	NA	NA	NA	NA	NA	NA	3	97494.7	200891	1.34314e+06	1.22075e+06	3.29985e+06	3.99419e+06	282705	132118	915580	1.04145e+06	891151	772924	2817917	2.78523e+06	704550	693502	298385	2.56389e+06	7.29405e+06	414823	1.95703e+06	1.66408e+06	5.60315e+06	1.39805e+06	8	2.64918e+06	confident	confident
FBgn0002873	CG12047	X	mushroom body defect	mud	DmSP2	NA	NA	NA	NA	NA	NA	NA	NA	NA	NA	NA	NA	NA	NA	NA	NA	NA	NA	NA	NA	NA	NA	NA	NA	NA	NA	NA	NA	NA	NA	NA	NA	NA	NA	NA	NA	NA	NA	NA	NA	NA	NA	no.reps	no.peps
FBgn0002905	CG6019	3R	DNA polymerase theta	PolQ	DmSP2	NA	NA	NA	NA	NA	NA	NA	NA	NA	NA	NA	NA	NA	NA	NA	NA	NA	NA	NA	NA	NA	NA	NA	NA	NA	NA	NA	NA	NA	NA	NA	NA	NA	NA	NA	NA	NA	NA	NA	NA	NA	NA	no.reps	no.peps
FBgn0003016	CG3479	2L	outspread	osp	DmSP2	NA	NA	NA	NA	NA	NA	NA	NA	NA	NA	NA	NA	NA	NA	NA	NA	NA	NA	NA	NA	NA	NA	NA	NA	NA	NA	NA	NA	NA	NA	NA	NA	NA	NA	NA	NA	NA	NA	NA	NA	NA	NA	no.reps	no.peps
FBgn0003137	CG33103	3R	Papilin	Ppn	DmSP2_3	NA	NA	NA	NA	NA	NA	3	70531.9	806061	608778	2.90069e+06	1.20932e+06	3.0317e+06	6	1.43785e+06	5	NA	NA	3.05654e+06	3.50744e+06	1.87325e+06	1.88409e+06	655228	456148	497134	572021	NA	385390	555640	353091	759519	1.0771e+06	0	6.56398e+06	3.75734e+06	1.11138e+06	1.06915e+06	385390	908731	1.83662e+06	7	1.95407e+06	confident	confident
FBgn0003444	CG11561	2L	smoothened	smo	DmSP2	NA	NA	NA	NA	NA	NA	NA	NA	NA	NA	NA	NA	NA	NA	NA	NA	NA	NA	NA	NA	NA	NA	NA	NA	NA	NA	NA	NA	NA	NA	NA	NA	NA	NA	NA	NA	NA	NA	NA	NA	NA	NA	no.reps	no.peps
FBgn0003475	CG10076	2L	spire	spir	DmSP2	NA	NA	NA	NA	NA	NA	NA	NA	NA	NA	NA	NA	NA	NA	NA	NA	NA	NA	NA	NA	NA	NA	NA	NA	NA	NA	NA	NA	NA	NA	NA	NA	NA	NA	NA	NA	NA	NA	NA	NA	NA	NA	no.reps	no.peps
FBgn0004167	CG12008	3L	karst	kst	DmSP2_3	NA	NA	NA	NA	NA	NA	NA	NA	NA	NA	NA	NA	NA	NA	NA	3	NA	43741.1	884524	724208	397961	260314	165671	82462.2	NA	NA	NA	NA	NA	NA	NA	NA	43741.1	1.60873e+06	658276	248133	0	0	0	0	4	319860	confident	confident
FBgn0004370	CG1817	X	Protein tyrosine phosphatase 10D	Ptp10D	DmSP2	NA	NA	NA	NA	NA	NA	NA	NA	NA	NA	NA	NA	NA	NA	NA	NA	NA	NA	NA	NA	NA	NA	NA	NA	NA	NA	NA	NA	NA	NA	NA	NA	NA	NA	NA	NA	NA	NA	NA	NA	NA	NA	no.reps	no.peps
FBgn0004397	CG3299	X	Vinculin	Vinc	DmSP2_3	NA	NA	NA	NA	NA	NA	11	402055	2.36515e+06	3.38246e+06	8.48008e+06	3.80767e+06	9.45467e+06	6	4.64868e+06	13	71532.1	262619	8.09176e+06	1.01577e+07	3.22427e+06	3.14746e+06	1.2951e+06	830606	213040	66067	246768	298422	867974	7.00155e+06	101017	71720.8	334151	1.82495e+07	6.37172e+06	2.12571e+06	279107	545190	7.86952e+06	172738	8	4.49346e+06	confident	confident
FBgn0004449	CG5723	3L	Tenascin major	Ten-m	DmSP2	NA	NA	NA	NA	NA	NA	NA	NA	NA	NA	NA	NA	NA	NA	NA	NA	NA	NA	NA	NA	NA	NA	NA	NA	NA	NA	NA	NA	NA	NA	NA	NA	NA	NA	NA	NA	NA	NA	NA	NA	NA	NA	no.reps	no.peps
FBgn0004463	CG8344	2R	RNA polymerase III subunit B	Polr3B	DmSP2	NA	NA	NA	NA	NA	NA	NA	NA	NA	NA	NA	NA	NA	NA	NA	NA	NA	NA	NA	NA	NA	NA	NA	NA	NA	NA	NA	NA	NA	NA	NA	NA	NA	NA	NA	NA	NA	NA	NA	NA	NA	NA	no.reps	no.peps
FBgn0004687	CG3201	X	Myosin light chain cytoplasmic	Mlc-c	DmSP2	NA	NA	NA	NA	NA	NA	NA	NA	NA	NA	NA	NA	NA	NA	NA	NA	NA	NA	NA	NA	NA	NA	NA	NA	NA	NA	NA	NA	NA	NA	NA	NA	NA	NA	NA	NA	NA	NA	NA	NA	NA	NA	no.reps	no.peps
FBgn0005614	CG18345	2R	transient receptor potential-like	trpl	DmSP2	NA	NA	NA	NA	NA	NA	NA	NA	NA	NA	NA	NA	NA	NA	NA	NA	NA	NA	NA	NA	NA	NA	NA	NA	NA	NA	NA	NA	NA	NA	NA	NA	NA	NA	NA	NA	NA	NA	NA	NA	NA	NA	no.reps	no.peps
FBgn0010417	CG32211	3L	TBP-associated factor 6	Taf6	DmSP2	NA	NA	NA	NA	NA	NA	NA	NA	NA	NA	NA	NA	NA	NA	NA	NA	NA	NA	NA	NA	NA	NA	NA	NA	NA	NA	NA	NA	NA	NA	NA	NA	NA	NA	NA	NA	NA	NA	NA	NA	NA	NA	no.reps	no.peps
FBgn0010549	CG8799	2R	lethal (2) 03659	l(2)03659	DmSP2	NA	NA	NA	NA	NA	NA	NA	NA	NA	NA	NA	NA	NA	NA	NA	NA	NA	NA	NA	NA	NA	NA	NA	NA	NA	NA	NA	NA	NA	NA	NA	NA	NA	NA	NA	NA	NA	NA	NA	NA	NA	NA	no.reps	no.peps
FBgn0011754	CG1830	X	Phosphorylase kinase gamma	PhKgamma	DmSP2	NA	NA	NA	NA	NA	NA	NA	NA	NA	NA	NA	NA	NA	NA	NA	NA	NA	NA	NA	NA	NA	NA	NA	NA	NA	NA	NA	NA	NA	NA	NA	NA	NA	NA	NA	NA	NA	NA	NA	NA	NA	NA	no.reps	no.peps
FBgn0013563	CG6760	3L	Peroxin 1	Pex1	DmSP2	NA	NA	NA	NA	NA	NA	NA	NA	NA	NA	NA	NA	NA	NA	NA	NA	NA	NA	NA	NA	NA	NA	NA	NA	NA	NA	NA	NA	NA	NA	NA	NA	NA	NA	NA	NA	NA	NA	NA	NA	NA	NA	no.reps	no.peps
FBgn0013948	NA	NA	NA	NA	DmSP2	NA	NA	NA	NA	NA	NA	NA	NA	NA	NA	NA	NA	NA	NA	NA	NA	NA	NA	NA	NA	NA	NA	NA	NA	NA	NA	NA	NA	NA	NA	NA	NA	NA	NA	NA	NA	NA	NA	NA	NA	NA	NA	no.reps	no.peps
FBgn0014396	CG3234	2L	timeless	tim	DmSP2	NA	NA	NA	NA	NA	NA	NA	NA	NA	NA	NA	NA	NA	NA	NA	NA	NA	NA	NA	NA	NA	NA	NA	NA	NA	NA	NA	NA	NA	NA	NA	NA	NA	NA	NA	NA	NA	NA	NA	NA	NA	NA	no.reps	no.peps
FBgn0015024	CG2028	X	Casein kinase Ialpha	CkIalpha	DmSP2	NA	NA	NA	NA	NA	NA	NA	NA	NA	NA	NA	NA	NA	NA	NA	NA	NA	NA	NA	NA	NA	NA	NA	NA	NA	NA	NA	NA	NA	NA	NA	NA	NA	NA	NA	NA	NA	NA	NA	NA	NA	NA	no.reps	no.peps
FBgn0015402	CG2899	3R	kinase suppressor of ras	ksr	DmSP2	NA	NA	NA	NA	NA	NA	NA	NA	NA	NA	NA	NA	NA	NA	NA	NA	NA	NA	NA	NA	NA	NA	NA	NA	NA	NA	NA	NA	NA	NA	NA	NA	NA	NA	NA	NA	NA	NA	NA	NA	NA	NA	no.reps	no.peps
FBgn0015791	CG4212	2L	Rab14	Rab14	DmSP2	NA	NA	NA	NA	NA	NA	NA	NA	NA	NA	NA	NA	NA	NA	NA	NA	NA	NA	NA	NA	NA	NA	NA	NA	NA	NA	NA	NA	NA	NA	NA	NA	NA	NA	NA	NA	NA	NA	NA	NA	NA	NA	no.reps	no.peps
FBgn0015907	NA	NA	NA	NA	DmSP2	NA	NA	NA	NA	NA	NA	NA	NA	NA	NA	NA	NA	NA	NA	NA	NA	NA	NA	NA	NA	NA	NA	NA	NA	NA	NA	NA	NA	NA	NA	NA	NA	NA	NA	NA	NA	NA	NA	NA	NA	NA	NA	no.reps	no.peps
FBgn0016687	CG4634	2R	Nucleosome remodeling factor - 38kD	Nurf-38	DmSP2_3	11	7.854e+07	8.88333e+07	4.83314e+07	3	7.19016e+07	13	2.93245e+06	2.3995e+07	1.60812e+07	3.31718e+07	3.32597e+07	4.20464e+07	6	2.52478e+07	16	5.00151e+07	4.83004e+07	1.10334e+08	1.14038e+08	9.58279e+07	1.14737e+08	7.08051e+07	3.76449e+07	3.79929e+07	3.64095e+07	4.48024e+07	5.06321e+07	3.55635e+07	4.37114e+07	3.24254e+07	3.56927e+07	9.83155e+07	2.24372e+08	2.10564e+08	1.0845e+08	7.44024e+07	9.54345e+07	7.92749e+07	6.81181e+07	8	1.19866e+08	confident	confident
FBgn0019968	CG8183	2R	Kinesin heavy chain 73	Khc-73	DmSP2	NA	NA	NA	NA	NA	NA	NA	NA	NA	NA	NA	NA	NA	NA	NA	NA	NA	NA	NA	NA	NA	NA	NA	NA	NA	NA	NA	NA	NA	NA	NA	NA	NA	NA	NA	NA	NA	NA	NA	NA	NA	NA	no.reps	no.peps
FBgn0020294	CG10573	3L	knockout	ko	DmSP2	NA	NA	NA	NA	NA	NA	NA	NA	NA	NA	NA	NA	NA	NA	NA	NA	NA	NA	NA	NA	NA	NA	NA	NA	NA	NA	NA	NA	NA	NA	NA	NA	NA	NA	NA	NA	NA	NA	NA	NA	NA	NA	no.reps	no.peps
FBgn0020621	CG2049	2R	Protein kinase N	Pkn	DmSP2	NA	NA	NA	NA	NA	NA	NA	NA	NA	NA	NA	NA	NA	NA	NA	NA	NA	NA	NA	NA	NA	NA	NA	NA	NA	NA	NA	NA	NA	NA	NA	NA	NA	NA	NA	NA	NA	NA	NA	NA	NA	NA	no.reps	no.peps
FBgn0021856	CG8674	2L	lethal (2) k14505	l(2)k14505	DmSP2	NA	NA	NA	NA	NA	NA	NA	NA	NA	NA	NA	NA	NA	NA	NA	NA	NA	NA	NA	NA	NA	NA	NA	NA	NA	NA	NA	NA	NA	NA	NA	NA	NA	NA	NA	NA	NA	NA	NA	NA	NA	NA	no.reps	no.peps
FBgn0022063	NA	NA	NA	NA	DmSP2	NA	NA	NA	NA	NA	NA	NA	NA	NA	NA	NA	NA	NA	NA	NA	NA	NA	NA	NA	NA	NA	NA	NA	NA	NA	NA	NA	NA	NA	NA	NA	NA	NA	NA	NA	NA	NA	NA	NA	NA	NA	NA	no.reps	no.peps
FBgn0023096	CG15148	2L	beethoven	btv	DmSP2_3	NA	NA	NA	NA	NA	NA	NA	NA	NA	NA	NA	NA	NA	NA	NA	NA	NA	NA	NA	NA	NA	NA	NA	NA	NA	NA	NA	NA	NA	NA	NA	NA	NA	NA	NA	NA	NA	NA	NA	NA	NA	NA	no.reps	no.peps
FBgn0023143	CG1782	2R	Ubiquitin activating enzyme 1	Uba1	DmSP2_3	3	3.14955e+06	4.99534e+06	2.83951e+06	3	3.66147e+06	9	149479	793054	893040	2.32004e+06	999636	1.4081e+06	6	1.09389e+06	14	3.84812e+06	3.2579e+06	1.26442e+07	1.22788e+07	7.50586e+06	7.5073e+06	4.85471e+06	2.58953e+06	2.51266e+06	2.97942e+06	1.66164e+06	1.86892e+06	509917	1.46612e+06	1.37952e+06	2.75639e+06	7.10601e+06	2.49231e+07	1.50132e+07	7.44424e+06	5.49207e+06	3.53056e+06	1.97604e+06	4.13591e+06	8	8.70263e+06	confident	confident
FBgn0023172	CG9635	2R	Rho guanine nucleotide exchange factor 2	RhoGEF2	DmSP2	NA	NA	NA	NA	NA	NA	NA	NA	NA	NA	NA	NA	NA	NA	NA	NA	NA	NA	NA	NA	NA	NA	NA	NA	NA	NA	NA	NA	NA	NA	NA	NA	NA	NA	NA	NA	NA	NA	NA	NA	NA	NA	no.reps	no.peps
FBgn0023541	CG3540	X	Cyp4d14	Cyp4d14	DmSP2	NA	NA	NA	NA	NA	NA	NA	NA	NA	NA	NA	NA	NA	NA	NA	NA	NA	NA	NA	NA	NA	NA	NA	NA	NA	NA	NA	NA	NA	NA	NA	NA	NA	NA	NA	NA	NA	NA	NA	NA	NA	NA	no.reps	no.peps
FBgn0024308	NA	NA	NA	NA	DmSP2	NA	NA	NA	NA	NA	NA	NA	NA	NA	NA	NA	NA	NA	NA	NA	NA	NA	NA	NA	NA	NA	NA	NA	NA	NA	NA	NA	NA	NA	NA	NA	NA	NA	NA	NA	NA	NA	NA	NA	NA	NA	NA	no.reps	no.peps
FBgn0025381	CG14782	X	rush hour	rush	DmSP2	NA	NA	NA	NA	NA	NA	NA	NA	NA	NA	NA	NA	NA	NA	NA	NA	NA	NA	NA	NA	NA	NA	NA	NA	NA	NA	NA	NA	NA	NA	NA	NA	NA	NA	NA	NA	NA	NA	NA	NA	NA	NA	no.reps	no.peps
FBgn0026239	CG31043	3R	GUK-holder	gukh	DmSP2	NA	NA	NA	NA	NA	NA	NA	NA	NA	NA	NA	NA	NA	NA	NA	NA	NA	NA	NA	NA	NA	NA	NA	NA	NA	NA	NA	NA	NA	NA	NA	NA	NA	NA	NA	NA	NA	NA	NA	NA	NA	NA	no.reps	no.peps
FBgn0027375	CG4879	3L	RecQ5 helicase	RecQ5	DmSP2	NA	NA	NA	NA	NA	NA	NA	NA	NA	NA	NA	NA	NA	NA	NA	NA	NA	NA	NA	NA	NA	NA	NA	NA	NA	NA	NA	NA	NA	NA	NA	NA	NA	NA	NA	NA	NA	NA	NA	NA	NA	NA	no.reps	no.peps
FBgn0027570	CG9761	3R	Neprilysin 2	Nep2	DmSP2	NA	NA	NA	NA	NA	NA	NA	NA	NA	NA	NA	NA	NA	NA	NA	NA	NA	NA	NA	NA	NA	NA	NA	NA	NA	NA	NA	NA	NA	NA	NA	NA	NA	NA	NA	NA	NA	NA	NA	NA	NA	NA	no.reps	no.peps
FBgn0027582	CG6230	2L	-	CG6230	DmSP2	NA	NA	NA	NA	NA	NA	NA	NA	NA	NA	NA	NA	NA	NA	NA	NA	NA	NA	NA	NA	NA	NA	NA	NA	NA	NA	NA	NA	NA	NA	NA	NA	NA	NA	NA	NA	NA	NA	NA	NA	NA	NA	no.reps	no.peps
FBgn0027596	CG10249	2R	Kank	Kank	DmSP2	NA	NA	NA	NA	NA	NA	NA	NA	NA	NA	NA	NA	NA	NA	NA	NA	NA	NA	NA	NA	NA	NA	NA	NA	NA	NA	NA	NA	NA	NA	NA	NA	NA	NA	NA	NA	NA	NA	NA	NA	NA	NA	no.reps	no.peps
FBgn0027598	CG31012	3R	CIN85 and CD2AP related	cindr	DmSP2_3	NA	NA	NA	NA	NA	NA	1	NA	17514.4	30772.8	NA	19048.4	53446	NA	30195.4	NA	NA	NA	NA	NA	NA	NA	NA	NA	NA	NA	NA	NA	NA	NA	NA	NA	NA	NA	NA	NA	NA	NA	NA	NA	NA	NA	no.reps	no.peps
FBgn0027605	NA	NA	NA	NA	DmSP2	NA	NA	NA	NA	NA	NA	NA	NA	NA	NA	NA	NA	NA	NA	NA	NA	NA	NA	NA	NA	NA	NA	NA	NA	NA	NA	NA	NA	NA	NA	NA	NA	NA	NA	NA	NA	NA	NA	NA	NA	NA	NA	no.reps	no.peps
FBgn0028479	CG4389	2L	Mitochondrial trifunctional protein alpha subunit	Mtpalpha	DmSP2_3	9	8.08758e+06	2.40579e+07	1.48818e+07	3	1.56758e+07	12	397889	5.31411e+06	6.29162e+06	1.15446e+07	7.70444e+06	1.34887e+07	6	7.45688e+06	17	4.9546e+06	4.75973e+06	3.73307e+07	4.07071e+07	2.51888e+07	2.83115e+07	1.94188e+07	1.07031e+07	7.42997e+06	7.32071e+06	3.02704e+06	2.67154e+06	3.33416e+06	8.79717e+06	3.50049e+06	3.76501e+06	9.71432e+06	7.80378e+07	5.35003e+07	3.01219e+07	1.47507e+07	5.69858e+06	1.21313e+07	7.2655e+06	8	2.64026e+07	confident	confident
FBgn0028481	CG4341	2L	-	CG4341	DmSP2	NA	NA	NA	NA	NA	NA	NA	NA	NA	NA	NA	NA	NA	NA	NA	NA	NA	NA	NA	NA	NA	NA	NA	NA	NA	NA	NA	NA	NA	NA	NA	NA	NA	NA	NA	NA	NA	NA	NA	NA	NA	NA	no.reps	no.peps
FBgn0028671	CG1709	3R	Vacuolar H[+] ATPase 100kD subunit 1	Vha100-1	DmSP2_3	NA	NA	NA	NA	NA	NA	NA	NA	NA	NA	NA	NA	NA	NA	NA	3	NA	284771	1.19065e+06	1450924	967384	1.05689e+06	1.20235e+06	548394	281624	335999	266777	230931	243663	169242	NA	NA	284771	2.64157e+06	2.02427e+06	1.75074e+06	617623	497708	412905	0	7	1.0287e+06	confident	confident
FBgn0028695	CG7762	3L	Regulatory particle non-ATPase 1	Rpn1	DmSP2_3	NA	NA	NA	NA	NA	NA	NA	NA	NA	NA	NA	NA	NA	NA	NA	1	189764	197748	821354	1.3296e+06	573575	454260	404657	174993	139128	241095	NA	NA	NA	209435	NA	NA	387513	2.15095e+06	1.02783e+06	579650	380223	0	209435	0	6	591951	confident	no.peps
FBgn0028734	CG6203	3R	Fmr1	Fmr1	DmSP2_3	NA	NA	NA	NA	NA	NA	NA	NA	NA	NA	NA	NA	NA	NA	NA	3	NA	NA	557290	442136	102018	116894	100193	69060.1	NA	NA	NA	NA	NA	NA	NA	NA	0	999426	218913	169253	0	0	0	0	3	173449	confident	confident
FBgn0029006	CG4943	2R	SMAD specific E3 ubiquitin protein ligase	Smurf	DmSP2	NA	NA	NA	NA	NA	NA	NA	NA	NA	NA	NA	NA	NA	NA	NA	NA	NA	NA	NA	NA	NA	NA	NA	NA	NA	NA	NA	NA	NA	NA	NA	NA	NA	NA	NA	NA	NA	NA	NA	NA	NA	NA	no.reps	no.peps
FBgn0029504	CG12690	X	Checkpoint suppressor 1-like	CHES-1-like	DmSP2	NA	NA	NA	NA	NA	NA	NA	NA	NA	NA	NA	NA	NA	NA	NA	NA	NA	NA	NA	NA	NA	NA	NA	NA	NA	NA	NA	NA	NA	NA	NA	NA	NA	NA	NA	NA	NA	NA	NA	NA	NA	NA	no.reps	no.peps
FBgn0029710	CG3568	X	-	CG3568	DmSP2	NA	NA	NA	NA	NA	NA	NA	NA	NA	NA	NA	NA	NA	NA	NA	NA	NA	NA	NA	NA	NA	NA	NA	NA	NA	NA	NA	NA	NA	NA	NA	NA	NA	NA	NA	NA	NA	NA	NA	NA	NA	NA	no.reps	no.peps
FBgn0029899	NA	NA	NA	NA	DmSP2	NA	NA	NA	NA	NA	NA	NA	NA	NA	NA	NA	NA	NA	NA	NA	NA	NA	NA	NA	NA	NA	NA	NA	NA	NA	NA	NA	NA	NA	NA	NA	NA	NA	NA	NA	NA	NA	NA	NA	NA	NA	NA	no.reps	no.peps
FBgn0029924	CG4586	X	-	CG4586	DmSP2	NA	NA	NA	NA	NA	NA	NA	NA	NA	NA	NA	NA	NA	NA	NA	NA	NA	NA	NA	NA	NA	NA	NA	NA	NA	NA	NA	NA	NA	NA	NA	NA	NA	NA	NA	NA	NA	NA	NA	NA	NA	NA	no.reps	no.peps
FBgn0030027	CG1632	X	-	CG1632	DmSP2	NA	NA	NA	NA	NA	NA	NA	NA	NA	NA	NA	NA	NA	NA	NA	NA	NA	NA	NA	NA	NA	NA	NA	NA	NA	NA	NA	NA	NA	NA	NA	NA	NA	NA	NA	NA	NA	NA	NA	NA	NA	NA	no.reps	no.peps
FBgn0030033	CG1387	X	-	CG1387	DmSP2_3	NA	NA	NA	NA	NA	NA	NA	NA	NA	NA	NA	NA	NA	NA	NA	1	231942	465187	NA	NA	1.33365e+06	NA	NA	95967.1	441389	394333	1.56722e+06	1.08193e+06	NA	NA	226640	545902	697129	0	1.33365e+06	95967.1	835722	2.64915e+06	0	772542	6	798020	confident	no.peps
FBgn0030171	NA	NA	NA	NA	DmSP2	NA	NA	NA	NA	NA	NA	NA	NA	NA	NA	NA	NA	NA	NA	NA	NA	NA	NA	NA	NA	NA	NA	NA	NA	NA	NA	NA	NA	NA	NA	NA	NA	NA	NA	NA	NA	NA	NA	NA	NA	NA	NA	no.reps	no.peps
FBgn0030252	NA	NA	NA	NA	DmSP2	NA	NA	NA	NA	NA	NA	NA	NA	NA	NA	NA	NA	NA	NA	NA	NA	NA	NA	NA	NA	NA	NA	NA	NA	NA	NA	NA	NA	NA	NA	NA	NA	NA	NA	NA	NA	NA	NA	NA	NA	NA	NA	no.reps	no.peps
FBgn0030266	CG11122	X	-	CG11122	DmSP2	NA	NA	NA	NA	NA	NA	NA	NA	NA	NA	NA	NA	NA	NA	NA	NA	NA	NA	NA	NA	NA	NA	NA	NA	NA	NA	NA	NA	NA	NA	NA	NA	NA	NA	NA	NA	NA	NA	NA	NA	NA	NA	no.reps	no.peps
FBgn0030591	NA	NA	NA	NA	DmSP2	NA	NA	NA	NA	NA	NA	NA	NA	NA	NA	NA	NA	NA	NA	NA	NA	NA	NA	NA	NA	NA	NA	NA	NA	NA	NA	NA	NA	NA	NA	NA	NA	NA	NA	NA	NA	NA	NA	NA	NA	NA	NA	no.reps	no.peps
FBgn0030674	CG8184	X	HECT, UBA and WWE domain containing E3 ubiquitin protein ligase 1	HUWE1	DmSP2	NA	NA	NA	NA	NA	NA	NA	NA	NA	NA	NA	NA	NA	NA	NA	NA	NA	NA	NA	NA	NA	NA	NA	NA	NA	NA	NA	NA	NA	NA	NA	NA	NA	NA	NA	NA	NA	NA	NA	NA	NA	NA	no.reps	no.peps
FBgn0030753	CG4420	X	rings lost	rngo	DmSP2	NA	NA	NA	NA	NA	NA	NA	NA	NA	NA	NA	NA	NA	NA	NA	NA	NA	NA	NA	NA	NA	NA	NA	NA	NA	NA	NA	NA	NA	NA	NA	NA	NA	NA	NA	NA	NA	NA	NA	NA	NA	NA	no.reps	no.peps
FBgn0031171	CG1801	X	-	CG1801	DmSP2_3	44	3.04144e+08	2.74188e+08	1.81098e+08	3	2.53143e+08	39	8.19661e+06	6.24636e+07	4.00105e+07	8.0423e+07	8.85081e+07	8.96218e+07	6	6.15373e+07	51	148635669	1.42267e+08	2.82321e+08	2.83908e+08	2.42867e+08	2.7412e+08	1.92282e+08	1.04447e+08	1.67851e+08	1.84869e+08	1.48047e+08	1.68281e+08	3.5845e+07	5.14022e+07	1.14648e+08	1.23869e+08	2.90902e+08	5.66229e+08	5.16987e+08	2.96729e+08	3.5272e+08	3.16328e+08	8.72472e+07	2.38516e+08	8	3.33207e+08	confident	confident
FBgn0000008	CG6741	2R	arc	a	DmSP2	NA	NA	NA	NA	NA	NA	NA	NA	NA	NA	NA	NA	NA	NA	NA	NA	NA	NA	NA	NA	NA	NA	NA	NA	NA	NA	NA	NA	NA	NA	NA	NA	NA	NA	NA	NA	NA	NA	NA	NA	NA	NA	no.reps	no.peps
FBgn0000258	NA	NA	NA	NA	DmSP2	NA	NA	NA	NA	NA	NA	NA	NA	NA	NA	NA	NA	NA	NA	NA	NA	NA	NA	NA	NA	NA	NA	NA	NA	NA	NA	NA	NA	NA	NA	NA	NA	NA	NA	NA	NA	NA	NA	NA	NA	NA	NA	no.reps	no.peps
FBgn0001075	CG3352	2L	fat	ft	DmSP2	NA	NA	NA	NA	NA	NA	NA	NA	NA	NA	NA	NA	NA	NA	NA	NA	NA	NA	NA	NA	NA	NA	NA	NA	NA	NA	NA	NA	NA	NA	NA	NA	NA	NA	NA	NA	NA	NA	NA	NA	NA	NA	no.reps	no.peps
FBgn0001187	CG8094	2R	Hexokinase C	Hex-C	DmSP2_3	2	NA	1.676e+06	236806	NA	956404	3	26192.1	78083.5	412232	1.25837e+06	3.46261e+06	265649	6	917190	9	2.0929e+06	2.08049e+06	5.58215e+06	5.81588e+06	1.23184e+07	1.37351e+07	2.78216e+06	1.55337e+06	2.06547e+06	2.11304e+06	1.26916e+06	1.04692e+06	4.19957e+06	4.42778e+06	1.18067e+06	979394	4.1734e+06	1.1398e+07	2.60535e+07	4.33553e+06	4.17851e+06	2.31608e+06	8.62735e+06	2.16007e+06	8	7.90531e+06	confident	confident
FBgn0001324	CG8491	3L	kohtalo	kto	DmSP2	NA	NA	NA	NA	NA	NA	NA	NA	NA	NA	NA	NA	NA	NA	NA	NA	NA	NA	NA	NA	NA	NA	NA	NA	NA	NA	NA	NA	NA	NA	NA	NA	NA	NA	NA	NA	NA	NA	NA	NA	NA	NA	no.reps	no.peps
FBgn0001965	CG7793	2L	Son of sevenless	Sos	DmSP2_3	1	7.40204e+06	5.91463e+06	5.04924e+06	3	6.12197e+06	1	NA	NA	NA	NA	43322.3	12716.5	NA	28019.4	NA	NA	NA	NA	NA	NA	NA	NA	NA	NA	NA	NA	NA	NA	NA	NA	NA	NA	NA	NA	NA	NA	NA	NA	NA	NA	NA	confident	found
FBgn0003165	CG9755	3R	pumilio	pum	DmSP2	NA	NA	NA	NA	NA	NA	NA	NA	NA	NA	NA	NA	NA	NA	NA	NA	NA	NA	NA	NA	NA	NA	NA	NA	NA	NA	NA	NA	NA	NA	NA	NA	NA	NA	NA	NA	NA	NA	NA	NA	NA	NA	no.reps	no.peps
FBgn0003278	CG4033	2L	RNA polymerase I subunit B	Polr1B	DmSP2	NA	NA	NA	NA	NA	NA	NA	NA	NA	NA	NA	NA	NA	NA	NA	NA	NA	NA	NA	NA	NA	NA	NA	NA	NA	NA	NA	NA	NA	NA	NA	NA	NA	NA	NA	NA	NA	NA	NA	NA	NA	NA	no.reps	no.peps
FBgn0003308	CG7642	3R	rosy	ry	DmSP2_3	1	NA	NA	NA	NA	NA	NA	NA	NA	NA	NA	NA	NA	NA	NA	NA	NA	NA	NA	NA	NA	NA	NA	NA	NA	NA	NA	NA	NA	NA	NA	NA	NA	NA	NA	NA	NA	NA	NA	NA	NA	NA	no.reps	no.peps
FBgn0003887	NA	NA	NA	NA	DmSP2_3	6	5.54019e+07	5.50265e+07	4.8212e+07	3	5.28801e+07	NA	NA	NA	NA	NA	NA	NA	NA	NA	4	5.69215e+07	4.52835e+07	1.54102e+08	1.57549e+08	1.10061e+08	1.12612e+08	7.67521e+07	3.19987e+07	4.26552e+07	4.31386e+07	1.48943e+08	154317654	121782633	7.87051e+07	1.11462e+08	1.10808e+08	1.02205e+08	3.11651e+08	2.22674e+08	1.08751e+08	8.57938e+07	3.03261e+08	2.00488e+08	2.2227e+08	8	1.94637e+08	confident	confident
FBgn0004391	CG9198	X	shattered	shtd	DmSP2_3	NA	NA	NA	NA	NA	NA	NA	NA	NA	NA	NA	NA	NA	NA	NA	NA	NA	NA	NA	NA	NA	NA	NA	NA	NA	NA	NA	NA	NA	NA	NA	NA	NA	NA	NA	NA	NA	NA	NA	NA	NA	NA	no.reps	no.peps
FBgn0004404	CG1527	X	Ribosomal protein S14b	RpS14b	DmSP2_3	NA	NA	NA	NA	NA	NA	3	52896.1	2.06965e+06	2.24069e+06	4.21393e+06	2.49038e+06	4.95227e+06	6	2.66997e+06	NA	NA	NA	NA	NA	NA	NA	NA	NA	NA	NA	NA	NA	NA	NA	NA	NA	NA	NA	NA	NA	NA	NA	NA	NA	NA	NA	confident	confident
FBgn0004509	CG10772	3R	Furin 1	Fur1	DmSP2	NA	NA	NA	NA	NA	NA	NA	NA	NA	NA	NA	NA	NA	NA	NA	NA	NA	NA	NA	NA	NA	NA	NA	NA	NA	NA	NA	NA	NA	NA	NA	NA	NA	NA	NA	NA	NA	NA	NA	NA	NA	NA	no.reps	no.peps
FBgn0010328	CG5965	3R	without children	woc	DmSP2	NA	NA	NA	NA	NA	NA	NA	NA	NA	NA	NA	NA	NA	NA	NA	NA	NA	NA	NA	NA	NA	NA	NA	NA	NA	NA	NA	NA	NA	NA	NA	NA	NA	NA	NA	NA	NA	NA	NA	NA	NA	NA	no.reps	no.peps
FBgn0011559	CG7157	2L	Accessory gland protein 36DE	Acp36DE	DmSP2_3	70	2.19592e+09	5.44049e+08	3.85085e+08	3	1.04168e+09	59	2.33059e+07	3.50787e+08	3.5461e+08	8.46842e+08	4.8971e+08	6.17151e+08	6	4.47068e+08	73	9.02192e+08	8.73176e+08	3537079685	3525959376	2231295987	2506939288	4403806984	2635416858	1188983720	1232097861	165164615	1.78289e+08	1522807079	1522361109	5.75994e+08	6.10411e+08	1.77537e+09	7063039061	4738235275	7039223842	2421081581	3.43453e+08	3045168188	1.1864e+09	8	3.4515e+09	confident	confident
FBgn0011676	CG6713	2L	Nitric oxide synthase	Nos	DmSP2	NA	NA	NA	NA	NA	NA	NA	NA	NA	NA	NA	NA	NA	NA	NA	NA	NA	NA	NA	NA	NA	NA	NA	NA	NA	NA	NA	NA	NA	NA	NA	NA	NA	NA	NA	NA	NA	NA	NA	NA	NA	NA	no.reps	no.peps
FBgn0011828	CG12002	3L	Peroxidasin	Pxn	DmSP2_3	1	9.16457e+06	7.65268e+06	1.44318e+07	3	1.04164e+07	NA	NA	NA	NA	NA	NA	NA	NA	NA	NA	NA	NA	NA	NA	NA	NA	NA	NA	NA	NA	NA	NA	NA	NA	NA	NA	NA	NA	NA	NA	NA	NA	NA	NA	NA	NA	confident	no.peps
FBgn0015793	CG7062	3L	Rab19	Rab19	DmSP2	NA	NA	NA	NA	NA	NA	NA	NA	NA	NA	NA	NA	NA	NA	NA	NA	NA	NA	NA	NA	NA	NA	NA	NA	NA	NA	NA	NA	NA	NA	NA	NA	NA	NA	NA	NA	NA	NA	NA	NA	NA	NA	no.reps	no.peps
FBgn0017429	CG5989	3L	-	CG5989	DmSP2_3	NA	NA	NA	NA	NA	NA	1	120109	186372	278459	346379	223022	238775	6	232186	1	68587.8	315589	399706	568399	145889	NA	168576	NA	NA	NA	NA	NA	NA	NA	NA	NA	384177	968106	145889	168576	0	0	0	0	4	208343	confident	found
FBgn0022768	CG2984	X	Protein phosphatase 2C	Pp2C1	DmSP2	NA	NA	NA	NA	NA	NA	NA	NA	NA	NA	NA	NA	NA	NA	NA	NA	NA	NA	NA	NA	NA	NA	NA	NA	NA	NA	NA	NA	NA	NA	NA	NA	NA	NA	NA	NA	NA	NA	NA	NA	NA	NA	no.reps	no.peps
FBgn0023213	CG10811	4	eukaryotic translation initiation factor 4G1	eIF4G1	DmSP2_3	NA	NA	NA	NA	NA	NA	4	NA	148516	394105	251366	210633	473966	NA	295717	2	91919.5	NA	652809	891499	320984	404428	215592	157260	NA	NA	NA	NA	NA	11360780	83992.2	NA	91919.5	1.54431e+06	725413	372852	0	0	11360780	83992.2	6	1.77241e+06	confident	confident
FBgn0024191	CG7238	2L	septin interacting protein 1	sip1	DmSP2	NA	NA	NA	NA	NA	NA	NA	NA	NA	NA	NA	NA	NA	NA	NA	NA	NA	NA	NA	NA	NA	NA	NA	NA	NA	NA	NA	NA	NA	NA	NA	NA	NA	NA	NA	NA	NA	NA	NA	NA	NA	NA	no.reps	no.peps
FBgn0024293	CG1865	2R	Serpin 43Ab	Spn43Ab	DmSP2_3	NA	NA	NA	NA	NA	NA	NA	NA	NA	NA	NA	NA	NA	NA	NA	1	NA	NA	311272	325004	175035	281117	370025	195402	180981	NA	541967	649712	248756	304194	346654	434293	0	636276	456153	565427	180981	1.19168e+06	552951	780947	7	545552	confident	no.peps
FBgn0024975	CG2712	X	-	CG2712	DmSP2	NA	NA	NA	NA	NA	NA	NA	NA	NA	NA	NA	NA	NA	NA	NA	NA	NA	NA	NA	NA	NA	NA	NA	NA	NA	NA	NA	NA	NA	NA	NA	NA	NA	NA	NA	NA	NA	NA	NA	NA	NA	NA	no.reps	no.peps
FBgn0024992	CG2658	X	Paraplegin	Spg7	DmSP2_3	3	1.63189e+06	2.94953e+06	2.18165e+06	3	2.25435e+06	2	315731	542225	438881	674850	925412	723714	6	603469	6	1.8842e+06	1.64124e+06	4.25294e+06	3.81192e+06	2.84384e+06	2.55887e+06	2.69661e+06	1.19342e+06	1.28841e+06	1.3881e+06	2.53431e+06	2.099e+06	3.34403e+06	3.82153e+06	1.67537e+06	1.53822e+06	3.52543e+06	8.06486e+06	5.40272e+06	3.89002e+06	2.6765e+06	4.6333e+06	7.16556e+06	3.21359e+06	8	4.8215e+06	confident	confident
FBgn0025463	CG4303	X	Brahma associated protein 60kD	Bap60	DmSP2_3	NA	NA	NA	NA	NA	NA	NA	NA	NA	NA	NA	NA	NA	NA	NA	NA	NA	NA	NA	NA	NA	NA	NA	NA	NA	NA	NA	NA	NA	NA	NA	NA	NA	NA	NA	NA	NA	NA	NA	NA	NA	NA	no.reps	no.peps
FBgn0025836	CG40494	X	Rho GTPase activating protein at 1A	RhoGAP1A	DmSP2	NA	NA	NA	NA	NA	NA	NA	NA	NA	NA	NA	NA	NA	NA	NA	NA	NA	NA	NA	NA	NA	NA	NA	NA	NA	NA	NA	NA	NA	NA	NA	NA	NA	NA	NA	NA	NA	NA	NA	NA	NA	NA	no.reps	no.peps
FBgn0026432	CG5688	3L	Grip163	Grip163	DmSP2	NA	NA	NA	NA	NA	NA	NA	NA	NA	NA	NA	NA	NA	NA	NA	NA	NA	NA	NA	NA	NA	NA	NA	NA	NA	NA	NA	NA	NA	NA	NA	NA	NA	NA	NA	NA	NA	NA	NA	NA	NA	NA	no.reps	no.peps
FBgn0026611	NA	NA	NA	NA	DmSP2	NA	NA	NA	NA	NA	NA	NA	NA	NA	NA	NA	NA	NA	NA	NA	NA	NA	NA	NA	NA	NA	NA	NA	NA	NA	NA	NA	NA	NA	NA	NA	NA	NA	NA	NA	NA	NA	NA	NA	NA	NA	NA	no.reps	no.peps
FBgn0028471	CG5720	3R	Nuclear polyadenosine RNA-binding 2	Nab2	DmSP2_3	1	7.19028e+07	5.46205e+07	6.67866e+07	3	6.44366e+07	1	NA	1.72317e+06	6413876	2.94043e+06	1.79982e+06	4.81963e+06	NA	3.53938e+06	1	4570463	3711818	8822003	7.00511e+06	6953077	6.78484e+06	4475228	2.72229e+06	3.73124e+06	4.21172e+06	5.07756e+06	5595307	NA	NA	4.58206e+06	4978769	8282281	1.58271e+07	1.37379e+07	7.19751e+06	7.94296e+06	1.06729e+07	0	9.56083e+06	7	9.15269e+06	confident	found
FBgn0028539	CG31731	2L	Engulfment ABC Transporter in the ovary	Eato	DmSP2	NA	NA	NA	NA	NA	NA	NA	NA	NA	NA	NA	NA	NA	NA	NA	NA	NA	NA	NA	NA	NA	NA	NA	NA	NA	NA	NA	NA	NA	NA	NA	NA	NA	NA	NA	NA	NA	NA	NA	NA	NA	NA	no.reps	no.peps
FBgn0028692	CG11888	3R	Regulatory particle non-ATPase 2	Rpn2	DmSP2_3	NA	NA	NA	NA	NA	NA	NA	NA	NA	NA	NA	NA	NA	NA	NA	1	53629.6	63177.3	298606	328870	131622	162367	84564.5	77822.3	12177.3	NA	50658.6	NA	169092	158378	NA	NA	116807	627476	293989	162387	12177.3	50658.6	327470	0	7	198871	confident	no.peps
FBgn0028863	CG4587	2L	stolid	stol	DmSP2	NA	NA	NA	NA	NA	NA	NA	NA	NA	NA	NA	NA	NA	NA	NA	NA	NA	NA	NA	NA	NA	NA	NA	NA	NA	NA	NA	NA	NA	NA	NA	NA	NA	NA	NA	NA	NA	NA	NA	NA	NA	NA	no.reps	no.peps
FBgn0029003	CG4746	X	mab-21	mab-21	DmSP2	NA	NA	NA	NA	NA	NA	NA	NA	NA	NA	NA	NA	NA	NA	NA	NA	NA	NA	NA	NA	NA	NA	NA	NA	NA	NA	NA	NA	NA	NA	NA	NA	NA	NA	NA	NA	NA	NA	NA	NA	NA	NA	no.reps	no.peps
FBgn0030049	CG11265	X	Topoisomerase related function 4-1	Trf4-1	DmSP2	NA	NA	NA	NA	NA	NA	NA	NA	NA	NA	NA	NA	NA	NA	NA	NA	NA	NA	NA	NA	NA	NA	NA	NA	NA	NA	NA	NA	NA	NA	NA	NA	NA	NA	NA	NA	NA	NA	NA	NA	NA	NA	no.reps	no.peps
FBgn0030170	CG2990	X	-	CG2990	DmSP2	NA	NA	NA	NA	NA	NA	NA	NA	NA	NA	NA	NA	NA	NA	NA	NA	NA	NA	NA	NA	NA	NA	NA	NA	NA	NA	NA	NA	NA	NA	NA	NA	NA	NA	NA	NA	NA	NA	NA	NA	NA	NA	no.reps	no.peps
FBgn0030286	CG1657	X	GTPase activating protein and VPS9 domains 1	Gapvd1	DmSP2	NA	NA	NA	NA	NA	NA	NA	NA	NA	NA	NA	NA	NA	NA	NA	NA	NA	NA	NA	NA	NA	NA	NA	NA	NA	NA	NA	NA	NA	NA	NA	NA	NA	NA	NA	NA	NA	NA	NA	NA	NA	NA	no.reps	no.peps
FBgn0030330	CG1841	X	Transport and Golgi organization 10	Tango10	DmSP2	NA	NA	NA	NA	NA	NA	NA	NA	NA	NA	NA	NA	NA	NA	NA	NA	NA	NA	NA	NA	NA	NA	NA	NA	NA	NA	NA	NA	NA	NA	NA	NA	NA	NA	NA	NA	NA	NA	NA	NA	NA	NA	no.reps	no.peps
FBgn0030629	CG9123	X	-	CG9123	DmSP2	NA	NA	NA	NA	NA	NA	NA	NA	NA	NA	NA	NA	NA	NA	NA	NA	NA	NA	NA	NA	NA	NA	NA	NA	NA	NA	NA	NA	NA	NA	NA	NA	NA	NA	NA	NA	NA	NA	NA	NA	NA	NA	no.reps	no.peps
FBgn0030810	NA	NA	NA	NA	DmSP2	NA	NA	NA	NA	NA	NA	NA	NA	NA	NA	NA	NA	NA	NA	NA	NA	NA	NA	NA	NA	NA	NA	NA	NA	NA	NA	NA	NA	NA	NA	NA	NA	NA	NA	NA	NA	NA	NA	NA	NA	NA	NA	no.reps	no.peps
FBgn0030989	CG7537	X	Innexin 5	Inx5	DmSP2	NA	NA	NA	NA	NA	NA	NA	NA	NA	NA	NA	NA	NA	NA	NA	NA	NA	NA	NA	NA	NA	NA	NA	NA	NA	NA	NA	NA	NA	NA	NA	NA	NA	NA	NA	NA	NA	NA	NA	NA	NA	NA	no.reps	no.peps
FBgn0031216	CG11376	2L	Zizimin-related	Zir	DmSP2	NA	NA	NA	NA	NA	NA	NA	NA	NA	NA	NA	NA	NA	NA	NA	NA	NA	NA	NA	NA	NA	NA	NA	NA	NA	NA	NA	NA	NA	NA	NA	NA	NA	NA	NA	NA	NA	NA	NA	NA	NA	NA	no.reps	no.peps
FBgn0031534	CG2774	2L	Sorting nexin 1	Snx1	DmSP2	NA	NA	NA	NA	NA	NA	NA	NA	NA	NA	NA	NA	NA	NA	NA	NA	NA	NA	NA	NA	NA	NA	NA	NA	NA	NA	NA	NA	NA	NA	NA	NA	NA	NA	NA	NA	NA	NA	NA	NA	NA	NA	no.reps	no.peps
FBgn0031651	CG8849	2L	mitochondrial ribosomal protein L24	mRpL24	DmSP2	NA	NA	NA	NA	NA	NA	NA	NA	NA	NA	NA	NA	NA	NA	NA	NA	NA	NA	NA	NA	NA	NA	NA	NA	NA	NA	NA	NA	NA	NA	NA	NA	NA	NA	NA	NA	NA	NA	NA	NA	NA	NA	no.reps	no.peps
FBgn0031740	CG7239	2L	-	CG7239	DmSP2	NA	NA	NA	NA	NA	NA	NA	NA	NA	NA	NA	NA	NA	NA	NA	NA	NA	NA	NA	NA	NA	NA	NA	NA	NA	NA	NA	NA	NA	NA	NA	NA	NA	NA	NA	NA	NA	NA	NA	NA	NA	NA	no.reps	no.peps
FBgn0031866	CG13772	2L	Neuroligin 2	Nlg2	DmSP2	NA	NA	NA	NA	NA	NA	NA	NA	NA	NA	NA	NA	NA	NA	NA	NA	NA	NA	NA	NA	NA	NA	NA	NA	NA	NA	NA	NA	NA	NA	NA	NA	NA	NA	NA	NA	NA	NA	NA	NA	NA	NA	no.reps	no.peps
FBgn0031935	CG13793	2L	-	CG13793	DmSP2	NA	NA	NA	NA	NA	NA	NA	NA	NA	NA	NA	NA	NA	NA	NA	NA	NA	NA	NA	NA	NA	NA	NA	NA	NA	NA	NA	NA	NA	NA	NA	NA	NA	NA	NA	NA	NA	NA	NA	NA	NA	NA	no.reps	no.peps
FBgn0031990	CG8552	2L	Phosphatidic Acid Phospholipase A1	PAPLA1	DmSP2	NA	NA	NA	NA	NA	NA	NA	NA	NA	NA	NA	NA	NA	NA	NA	NA	NA	NA	NA	NA	NA	NA	NA	NA	NA	NA	NA	NA	NA	NA	NA	NA	NA	NA	NA	NA	NA	NA	NA	NA	NA	NA	no.reps	no.peps
FBgn0032006	CG8222	2L	PDGF- and VEGF-receptor related	Pvr	DmSP2_3	NA	NA	NA	NA	NA	NA	NA	NA	NA	NA	NA	NA	NA	NA	NA	1	NA	NA	99199	124802	NA	NA	NA	NA	NA	NA	NA	NA	NA	NA	NA	NA	0	224001	0	0	0	0	0	0	1	28000.1	no.reps	no.peps
FBgn0032068	CG9466	2L	Lysosomal alpha-mannosidase V	LManV	DmSP2	NA	NA	NA	NA	NA	NA	NA	NA	NA	NA	NA	NA	NA	NA	NA	NA	NA	NA	NA	NA	NA	NA	NA	NA	NA	NA	NA	NA	NA	NA	NA	NA	NA	NA	NA	NA	NA	NA	NA	NA	NA	NA	no.reps	no.peps
FBgn0032144	CG17633	2L	-	CG17633	DmSP2	NA	NA	NA	NA	NA	NA	NA	NA	NA	NA	NA	NA	NA	NA	NA	NA	NA	NA	NA	NA	NA	NA	NA	NA	NA	NA	NA	NA	NA	NA	NA	NA	NA	NA	NA	NA	NA	NA	NA	NA	NA	NA	no.reps	no.peps
FBgn0032169	CG4709	2L	-	CG4709	DmSP2	NA	NA	NA	NA	NA	NA	NA	NA	NA	NA	NA	NA	NA	NA	NA	NA	NA	NA	NA	NA	NA	NA	NA	NA	NA	NA	NA	NA	NA	NA	NA	NA	NA	NA	NA	NA	NA	NA	NA	NA	NA	NA	no.reps	no.peps
FBgn0032442	CG15485	2L	Neprilysin-like 7	Nepl7	DmSP2	NA	NA	NA	NA	NA	NA	NA	NA	NA	NA	NA	NA	NA	NA	NA	NA	NA	NA	NA	NA	NA	NA	NA	NA	NA	NA	NA	NA	NA	NA	NA	NA	NA	NA	NA	NA	NA	NA	NA	NA	NA	NA	no.reps	no.peps
FBgn0032454	CG5787	2L	-	CG5787	DmSP2	NA	NA	NA	NA	NA	NA	NA	NA	NA	NA	NA	NA	NA	NA	NA	NA	NA	NA	NA	NA	NA	NA	NA	NA	NA	NA	NA	NA	NA	NA	NA	NA	NA	NA	NA	NA	NA	NA	NA	NA	NA	NA	no.reps	no.peps
FBgn0032492	CG5648	2L	Proteasome alpha6 subunit, Testis-specific	Prosalpha6T	DmSP2	NA	NA	NA	NA	NA	NA	NA	NA	NA	NA	NA	NA	NA	NA	NA	NA	NA	NA	NA	NA	NA	NA	NA	NA	NA	NA	NA	NA	NA	NA	NA	NA	NA	NA	NA	NA	NA	NA	NA	NA	NA	NA	no.reps	no.peps
FBgn0032517	CG7099	2L	-	CG7099	DmSP2	NA	NA	NA	NA	NA	NA	NA	NA	NA	NA	NA	NA	NA	NA	NA	NA	NA	NA	NA	NA	NA	NA	NA	NA	NA	NA	NA	NA	NA	NA	NA	NA	NA	NA	NA	NA	NA	NA	NA	NA	NA	NA	no.reps	no.peps
FBgn0032530	CG9263	2L	-	CG9263	DmSP2	NA	NA	NA	NA	NA	NA	NA	NA	NA	NA	NA	NA	NA	NA	NA	NA	NA	NA	NA	NA	NA	NA	NA	NA	NA	NA	NA	NA	NA	NA	NA	NA	NA	NA	NA	NA	NA	NA	NA	NA	NA	NA	no.reps	no.peps
FBgn0032593	CG5996	2L	Transient receptor potential cation channel gamma	Trpgamma	DmSP2	NA	NA	NA	NA	NA	NA	NA	NA	NA	NA	NA	NA	NA	NA	NA	NA	NA	NA	NA	NA	NA	NA	NA	NA	NA	NA	NA	NA	NA	NA	NA	NA	NA	NA	NA	NA	NA	NA	NA	NA	NA	NA	no.reps	no.peps
FBgn0032633	CG6860	2L	Leucine-rich-repeats and calponin homology domain protein	Lrch	DmSP2	NA	NA	NA	NA	NA	NA	NA	NA	NA	NA	NA	NA	NA	NA	NA	NA	NA	NA	NA	NA	NA	NA	NA	NA	NA	NA	NA	NA	NA	NA	NA	NA	NA	NA	NA	NA	NA	NA	NA	NA	NA	NA	no.reps	no.peps
FBgn0032666	CG5758	2L	-	CG5758	DmSP2	NA	NA	NA	NA	NA	NA	NA	NA	NA	NA	NA	NA	NA	NA	NA	NA	NA	NA	NA	NA	NA	NA	NA	NA	NA	NA	NA	NA	NA	NA	NA	NA	NA	NA	NA	NA	NA	NA	NA	NA	NA	NA	no.reps	no.peps
FBgn0032690	CG10333	2L	-	CG10333	DmSP2	NA	NA	NA	NA	NA	NA	NA	NA	NA	NA	NA	NA	NA	NA	NA	NA	NA	NA	NA	NA	NA	NA	NA	NA	NA	NA	NA	NA	NA	NA	NA	NA	NA	NA	NA	NA	NA	NA	NA	NA	NA	NA	no.reps	no.peps
FBgn0032724	CG10428	2L	-	CG10428	DmSP2	NA	NA	NA	NA	NA	NA	NA	NA	NA	NA	NA	NA	NA	NA	NA	NA	NA	NA	NA	NA	NA	NA	NA	NA	NA	NA	NA	NA	NA	NA	NA	NA	NA	NA	NA	NA	NA	NA	NA	NA	NA	NA	no.reps	no.peps
FBgn0032796	CG10188	2L	cysts	cyst	DmSP2	NA	NA	NA	NA	NA	NA	NA	NA	NA	NA	NA	NA	NA	NA	NA	NA	NA	NA	NA	NA	NA	NA	NA	NA	NA	NA	NA	NA	NA	NA	NA	NA	NA	NA	NA	NA	NA	NA	NA	NA	NA	NA	no.reps	no.peps
FBgn0032815	CG10462	2L	-	CG10462	DmSP2	NA	NA	NA	NA	NA	NA	NA	NA	NA	NA	NA	NA	NA	NA	NA	NA	NA	NA	NA	NA	NA	NA	NA	NA	NA	NA	NA	NA	NA	NA	NA	NA	NA	NA	NA	NA	NA	NA	NA	NA	NA	NA	no.reps	no.peps
FBgn0032883	CG9323	2L	RHAU helicase	Rhau	DmSP2	NA	NA	NA	NA	NA	NA	NA	NA	NA	NA	NA	NA	NA	NA	NA	NA	NA	NA	NA	NA	NA	NA	NA	NA	NA	NA	NA	NA	NA	NA	NA	NA	NA	NA	NA	NA	NA	NA	NA	NA	NA	NA	no.reps	no.peps
FBgn0032924	CG9247	2L	Nibbler	Nbr	DmSP2	NA	NA	NA	NA	NA	NA	NA	NA	NA	NA	NA	NA	NA	NA	NA	NA	NA	NA	NA	NA	NA	NA	NA	NA	NA	NA	NA	NA	NA	NA	NA	NA	NA	NA	NA	NA	NA	NA	NA	NA	NA	NA	no.reps	no.peps
FBgn0032956	CG1512	2L	Cullin 2	Cul2	DmSP2	NA	NA	NA	NA	NA	NA	NA	NA	NA	NA	NA	NA	NA	NA	NA	NA	NA	NA	NA	NA	NA	NA	NA	NA	NA	NA	NA	NA	NA	NA	NA	NA	NA	NA	NA	NA	NA	NA	NA	NA	NA	NA	no.reps	no.peps
FBgn0033167	CG1701	2R	-	CG1701	DmSP2	NA	NA	NA	NA	NA	NA	NA	NA	NA	NA	NA	NA	NA	NA	NA	NA	NA	NA	NA	NA	NA	NA	NA	NA	NA	NA	NA	NA	NA	NA	NA	NA	NA	NA	NA	NA	NA	NA	NA	NA	NA	NA	no.reps	no.peps
FBgn0033226	CG1882	2R	pummelig	puml	DmSP2	NA	NA	NA	NA	NA	NA	NA	NA	NA	NA	NA	NA	NA	NA	NA	NA	NA	NA	NA	NA	NA	NA	NA	NA	NA	NA	NA	NA	NA	NA	NA	NA	NA	NA	NA	NA	NA	NA	NA	NA	NA	NA	no.reps	no.peps
FBgn0033235	CG8728	2R	-	CG8728	DmSP2_3	2	787952	2.76315e+06	1.41375e+06	3	1.65495e+06	NA	NA	NA	NA	NA	NA	NA	NA	NA	3	1.34768e+06	1.32823e+06	4.87893e+06	4048459	2.25063e+06	2.46785e+06	1753658	837790	1.0219e+06	993762	1.16013e+06	1.23772e+06	1.66038e+06	1.30407e+06	1.00584e+06	965841	2.67591e+06	8.92739e+06	4.71849e+06	2.59145e+06	2.01566e+06	2.39785e+06	2.96446e+06	1.97168e+06	8	3.53286e+06	confident	confident
FBgn0033312	CG8642	2R	-	CG8642	DmSP2	NA	NA	NA	NA	NA	NA	NA	NA	NA	NA	NA	NA	NA	NA	NA	NA	NA	NA	NA	NA	NA	NA	NA	NA	NA	NA	NA	NA	NA	NA	NA	NA	NA	NA	NA	NA	NA	NA	NA	NA	NA	NA	no.reps	no.peps
FBgn0033478	NA	NA	NA	NA	DmSP2	NA	NA	NA	NA	NA	NA	NA	NA	NA	NA	NA	NA	NA	NA	NA	NA	NA	NA	NA	NA	NA	NA	NA	NA	NA	NA	NA	NA	NA	NA	NA	NA	NA	NA	NA	NA	NA	NA	NA	NA	NA	NA	no.reps	no.peps
FBgn0033504	CG18408	2R	CAP	CAP	DmSP2_3	NA	NA	NA	NA	NA	NA	1	NA	150080	307763	NA	245570	563264	NA	316669	1	NA	NA	NA	NA	NA	NA	NA	NA	NA	NA	141134	144637	267659	247070	49081.4	41962.4	0	0	0	0	0	285771	514729	91043.8	3	111443	confident	found
FBgn0033538	CG11883	2R	-	CG11883	DmSP2	NA	NA	NA	NA	NA	NA	NA	NA	NA	NA	NA	NA	NA	NA	NA	NA	NA	NA	NA	NA	NA	NA	NA	NA	NA	NA	NA	NA	NA	NA	NA	NA	NA	NA	NA	NA	NA	NA	NA	NA	NA	NA	no.reps	no.peps
FBgn0033557	CG12325	2R	-	CG12325	DmSP2	NA	NA	NA	NA	NA	NA	NA	NA	NA	NA	NA	NA	NA	NA	NA	NA	NA	NA	NA	NA	NA	NA	NA	NA	NA	NA	NA	NA	NA	NA	NA	NA	NA	NA	NA	NA	NA	NA	NA	NA	NA	NA	no.reps	no.peps
FBgn0033636	CG10897	2R	toutatis	tou	DmSP2	NA	NA	NA	NA	NA	NA	NA	NA	NA	NA	NA	NA	NA	NA	NA	NA	NA	NA	NA	NA	NA	NA	NA	NA	NA	NA	NA	NA	NA	NA	NA	NA	NA	NA	NA	NA	NA	NA	NA	NA	NA	NA	no.reps	no.peps
FBgn0033698	CG8858	2R	-	CG8858	DmSP2	NA	NA	NA	NA	NA	NA	NA	NA	NA	NA	NA	NA	NA	NA	NA	NA	NA	NA	NA	NA	NA	NA	NA	NA	NA	NA	NA	NA	NA	NA	NA	NA	NA	NA	NA	NA	NA	NA	NA	NA	NA	NA	no.reps	no.peps
FBgn0033738	CG8830	2R	Deubiquitinating apoptotic inhibitor	DUBAI	DmSP2_3	NA	NA	NA	NA	NA	NA	NA	NA	NA	NA	NA	NA	NA	NA	NA	1	6.8686e+06	6.2825e+06	10488972	9714435	9231904	9507000	8694965	3.80564e+06	5036778	5.70866e+06	7.28334e+06	8.26458e+06	190952	293841	4.93773e+06	5151179	13151097	20203407	18738904	1.25006e+07	1.07454e+07	15547918	484792	1.00889e+07	8	1.26826e+07	confident	no.peps
FBgn0033741	CG8545	2R	-	CG8545	DmSP2	NA	NA	NA	NA	NA	NA	NA	NA	NA	NA	NA	NA	NA	NA	NA	NA	NA	NA	NA	NA	NA	NA	NA	NA	NA	NA	NA	NA	NA	NA	NA	NA	NA	NA	NA	NA	NA	NA	NA	NA	NA	NA	no.reps	no.peps
FBgn0033751	CG8818	2R	-	CG8818	DmSP2	NA	NA	NA	NA	NA	NA	NA	NA	NA	NA	NA	NA	NA	NA	NA	NA	NA	NA	NA	NA	NA	NA	NA	NA	NA	NA	NA	NA	NA	NA	NA	NA	NA	NA	NA	NA	NA	NA	NA	NA	NA	NA	no.reps	no.peps
FBgn0033848	CG13330	2R	-	CG13330	DmSP2	NA	NA	NA	NA	NA	NA	NA	NA	NA	NA	NA	NA	NA	NA	NA	NA	NA	NA	NA	NA	NA	NA	NA	NA	NA	NA	NA	NA	NA	NA	NA	NA	NA	NA	NA	NA	NA	NA	NA	NA	NA	NA	no.reps	no.peps
FBgn0034023	CG12960	2R	Ionotropic receptor 52a	Ir52a	DmSP2	NA	NA	NA	NA	NA	NA	NA	NA	NA	NA	NA	NA	NA	NA	NA	NA	NA	NA	NA	NA	NA	NA	NA	NA	NA	NA	NA	NA	NA	NA	NA	NA	NA	NA	NA	NA	NA	NA	NA	NA	NA	NA	no.reps	no.peps
FBgn0034104	CG15705	2R	-	CG15705	DmSP2	NA	NA	NA	NA	NA	NA	NA	NA	NA	NA	NA	NA	NA	NA	NA	NA	NA	NA	NA	NA	NA	NA	NA	NA	NA	NA	NA	NA	NA	NA	NA	NA	NA	NA	NA	NA	NA	NA	NA	NA	NA	NA	no.reps	no.peps
FBgn0034139	CG4927	2R	-	CG4927	DmSP2	NA	NA	NA	NA	NA	NA	NA	NA	NA	NA	NA	NA	NA	NA	NA	NA	NA	NA	NA	NA	NA	NA	NA	NA	NA	NA	NA	NA	NA	NA	NA	NA	NA	NA	NA	NA	NA	NA	NA	NA	NA	NA	no.reps	no.peps
FBgn0034180	CG15609	2R	Eps15 homology domain containing protein-binding protein 1	Ehbp1	DmSP2	NA	NA	NA	NA	NA	NA	NA	NA	NA	NA	NA	NA	NA	NA	NA	NA	NA	NA	NA	NA	NA	NA	NA	NA	NA	NA	NA	NA	NA	NA	NA	NA	NA	NA	NA	NA	NA	NA	NA	NA	NA	NA	no.reps	no.peps
FBgn0034217	CG18468	2R	Lethal hybrid rescue	Lhr	DmSP2	NA	NA	NA	NA	NA	NA	NA	NA	NA	NA	NA	NA	NA	NA	NA	NA	NA	NA	NA	NA	NA	NA	NA	NA	NA	NA	NA	NA	NA	NA	NA	NA	NA	NA	NA	NA	NA	NA	NA	NA	NA	NA	no.reps	no.peps
FBgn0034258	CG4954	2R	eukaryotic translation initiation factor 3 subunit c	eIF3c	DmSP2_3	NA	NA	NA	NA	NA	NA	NA	NA	NA	NA	NA	NA	NA	NA	NA	1	NA	NA	NA	NA	NA	NA	NA	NA	NA	NA	NA	NA	NA	NA	NA	NA	0	0	0	0	0	0	0	0	0	0	no.reps	no.peps
FBgn0034391	CG15080	2R	-	CG15080	DmSP2_3	NA	NA	NA	NA	NA	NA	1	NA	192825776	228541312	194404384	128164488	187932752	NA	1.86374e+08	NA	NA	NA	NA	NA	NA	NA	NA	NA	NA	NA	NA	NA	NA	NA	NA	NA	NA	NA	NA	NA	NA	NA	NA	NA	NA	NA	no.reps	no.peps
FBgn0034400	CG15099	2R	-	CG15099	DmSP2	NA	NA	NA	NA	NA	NA	NA	NA	NA	NA	NA	NA	NA	NA	NA	NA	NA	NA	NA	NA	NA	NA	NA	NA	NA	NA	NA	NA	NA	NA	NA	NA	NA	NA	NA	NA	NA	NA	NA	NA	NA	NA	no.reps	no.peps
FBgn0034493	CG8908	2R	-	CG8908	DmSP2_3	1	NA	841795	1.53753e+06	NA	1.18966e+06	NA	NA	NA	NA	NA	NA	NA	NA	NA	NA	NA	NA	NA	NA	NA	NA	NA	NA	NA	NA	NA	NA	NA	NA	NA	NA	NA	NA	NA	NA	NA	NA	NA	NA	NA	NA	no.reps	no.peps
FBgn0034542	CG9025	2R	Fem-1	Fem-1	DmSP2	NA	NA	NA	NA	NA	NA	NA	NA	NA	NA	NA	NA	NA	NA	NA	NA	NA	NA	NA	NA	NA	NA	NA	NA	NA	NA	NA	NA	NA	NA	NA	NA	NA	NA	NA	NA	NA	NA	NA	NA	NA	NA	no.reps	no.peps
FBgn0034568	CG3216	2R	-	CG3216	DmSP2	NA	NA	NA	NA	NA	NA	NA	NA	NA	NA	NA	NA	NA	NA	NA	NA	NA	NA	NA	NA	NA	NA	NA	NA	NA	NA	NA	NA	NA	NA	NA	NA	NA	NA	NA	NA	NA	NA	NA	NA	NA	NA	no.reps	no.peps
FBgn0034612	CG10505	2R	-	CG10505	DmSP2	NA	NA	NA	NA	NA	NA	NA	NA	NA	NA	NA	NA	NA	NA	NA	NA	NA	NA	NA	NA	NA	NA	NA	NA	NA	NA	NA	NA	NA	NA	NA	NA	NA	NA	NA	NA	NA	NA	NA	NA	NA	NA	no.reps	no.peps
FBgn0034684	CG13501	2R	-	CG13501	DmSP2_3	21	1.7013e+08	1.99666e+08	1.44719e+08	3	1.71505e+08	16	1.14071e+07	5.28307e+07	4.14604e+07	5.78394e+07	6.09517e+07	6.60087e+07	6	4.84163e+07	22	1.03613e+08	1.04064e+08	1.9737e+08	2.00197e+08	1.76869e+08	2.07629e+08	1.34846e+08	8.03095e+07	6.74972e+07	7.07335e+07	7.75367e+07	8.45451e+07	4.93723e+07	4.39477e+07	7.31812e+07	7.83588e+07	2.07677e+08	3.97566e+08	3.84498e+08	2.15155e+08	1.38231e+08	1.62082e+08	9.332e+07	1.5154e+08	8	2.18759e+08	confident	confident
FBgn0034853	CG13550	2R	Interacts with the C terminus of ELL 1	Ice1	DmSP2	NA	NA	NA	NA	NA	NA	NA	NA	NA	NA	NA	NA	NA	NA	NA	NA	NA	NA	NA	NA	NA	NA	NA	NA	NA	NA	NA	NA	NA	NA	NA	NA	NA	NA	NA	NA	NA	NA	NA	NA	NA	NA	no.reps	no.peps
FBgn0034878	CG3941	2R	pita	pita	DmSP2	NA	NA	NA	NA	NA	NA	NA	NA	NA	NA	NA	NA	NA	NA	NA	NA	NA	NA	NA	NA	NA	NA	NA	NA	NA	NA	NA	NA	NA	NA	NA	NA	NA	NA	NA	NA	NA	NA	NA	NA	NA	NA	no.reps	no.peps
FBgn0035025	CG11416	2R	unconventional prefoldin RPB5 interactor	uri	DmSP2	NA	NA	NA	NA	NA	NA	NA	NA	NA	NA	NA	NA	NA	NA	NA	NA	NA	NA	NA	NA	NA	NA	NA	NA	NA	NA	NA	NA	NA	NA	NA	NA	NA	NA	NA	NA	NA	NA	NA	NA	NA	NA	no.reps	no.peps
FBgn0035106	CG7036	3L	rhinoceros	rno	DmSP2	NA	NA	NA	NA	NA	NA	NA	NA	NA	NA	NA	NA	NA	NA	NA	NA	NA	NA	NA	NA	NA	NA	NA	NA	NA	NA	NA	NA	NA	NA	NA	NA	NA	NA	NA	NA	NA	NA	NA	NA	NA	NA	no.reps	no.peps
FBgn0035107	CG1216	3L	mrityu	mri	DmSP2	NA	NA	NA	NA	NA	NA	NA	NA	NA	NA	NA	NA	NA	NA	NA	NA	NA	NA	NA	NA	NA	NA	NA	NA	NA	NA	NA	NA	NA	NA	NA	NA	NA	NA	NA	NA	NA	NA	NA	NA	NA	NA	no.reps	no.peps
FBgn0035113	CG17142	3L	pyrexia	pyx	DmSP2	NA	NA	NA	NA	NA	NA	NA	NA	NA	NA	NA	NA	NA	NA	NA	NA	NA	NA	NA	NA	NA	NA	NA	NA	NA	NA	NA	NA	NA	NA	NA	NA	NA	NA	NA	NA	NA	NA	NA	NA	NA	NA	no.reps	no.peps
FBgn0035207	CG9153	3L	HECT and RLD domain containing E3 ubiquitin ligase 4	Herc4	DmSP2	NA	NA	NA	NA	NA	NA	NA	NA	NA	NA	NA	NA	NA	NA	NA	NA	NA	NA	NA	NA	NA	NA	NA	NA	NA	NA	NA	NA	NA	NA	NA	NA	NA	NA	NA	NA	NA	NA	NA	NA	NA	NA	no.reps	no.peps
FBgn0035213	CG2199	3L	-	CG2199	DmSP2	NA	NA	NA	NA	NA	NA	NA	NA	NA	NA	NA	NA	NA	NA	NA	NA	NA	NA	NA	NA	NA	NA	NA	NA	NA	NA	NA	NA	NA	NA	NA	NA	NA	NA	NA	NA	NA	NA	NA	NA	NA	NA	no.reps	no.peps
FBgn0035336	CG9004	3L	-	CG9004	DmSP2	NA	NA	NA	NA	NA	NA	NA	NA	NA	NA	NA	NA	NA	NA	NA	NA	NA	NA	NA	NA	NA	NA	NA	NA	NA	NA	NA	NA	NA	NA	NA	NA	NA	NA	NA	NA	NA	NA	NA	NA	NA	NA	no.reps	no.peps
FBgn0035376	NA	NA	NA	NA	DmSP2	NA	NA	NA	NA	NA	NA	NA	NA	NA	NA	NA	NA	NA	NA	NA	NA	NA	NA	NA	NA	NA	NA	NA	NA	NA	NA	NA	NA	NA	NA	NA	NA	NA	NA	NA	NA	NA	NA	NA	NA	NA	NA	no.reps	no.peps
FBgn0035397	CG11486	3L	Poly(A) specific ribonuclease subunit PAN3	PAN3	DmSP2	NA	NA	NA	NA	NA	NA	NA	NA	NA	NA	NA	NA	NA	NA	NA	NA	NA	NA	NA	NA	NA	NA	NA	NA	NA	NA	NA	NA	NA	NA	NA	NA	NA	NA	NA	NA	NA	NA	NA	NA	NA	NA	no.reps	no.peps
FBgn0035420	CG14967	3L	hobbit	hob	DmSP2	NA	NA	NA	NA	NA	NA	NA	NA	NA	NA	NA	NA	NA	NA	NA	NA	NA	NA	NA	NA	NA	NA	NA	NA	NA	NA	NA	NA	NA	NA	NA	NA	NA	NA	NA	NA	NA	NA	NA	NA	NA	NA	no.reps	no.peps
FBgn0035452	CG10359	3L	-	CG10359	DmSP2_3	1	4.27496e+07	4.88494e+07	4.36794e+07	3	4.50928e+07	2	NA	40631	74509.7	198491	85346.4	177893	NA	115374	3	NA	NA	1.55352e+06	1.58248e+06	1.24899e+06	1.49129e+06	165845	147562	NA	NA	1.58137e+06	1.84238e+06	351386	158301	NA	127843	0	3.136e+06	2.74028e+06	313407	0	3.42375e+06	509687	127843	6	1.28137e+06	confident	confident
FBgn0035522	CG1273	3L	-	CG1273	DmSP2	NA	NA	NA	NA	NA	NA	NA	NA	NA	NA	NA	NA	NA	NA	NA	NA	NA	NA	NA	NA	NA	NA	NA	NA	NA	NA	NA	NA	NA	NA	NA	NA	NA	NA	NA	NA	NA	NA	NA	NA	NA	NA	no.reps	no.peps
FBgn0035539	CG7447	3L	slowdown	slow	DmSP2	NA	NA	NA	NA	NA	NA	NA	NA	NA	NA	NA	NA	NA	NA	NA	NA	NA	NA	NA	NA	NA	NA	NA	NA	NA	NA	NA	NA	NA	NA	NA	NA	NA	NA	NA	NA	NA	NA	NA	NA	NA	NA	no.reps	no.peps
FBgn0035689	CG7376	3L	-	CG7376	DmSP2	NA	NA	NA	NA	NA	NA	NA	NA	NA	NA	NA	NA	NA	NA	NA	NA	NA	NA	NA	NA	NA	NA	NA	NA	NA	NA	NA	NA	NA	NA	NA	NA	NA	NA	NA	NA	NA	NA	NA	NA	NA	NA	no.reps	no.peps
FBgn0035713	CG10107	3L	veloren	velo	DmSP2	NA	NA	NA	NA	NA	NA	NA	NA	NA	NA	NA	NA	NA	NA	NA	NA	NA	NA	NA	NA	NA	NA	NA	NA	NA	NA	NA	NA	NA	NA	NA	NA	NA	NA	NA	NA	NA	NA	NA	NA	NA	NA	no.reps	no.peps
FBgn0035830	CG8209	3L	-	CG8209	DmSP2_3	NA	NA	NA	NA	NA	NA	1	NA	NA	NA	NA	NA	NA	NA	NA	1	NA	NA	NA	NA	NA	NA	NA	NA	NA	NA	NA	NA	NA	NA	NA	NA	0	0	0	0	0	0	0	0	0	0	no.reps	found
FBgn0035852	CG7387	3L	-	CG7387	DmSP2	NA	NA	NA	NA	NA	NA	NA	NA	NA	NA	NA	NA	NA	NA	NA	NA	NA	NA	NA	NA	NA	NA	NA	NA	NA	NA	NA	NA	NA	NA	NA	NA	NA	NA	NA	NA	NA	NA	NA	NA	NA	NA	no.reps	no.peps
FBgn0036004	CG3654	3L	Jumonji, AT rich interactive domain 2	Jarid2	DmSP2	NA	NA	NA	NA	NA	NA	NA	NA	NA	NA	NA	NA	NA	NA	NA	NA	NA	NA	NA	NA	NA	NA	NA	NA	NA	NA	NA	NA	NA	NA	NA	NA	NA	NA	NA	NA	NA	NA	NA	NA	NA	NA	no.reps	no.peps
FBgn0036018	CG3335	3L	-	CG3335	DmSP2	NA	NA	NA	NA	NA	NA	NA	NA	NA	NA	NA	NA	NA	NA	NA	NA	NA	NA	NA	NA	NA	NA	NA	NA	NA	NA	NA	NA	NA	NA	NA	NA	NA	NA	NA	NA	NA	NA	NA	NA	NA	NA	no.reps	no.peps
FBgn0036214	CG7264	3L	-	CG7264	DmSP2_3	36	3.93256e+08	5.85338e+08	4.30583e+08	3	4.69726e+08	30	1.54743e+07	9.90478e+07	8.83595e+07	112783221	1.27702e+08	1.28046e+08	6	9.52354e+07	41	263812345	2.73149e+08	4.39036e+08	439681705	3.98993e+08	4.47333e+08	3.1127e+08	181011004	1.71068e+08	1.82926e+08	2.01699e+08	2.24966e+08	1.46636e+08	1.59936e+08	1.43968e+08	1.51103e+08	5.36961e+08	8.78718e+08	8.46326e+08	4.92281e+08	3.53994e+08	4.26664e+08	3.06572e+08	2.95072e+08	8	5.17074e+08	confident	confident
FBgn0036402	CG6650	3L	-	CG6650	DmSP2	NA	NA	NA	NA	NA	NA	NA	NA	NA	NA	NA	NA	NA	NA	NA	NA	NA	NA	NA	NA	NA	NA	NA	NA	NA	NA	NA	NA	NA	NA	NA	NA	NA	NA	NA	NA	NA	NA	NA	NA	NA	NA	no.reps	no.peps
FBgn0036405	CG6833	3L	-	CG6833	DmSP2	NA	NA	NA	NA	NA	NA	NA	NA	NA	NA	NA	NA	NA	NA	NA	NA	NA	NA	NA	NA	NA	NA	NA	NA	NA	NA	NA	NA	NA	NA	NA	NA	NA	NA	NA	NA	NA	NA	NA	NA	NA	NA	no.reps	no.peps
FBgn0036454	CG17839	3L	-	CG17839	DmSP2	NA	NA	NA	NA	NA	NA	NA	NA	NA	NA	NA	NA	NA	NA	NA	NA	NA	NA	NA	NA	NA	NA	NA	NA	NA	NA	NA	NA	NA	NA	NA	NA	NA	NA	NA	NA	NA	NA	NA	NA	NA	NA	no.reps	no.peps
FBgn0036480	CG17081	3L	Centrosomal protein 135kDa	Cep135	DmSP2	NA	NA	NA	NA	NA	NA	NA	NA	NA	NA	NA	NA	NA	NA	NA	NA	NA	NA	NA	NA	NA	NA	NA	NA	NA	NA	NA	NA	NA	NA	NA	NA	NA	NA	NA	NA	NA	NA	NA	NA	NA	NA	no.reps	no.peps
FBgn0036557	CG5904	3L	mitochondrial ribosomal protein S31	mRpS31	DmSP2	NA	NA	NA	NA	NA	NA	NA	NA	NA	NA	NA	NA	NA	NA	NA	NA	NA	NA	NA	NA	NA	NA	NA	NA	NA	NA	NA	NA	NA	NA	NA	NA	NA	NA	NA	NA	NA	NA	NA	NA	NA	NA	no.reps	no.peps
FBgn0036829	CG14076	3L	Ionotropic receptor 75d	Ir75d	DmSP2	NA	NA	NA	NA	NA	NA	NA	NA	NA	NA	NA	NA	NA	NA	NA	NA	NA	NA	NA	NA	NA	NA	NA	NA	NA	NA	NA	NA	NA	NA	NA	NA	NA	NA	NA	NA	NA	NA	NA	NA	NA	NA	no.reps	no.peps
FBgn0036892	CG8798	3L	Lon protease	Lon	DmSP2_3	NA	NA	NA	NA	NA	NA	2	NA	45862.8	NA	166249	57610.2	139917	NA	102410	NA	NA	NA	NA	NA	NA	NA	NA	NA	NA	NA	NA	NA	NA	NA	NA	NA	NA	NA	NA	NA	NA	NA	NA	NA	NA	NA	no.reps	confident
FBgn0036906	CG14102	3L	-	CG14102	DmSP2	NA	NA	NA	NA	NA	NA	NA	NA	NA	NA	NA	NA	NA	NA	NA	NA	NA	NA	NA	NA	NA	NA	NA	NA	NA	NA	NA	NA	NA	NA	NA	NA	NA	NA	NA	NA	NA	NA	NA	NA	NA	NA	no.reps	no.peps
FBgn0037014	CG13251	3L	-	CG13251	DmSP2	NA	NA	NA	NA	NA	NA	NA	NA	NA	NA	NA	NA	NA	NA	NA	NA	NA	NA	NA	NA	NA	NA	NA	NA	NA	NA	NA	NA	NA	NA	NA	NA	NA	NA	NA	NA	NA	NA	NA	NA	NA	NA	no.reps	no.peps
FBgn0037037	CG10588	3L	-	CG10588	DmSP2_3	8	3.80039e+06	4.62718e+06	250568	3	2.89271e+06	4	413590	969502	429926	1.13667e+06	1.01868e+06	1.00419e+06	6	828760	12	2.98444e+06	3.96067e+06	7.56302e+06	6.91503e+06	7.92082e+06	9.00051e+06	9.14151e+06	4.68819e+06	1.50151e+07	1.52904e+07	1.37666e+07	1.50436e+07	1.24652e+06	1.51346e+06	2.08397e+07	2.272e+07	6.94511e+06	1.44781e+07	1.69213e+07	1.38297e+07	3.03055e+07	2.88102e+07	2.75999e+06	4.35597e+07	8	1.97012e+07	confident	confident
FBgn0037074	CG7324	3L	TBC1 domain family member 8/9	Tbc1d8-9	DmSP2	NA	NA	NA	NA	NA	NA	NA	NA	NA	NA	NA	NA	NA	NA	NA	NA	NA	NA	NA	NA	NA	NA	NA	NA	NA	NA	NA	NA	NA	NA	NA	NA	NA	NA	NA	NA	NA	NA	NA	NA	NA	NA	no.reps	no.peps
FBgn0037099	CG7173	3L	-	CG7173	DmSP2	NA	NA	NA	NA	NA	NA	NA	NA	NA	NA	NA	NA	NA	NA	NA	NA	NA	NA	NA	NA	NA	NA	NA	NA	NA	NA	NA	NA	NA	NA	NA	NA	NA	NA	NA	NA	NA	NA	NA	NA	NA	NA	no.reps	no.peps
FBgn0037205	CG11133	3L	Brother of Yb	BoYb	DmSP2	NA	NA	NA	NA	NA	NA	NA	NA	NA	NA	NA	NA	NA	NA	NA	NA	NA	NA	NA	NA	NA	NA	NA	NA	NA	NA	NA	NA	NA	NA	NA	NA	NA	NA	NA	NA	NA	NA	NA	NA	NA	NA	no.reps	no.peps
FBgn0037377	CG1218	3R	-	CG1218	DmSP2	NA	NA	NA	NA	NA	NA	NA	NA	NA	NA	NA	NA	NA	NA	NA	NA	NA	NA	NA	NA	NA	NA	NA	NA	NA	NA	NA	NA	NA	NA	NA	NA	NA	NA	NA	NA	NA	NA	NA	NA	NA	NA	no.reps	no.peps
FBgn0037448	CG15186	3R	-	CG15186	DmSP2	NA	NA	NA	NA	NA	NA	NA	NA	NA	NA	NA	NA	NA	NA	NA	NA	NA	NA	NA	NA	NA	NA	NA	NA	NA	NA	NA	NA	NA	NA	NA	NA	NA	NA	NA	NA	NA	NA	NA	NA	NA	NA	no.reps	no.peps
FBgn0037467	CG1104	3R	UFM1 specific ligase 1	Ufl1	DmSP2	NA	NA	NA	NA	NA	NA	NA	NA	NA	NA	NA	NA	NA	NA	NA	NA	NA	NA	NA	NA	NA	NA	NA	NA	NA	NA	NA	NA	NA	NA	NA	NA	NA	NA	NA	NA	NA	NA	NA	NA	NA	NA	no.reps	no.peps
FBgn0037492	CG10050	3R	DTW domain containing 2	Dtwd2	DmSP2	NA	NA	NA	NA	NA	NA	NA	NA	NA	NA	NA	NA	NA	NA	NA	NA	NA	NA	NA	NA	NA	NA	NA	NA	NA	NA	NA	NA	NA	NA	NA	NA	NA	NA	NA	NA	NA	NA	NA	NA	NA	NA	no.reps	no.peps
FBgn0037583	CG9684	3R	-	CG9684	DmSP2	NA	NA	NA	NA	NA	NA	NA	NA	NA	NA	NA	NA	NA	NA	NA	NA	NA	NA	NA	NA	NA	NA	NA	NA	NA	NA	NA	NA	NA	NA	NA	NA	NA	NA	NA	NA	NA	NA	NA	NA	NA	NA	no.reps	no.peps
FBgn0037644	CG11964	3R	-	CG11964	DmSP2	NA	NA	NA	NA	NA	NA	NA	NA	NA	NA	NA	NA	NA	NA	NA	NA	NA	NA	NA	NA	NA	NA	NA	NA	NA	NA	NA	NA	NA	NA	NA	NA	NA	NA	NA	NA	NA	NA	NA	NA	NA	NA	no.reps	no.peps
FBgn0037810	CG12819	3R	slender lobes	sle	DmSP2	NA	NA	NA	NA	NA	NA	NA	NA	NA	NA	NA	NA	NA	NA	NA	NA	NA	NA	NA	NA	NA	NA	NA	NA	NA	NA	NA	NA	NA	NA	NA	NA	NA	NA	NA	NA	NA	NA	NA	NA	NA	NA	no.reps	no.peps
FBgn0037897	CG5270	3R	-	CG5270	DmSP2	NA	NA	NA	NA	NA	NA	NA	NA	NA	NA	NA	NA	NA	NA	NA	NA	NA	NA	NA	NA	NA	NA	NA	NA	NA	NA	NA	NA	NA	NA	NA	NA	NA	NA	NA	NA	NA	NA	NA	NA	NA	NA	no.reps	no.peps
FBgn0037998	CG4848	3R	Component of oligomeric golgi complex 1	Cog1	DmSP2	NA	NA	NA	NA	NA	NA	NA	NA	NA	NA	NA	NA	NA	NA	NA	NA	NA	NA	NA	NA	NA	NA	NA	NA	NA	NA	NA	NA	NA	NA	NA	NA	NA	NA	NA	NA	NA	NA	NA	NA	NA	NA	no.reps	no.peps
FBgn0038006	CG10094	3R	Cyp313a2	Cyp313a2	DmSP2	NA	NA	NA	NA	NA	NA	NA	NA	NA	NA	NA	NA	NA	NA	NA	NA	NA	NA	NA	NA	NA	NA	NA	NA	NA	NA	NA	NA	NA	NA	NA	NA	NA	NA	NA	NA	NA	NA	NA	NA	NA	NA	no.reps	no.peps
FBgn0038016	CG10042	3R	MBD-R2	MBD-R2	DmSP2	NA	NA	NA	NA	NA	NA	NA	NA	NA	NA	NA	NA	NA	NA	NA	NA	NA	NA	NA	NA	NA	NA	NA	NA	NA	NA	NA	NA	NA	NA	NA	NA	NA	NA	NA	NA	NA	NA	NA	NA	NA	NA	no.reps	no.peps
FBgn0038018	CG10090	3R	Tim17a1	Tim17a1	DmSP2	NA	NA	NA	NA	NA	NA	NA	NA	NA	NA	NA	NA	NA	NA	NA	NA	NA	NA	NA	NA	NA	NA	NA	NA	NA	NA	NA	NA	NA	NA	NA	NA	NA	NA	NA	NA	NA	NA	NA	NA	NA	NA	no.reps	no.peps
FBgn0038133	CG8644	3R	Osiris 22	Osi22	DmSP2	NA	NA	NA	NA	NA	NA	NA	NA	NA	NA	NA	NA	NA	NA	NA	NA	NA	NA	NA	NA	NA	NA	NA	NA	NA	NA	NA	NA	NA	NA	NA	NA	NA	NA	NA	NA	NA	NA	NA	NA	NA	NA	no.reps	no.peps
FBgn0038146	CG9799	3R	-	CG9799	DmSP2	NA	NA	NA	NA	NA	NA	NA	NA	NA	NA	NA	NA	NA	NA	NA	NA	NA	NA	NA	NA	NA	NA	NA	NA	NA	NA	NA	NA	NA	NA	NA	NA	NA	NA	NA	NA	NA	NA	NA	NA	NA	NA	no.reps	no.peps
FBgn0038213	CG9624	3R	-	CG9624	DmSP2_3	14	1.19009e+08	1.76258e+08	1.28614e+08	3	1.41294e+08	11	6.37624e+06	3.19553e+07	2.20617e+07	3.62321e+07	3.82378e+07	4.1013e+07	6	2.93127e+07	14	8.26869e+07	7.81986e+07	1.57777e+08	1.56576e+08	1.27787e+08	1.40832e+08	1.00847e+08	5.61041e+07	5.77832e+07	5.9869e+07	6.99609e+07	8.36131e+07	4.91288e+07	4.55013e+07	5.47197e+07	6.03012e+07	1.60886e+08	3.14352e+08	2.68618e+08	1.56951e+08	1.17652e+08	1.53574e+08	9.46301e+07	1.15021e+08	8	1.72711e+08	confident	confident
FBgn0038268	CG3631	3R	-	CG3631	DmSP2	NA	NA	NA	NA	NA	NA	NA	NA	NA	NA	NA	NA	NA	NA	NA	NA	NA	NA	NA	NA	NA	NA	NA	NA	NA	NA	NA	NA	NA	NA	NA	NA	NA	NA	NA	NA	NA	NA	NA	NA	NA	NA	no.reps	no.peps
FBgn0038324	CG5038	3R	-	CG5038	DmSP2	NA	NA	NA	NA	NA	NA	NA	NA	NA	NA	NA	NA	NA	NA	NA	NA	NA	NA	NA	NA	NA	NA	NA	NA	NA	NA	NA	NA	NA	NA	NA	NA	NA	NA	NA	NA	NA	NA	NA	NA	NA	NA	no.reps	no.peps
FBgn0038339	CG6118	3R	-	CG6118	DmSP2	NA	NA	NA	NA	NA	NA	NA	NA	NA	NA	NA	NA	NA	NA	NA	NA	NA	NA	NA	NA	NA	NA	NA	NA	NA	NA	NA	NA	NA	NA	NA	NA	NA	NA	NA	NA	NA	NA	NA	NA	NA	NA	no.reps	no.peps
FBgn0038364	NA	NA	NA	NA	DmSP2	NA	NA	NA	NA	NA	NA	NA	NA	NA	NA	NA	NA	NA	NA	NA	NA	NA	NA	NA	NA	NA	NA	NA	NA	NA	NA	NA	NA	NA	NA	NA	NA	NA	NA	NA	NA	NA	NA	NA	NA	NA	NA	no.reps	no.peps
FBgn0038422	CG14880	3R	-	CG14880	DmSP2	NA	NA	NA	NA	NA	NA	NA	NA	NA	NA	NA	NA	NA	NA	NA	NA	NA	NA	NA	NA	NA	NA	NA	NA	NA	NA	NA	NA	NA	NA	NA	NA	NA	NA	NA	NA	NA	NA	NA	NA	NA	NA	no.reps	no.peps
FBgn0038469	CG4009	3R	-	CG4009	DmSP2	NA	NA	NA	NA	NA	NA	NA	NA	NA	NA	NA	NA	NA	NA	NA	NA	NA	NA	NA	NA	NA	NA	NA	NA	NA	NA	NA	NA	NA	NA	NA	NA	NA	NA	NA	NA	NA	NA	NA	NA	NA	NA	no.reps	no.peps
FBgn0038478	CG5148	3R	chromosome alignment defect 1	cal1	DmSP2	NA	NA	NA	NA	NA	NA	NA	NA	NA	NA	NA	NA	NA	NA	NA	NA	NA	NA	NA	NA	NA	NA	NA	NA	NA	NA	NA	NA	NA	NA	NA	NA	NA	NA	NA	NA	NA	NA	NA	NA	NA	NA	no.reps	no.peps
FBgn0038531	CG14325	3R	-	CG14325	DmSP2	NA	NA	NA	NA	NA	NA	NA	NA	NA	NA	NA	NA	NA	NA	NA	NA	NA	NA	NA	NA	NA	NA	NA	NA	NA	NA	NA	NA	NA	NA	NA	NA	NA	NA	NA	NA	NA	NA	NA	NA	NA	NA	no.reps	no.peps
FBgn0038700	CG3734	3R	-	CG3734	DmSP2	NA	NA	NA	NA	NA	NA	NA	NA	NA	NA	NA	NA	NA	NA	NA	NA	NA	NA	NA	NA	NA	NA	NA	NA	NA	NA	NA	NA	NA	NA	NA	NA	NA	NA	NA	NA	NA	NA	NA	NA	NA	NA	no.reps	no.peps
FBgn0038877	CG3308	3R	-	CG3308	DmSP2	NA	NA	NA	NA	NA	NA	NA	NA	NA	NA	NA	NA	NA	NA	NA	NA	NA	NA	NA	NA	NA	NA	NA	NA	NA	NA	NA	NA	NA	NA	NA	NA	NA	NA	NA	NA	NA	NA	NA	NA	NA	NA	no.reps	no.peps
FBgn0038897	CG5849	3R	-	CG5849	DmSP2	NA	NA	NA	NA	NA	NA	NA	NA	NA	NA	NA	NA	NA	NA	NA	NA	NA	NA	NA	NA	NA	NA	NA	NA	NA	NA	NA	NA	NA	NA	NA	NA	NA	NA	NA	NA	NA	NA	NA	NA	NA	NA	no.reps	no.peps
FBgn0038927	CG6015	3R	-	CG6015	DmSP2	NA	NA	NA	NA	NA	NA	NA	NA	NA	NA	NA	NA	NA	NA	NA	NA	NA	NA	NA	NA	NA	NA	NA	NA	NA	NA	NA	NA	NA	NA	NA	NA	NA	NA	NA	NA	NA	NA	NA	NA	NA	NA	no.reps	no.peps
FBgn0039000	NA	NA	NA	NA	DmSP2	NA	NA	NA	NA	NA	NA	NA	NA	NA	NA	NA	NA	NA	NA	NA	NA	NA	NA	NA	NA	NA	NA	NA	NA	NA	NA	NA	NA	NA	NA	NA	NA	NA	NA	NA	NA	NA	NA	NA	NA	NA	NA	no.reps	no.peps
FBgn0039005	NA	NA	NA	NA	DmSP2	NA	NA	NA	NA	NA	NA	NA	NA	NA	NA	NA	NA	NA	NA	NA	NA	NA	NA	NA	NA	NA	NA	NA	NA	NA	NA	NA	NA	NA	NA	NA	NA	NA	NA	NA	NA	NA	NA	NA	NA	NA	NA	no.reps	no.peps
FBgn0039006	CG12800	3R	Cyp6d4	Cyp6d4	DmSP2_3	NA	NA	NA	NA	NA	NA	1	NA	31531.6	119992	NA	98045.9	116323	NA	91473.1	NA	NA	NA	NA	NA	NA	NA	NA	NA	NA	NA	NA	NA	NA	NA	NA	NA	NA	NA	NA	NA	NA	NA	NA	NA	NA	NA	no.reps	no.peps
FBgn0039075	CG4393	3R	-	CG4393	DmSP2	NA	NA	NA	NA	NA	NA	NA	NA	NA	NA	NA	NA	NA	NA	NA	NA	NA	NA	NA	NA	NA	NA	NA	NA	NA	NA	NA	NA	NA	NA	NA	NA	NA	NA	NA	NA	NA	NA	NA	NA	NA	NA	no.reps	no.peps
FBgn0039098	CG13822	3R	Gamma-interferon-inducible lysosomal thiol reductase 3	GILT3	DmSP2	NA	NA	NA	NA	NA	NA	NA	NA	NA	NA	NA	NA	NA	NA	NA	NA	NA	NA	NA	NA	NA	NA	NA	NA	NA	NA	NA	NA	NA	NA	NA	NA	NA	NA	NA	NA	NA	NA	NA	NA	NA	NA	no.reps	no.peps
FBgn0039157	CG5501	3R	Myosin 95E	Myo95E	DmSP2	NA	NA	NA	NA	NA	NA	NA	NA	NA	NA	NA	NA	NA	NA	NA	NA	NA	NA	NA	NA	NA	NA	NA	NA	NA	NA	NA	NA	NA	NA	NA	NA	NA	NA	NA	NA	NA	NA	NA	NA	NA	NA	no.reps	no.peps
FBgn0039164	NA	NA	NA	NA	DmSP2	NA	NA	NA	NA	NA	NA	NA	NA	NA	NA	NA	NA	NA	NA	NA	NA	NA	NA	NA	NA	NA	NA	NA	NA	NA	NA	NA	NA	NA	NA	NA	NA	NA	NA	NA	NA	NA	NA	NA	NA	NA	NA	no.reps	no.peps
FBgn0039206	NA	NA	NA	NA	DmSP2	NA	NA	NA	NA	NA	NA	NA	NA	NA	NA	NA	NA	NA	NA	NA	NA	NA	NA	NA	NA	NA	NA	NA	NA	NA	NA	NA	NA	NA	NA	NA	NA	NA	NA	NA	NA	NA	NA	NA	NA	NA	NA	no.reps	no.peps
FBgn0039339	CG5116	3R	-	CG5116	DmSP2	NA	NA	NA	NA	NA	NA	NA	NA	NA	NA	NA	NA	NA	NA	NA	NA	NA	NA	NA	NA	NA	NA	NA	NA	NA	NA	NA	NA	NA	NA	NA	NA	NA	NA	NA	NA	NA	NA	NA	NA	NA	NA	no.reps	no.peps
FBgn0039398	CG14540	3R	-	CG14540	DmSP2_3	NA	NA	NA	NA	NA	NA	1	43460	176400	NA	281007	NA	NA	NA	166956	NA	NA	NA	NA	NA	NA	NA	NA	NA	NA	NA	NA	NA	NA	NA	NA	NA	NA	NA	NA	NA	NA	NA	NA	NA	NA	NA	no.reps	no.peps
FBgn0039419	CG12290	3R	-	CG12290	DmSP2	NA	NA	NA	NA	NA	NA	NA	NA	NA	NA	NA	NA	NA	NA	NA	NA	NA	NA	NA	NA	NA	NA	NA	NA	NA	NA	NA	NA	NA	NA	NA	NA	NA	NA	NA	NA	NA	NA	NA	NA	NA	NA	no.reps	no.peps
FBgn0039536	CG18437	3R	uncoordinated 80	unc80	DmSP2_3	1	NA	NA	NA	NA	NA	NA	NA	NA	NA	NA	NA	NA	NA	NA	NA	NA	NA	NA	NA	NA	NA	NA	NA	NA	NA	NA	NA	NA	NA	NA	NA	NA	NA	NA	NA	NA	NA	NA	NA	NA	NA	no.reps	no.peps
FBgn0039540	NA	NA	NA	NA	DmSP2	NA	NA	NA	NA	NA	NA	NA	NA	NA	NA	NA	NA	NA	NA	NA	NA	NA	NA	NA	NA	NA	NA	NA	NA	NA	NA	NA	NA	NA	NA	NA	NA	NA	NA	NA	NA	NA	NA	NA	NA	NA	NA	no.reps	no.peps
FBgn0039562	CG5520	3R	Glycoprotein 93	Gp93	DmSP2_3	1	763949	656742	1.03758e+06	3	819424	19	836579	4.76159e+06	4.37012e+06	1.03888e+07	3.65466e+06	4.16387e+07	6	1.09417e+07	6	589052	568337	9299334	9.72879e+06	4.17647e+06	3.99192e+06	2.05944e+06	1.21736e+06	382402	262482	366779	525591	825910	1.01746e+06	518424	595658	1.15739e+06	1.90281e+07	8.16839e+06	3.27679e+06	644883	892370	1.84337e+06	1.11408e+06	8	4.51568e+06	confident	confident
FBgn0039581	CG1866	3R	Moca-cyp	Moca-cyp	DmSP2	NA	NA	NA	NA	NA	NA	NA	NA	NA	NA	NA	NA	NA	NA	NA	NA	NA	NA	NA	NA	NA	NA	NA	NA	NA	NA	NA	NA	NA	NA	NA	NA	NA	NA	NA	NA	NA	NA	NA	NA	NA	NA	no.reps	no.peps
FBgn0039631	CG11305	3R	Sirtuin 7	Sirt7	DmSP2	NA	NA	NA	NA	NA	NA	NA	NA	NA	NA	NA	NA	NA	NA	NA	NA	NA	NA	NA	NA	NA	NA	NA	NA	NA	NA	NA	NA	NA	NA	NA	NA	NA	NA	NA	NA	NA	NA	NA	NA	NA	NA	no.reps	no.peps
FBgn0039654	CG14514	3R	Bromodomain containing 8	Brd8	DmSP2	NA	NA	NA	NA	NA	NA	NA	NA	NA	NA	NA	NA	NA	NA	NA	NA	NA	NA	NA	NA	NA	NA	NA	NA	NA	NA	NA	NA	NA	NA	NA	NA	NA	NA	NA	NA	NA	NA	NA	NA	NA	NA	no.reps	no.peps
FBgn0039728	CG7896	3R	-	CG7896	DmSP2	NA	NA	NA	NA	NA	NA	NA	NA	NA	NA	NA	NA	NA	NA	NA	NA	NA	NA	NA	NA	NA	NA	NA	NA	NA	NA	NA	NA	NA	NA	NA	NA	NA	NA	NA	NA	NA	NA	NA	NA	NA	NA	no.reps	no.peps
FBgn0039743	CG7946	3R	JIL-1 anchoring and stabilizing protein	Jasper	DmSP2	NA	NA	NA	NA	NA	NA	NA	NA	NA	NA	NA	NA	NA	NA	NA	NA	NA	NA	NA	NA	NA	NA	NA	NA	NA	NA	NA	NA	NA	NA	NA	NA	NA	NA	NA	NA	NA	NA	NA	NA	NA	NA	no.reps	no.peps
FBgn0039836	CG1750	3R	-	CG1750	DmSP2	NA	NA	NA	NA	NA	NA	NA	NA	NA	NA	NA	NA	NA	NA	NA	NA	NA	NA	NA	NA	NA	NA	NA	NA	NA	NA	NA	NA	NA	NA	NA	NA	NA	NA	NA	NA	NA	NA	NA	NA	NA	NA	no.reps	no.peps
FBgn0040001	NA	NA	NA	NA	DmSP2_3	1	228753	NA	NA	NA	228753	NA	NA	NA	NA	NA	NA	NA	NA	NA	3	1.28344e+06	1.25039e+06	NA	206093	531745	866488	490868	85304.7	569176	812200	563131	453084	1.25428e+06	188267	NA	NA	2.53383e+06	206093	1.39823e+06	576173	1.38138e+06	1.01622e+06	1.44255e+06	0	7	1.06931e+06	confident	confident
FBgn0040022	CG40351	3L	SET domain containing 1	Set1	DmSP2	NA	NA	NA	NA	NA	NA	NA	NA	NA	NA	NA	NA	NA	NA	NA	NA	NA	NA	NA	NA	NA	NA	NA	NA	NA	NA	NA	NA	NA	NA	NA	NA	NA	NA	NA	NA	NA	NA	NA	NA	NA	NA	no.reps	no.peps
FBgn0040290	CG7487	3L	RecQ4 helicase	RecQ4	DmSP2_3	NA	NA	NA	NA	NA	NA	NA	NA	NA	NA	NA	NA	NA	NA	NA	NA	NA	NA	NA	NA	NA	NA	NA	NA	NA	NA	NA	NA	NA	NA	NA	NA	NA	NA	NA	NA	NA	NA	NA	NA	NA	NA	no.reps	no.peps
FBgn0040347	CG3026	X	mus81	mus81	DmSP2	NA	NA	NA	NA	NA	NA	NA	NA	NA	NA	NA	NA	NA	NA	NA	NA	NA	NA	NA	NA	NA	NA	NA	NA	NA	NA	NA	NA	NA	NA	NA	NA	NA	NA	NA	NA	NA	NA	NA	NA	NA	NA	no.reps	no.peps
FBgn0040372	CG2995	X	G9a	G9a	DmSP2	NA	NA	NA	NA	NA	NA	NA	NA	NA	NA	NA	NA	NA	NA	NA	NA	NA	NA	NA	NA	NA	NA	NA	NA	NA	NA	NA	NA	NA	NA	NA	NA	NA	NA	NA	NA	NA	NA	NA	NA	NA	NA	no.reps	no.peps
FBgn0040396	CG3939	X	-	CG3939	DmSP2_3	3	4.27263e+06	1.06666e+07	6.81435e+06	3	7.25119e+06	1	NA	276310	227098	244844	257613	552439	NA	311661	3	3.702e+06	3.53121e+06	8.12119e+06	8.33038e+06	7426677	7.65405e+06	6.2935e+06	3.22581e+06	3.30699e+06	3.53127e+06	3.51294e+06	4.24086e+06	2245822	2.19336e+06	4.59715e+06	4.50369e+06	7.23321e+06	1.64516e+07	1.50807e+07	9.51931e+06	6.83826e+06	7.7538e+06	4.43918e+06	9.10084e+06	8	9.55211e+06	confident	confident
FBgn0041092	CG13109	2L	taiman	tai	DmSP2	NA	NA	NA	NA	NA	NA	NA	NA	NA	NA	NA	NA	NA	NA	NA	NA	NA	NA	NA	NA	NA	NA	NA	NA	NA	NA	NA	NA	NA	NA	NA	NA	NA	NA	NA	NA	NA	NA	NA	NA	NA	NA	no.reps	no.peps
FBgn0041182	CG7052	2L	Thioester-containing protein 2	Tep2	DmSP2_3	1	362451	836086	188139	3	462225	NA	NA	NA	NA	NA	NA	NA	NA	NA	NA	NA	NA	NA	NA	NA	NA	NA	NA	NA	NA	NA	NA	NA	NA	NA	NA	NA	NA	NA	NA	NA	NA	NA	NA	NA	NA	confident	no.peps
FBgn0043799	CG31381	3R	-	CG31381	DmSP2	NA	NA	NA	NA	NA	NA	NA	NA	NA	NA	NA	NA	NA	NA	NA	NA	NA	NA	NA	NA	NA	NA	NA	NA	NA	NA	NA	NA	NA	NA	NA	NA	NA	NA	NA	NA	NA	NA	NA	NA	NA	NA	no.reps	no.peps
FBgn0046332	CG31003	3R	gasket	gskt	DmSP2_3	2	3.05401e+06	3.32463e+06	1.91356e+06	3	2.76407e+06	NA	NA	NA	NA	NA	NA	NA	NA	NA	5	3181876	2.75904e+06	4.08707e+06	3.1705e+06	3.56105e+06	3.14884e+06	3.13384e+06	1.86588e+06	1.84934e+06	1.54902e+06	1829741	1.748e+06	662518	391761	1.48923e+06	1.42035e+06	5.94092e+06	7.25757e+06	6.70989e+06	4.99972e+06	3.39837e+06	3.57774e+06	1.05428e+06	2.90958e+06	8	4.48101e+06	confident	confident
FBgn0046704	CG11199	2L	Liprin-alpha	Liprin-alpha	DmSP2	NA	NA	NA	NA	NA	NA	NA	NA	NA	NA	NA	NA	NA	NA	NA	NA	NA	NA	NA	NA	NA	NA	NA	NA	NA	NA	NA	NA	NA	NA	NA	NA	NA	NA	NA	NA	NA	NA	NA	NA	NA	NA	no.reps	no.peps
FBgn0050110	CG30110	2R	-	CG30110	DmSP2	NA	NA	NA	NA	NA	NA	NA	NA	NA	NA	NA	NA	NA	NA	NA	NA	NA	NA	NA	NA	NA	NA	NA	NA	NA	NA	NA	NA	NA	NA	NA	NA	NA	NA	NA	NA	NA	NA	NA	NA	NA	NA	no.reps	no.peps
FBgn0050259	CG30259	2R	-	CG30259	DmSP2	NA	NA	NA	NA	NA	NA	NA	NA	NA	NA	NA	NA	NA	NA	NA	NA	NA	NA	NA	NA	NA	NA	NA	NA	NA	NA	NA	NA	NA	NA	NA	NA	NA	NA	NA	NA	NA	NA	NA	NA	NA	NA	no.reps	no.peps
FBgn0050377	CG30377	2R	-	CG30377	DmSP2	NA	NA	NA	NA	NA	NA	NA	NA	NA	NA	NA	NA	NA	NA	NA	NA	NA	NA	NA	NA	NA	NA	NA	NA	NA	NA	NA	NA	NA	NA	NA	NA	NA	NA	NA	NA	NA	NA	NA	NA	NA	NA	no.reps	no.peps
FBgn0050456	NA	NA	NA	NA	DmSP2	NA	NA	NA	NA	NA	NA	NA	NA	NA	NA	NA	NA	NA	NA	NA	NA	NA	NA	NA	NA	NA	NA	NA	NA	NA	NA	NA	NA	NA	NA	NA	NA	NA	NA	NA	NA	NA	NA	NA	NA	NA	NA	no.reps	no.peps
FBgn0050468	CG30468	2R	Ionotropic receptor 52c	Ir52c	DmSP2	NA	NA	NA	NA	NA	NA	NA	NA	NA	NA	NA	NA	NA	NA	NA	NA	NA	NA	NA	NA	NA	NA	NA	NA	NA	NA	NA	NA	NA	NA	NA	NA	NA	NA	NA	NA	NA	NA	NA	NA	NA	NA	no.reps	no.peps
FBgn0051183	CG31183	3R	-	CG31183	DmSP2	NA	NA	NA	NA	NA	NA	NA	NA	NA	NA	NA	NA	NA	NA	NA	NA	NA	NA	NA	NA	NA	NA	NA	NA	NA	NA	NA	NA	NA	NA	NA	NA	NA	NA	NA	NA	NA	NA	NA	NA	NA	NA	no.reps	no.peps
FBgn0051424	CG31424	3R	Ionotropic receptor 94b	Ir94b	DmSP2	NA	NA	NA	NA	NA	NA	NA	NA	NA	NA	NA	NA	NA	NA	NA	NA	NA	NA	NA	NA	NA	NA	NA	NA	NA	NA	NA	NA	NA	NA	NA	NA	NA	NA	NA	NA	NA	NA	NA	NA	NA	NA	no.reps	no.peps
FBgn0051465	CG31465	3R	-	CG31465	DmSP2	NA	NA	NA	NA	NA	NA	NA	NA	NA	NA	NA	NA	NA	NA	NA	NA	NA	NA	NA	NA	NA	NA	NA	NA	NA	NA	NA	NA	NA	NA	NA	NA	NA	NA	NA	NA	NA	NA	NA	NA	NA	NA	no.reps	no.peps
FBgn0051534	NA	NA	NA	NA	DmSP2	NA	NA	NA	NA	NA	NA	NA	NA	NA	NA	NA	NA	NA	NA	NA	NA	NA	NA	NA	NA	NA	NA	NA	NA	NA	NA	NA	NA	NA	NA	NA	NA	NA	NA	NA	NA	NA	NA	NA	NA	NA	NA	no.reps	no.peps
FBgn0051706	CG31706	2L	-	CG31706	DmSP2	NA	NA	NA	NA	NA	NA	NA	NA	NA	NA	NA	NA	NA	NA	NA	NA	NA	NA	NA	NA	NA	NA	NA	NA	NA	NA	NA	NA	NA	NA	NA	NA	NA	NA	NA	NA	NA	NA	NA	NA	NA	NA	no.reps	no.peps
FBgn0051809	CG31809	2L	-	CG31809	DmSP2	NA	NA	NA	NA	NA	NA	NA	NA	NA	NA	NA	NA	NA	NA	NA	NA	NA	NA	NA	NA	NA	NA	NA	NA	NA	NA	NA	NA	NA	NA	NA	NA	NA	NA	NA	NA	NA	NA	NA	NA	NA	NA	no.reps	no.peps
FBgn0051874	CG31874	2L	Fumarase 4	Fum4	DmSP2_3	22	1.16369e+08	1.48353e+08	9.09215e+07	3	1.18548e+08	16	3.60242e+06	2.98988e+07	3.2436e+07	3.31578e+07	3.60651e+07	4.47872e+07	6	2.99912e+07	21	7.70744e+07	7.89957e+07	1.39578e+08	1.45268e+08	1.03171e+08	1.25755e+08	9.33347e+07	5.08073e+07	6.32753e+07	6.50656e+07	8.61839e+07	93057272	5.85154e+07	6.12381e+07	7.58876e+07	8.15946e+07	1.5607e+08	2.84845e+08	2.28926e+08	1.44142e+08	1.28341e+08	1.79241e+08	1.19754e+08	1.57482e+08	8	1.7485e+08	confident	confident
FBgn0052227	CG32227	3L	golden goal	gogo	DmSP2	NA	NA	NA	NA	NA	NA	NA	NA	NA	NA	NA	NA	NA	NA	NA	NA	NA	NA	NA	NA	NA	NA	NA	NA	NA	NA	NA	NA	NA	NA	NA	NA	NA	NA	NA	NA	NA	NA	NA	NA	NA	NA	no.reps	no.peps
FBgn0052438	CG32438	3L	Structural maintenance of chromosomes 5	SMC5	DmSP2_3	1	NA	NA	1.30027e+06	NA	1.30027e+06	NA	NA	NA	NA	NA	NA	NA	NA	NA	1	4.37315e+08	4.24038e+08	7.14772e+08	7.44125e+08	6.47766e+08	7.3817e+08	5.83622e+08	3.18402e+08	3.36667e+08	3.88238e+08	505580248	620654301	561401304	601968336	3.3068e+08	3.89366e+08	8.61353e+08	1.4589e+09	1.38594e+09	9.02024e+08	7.24904e+08	1126234549	1163369640	7.20046e+08	8	1.04285e+09	confident	found
FBgn0052529	CG32529	X	Histone gene-specific Epigenetic Repressor in late S phase	Hers	DmSP2	NA	NA	NA	NA	NA	NA	NA	NA	NA	NA	NA	NA	NA	NA	NA	NA	NA	NA	NA	NA	NA	NA	NA	NA	NA	NA	NA	NA	NA	NA	NA	NA	NA	NA	NA	NA	NA	NA	NA	NA	NA	NA	no.reps	no.peps
FBgn0052572	CG32572	X	-	CG32572	DmSP2	NA	NA	NA	NA	NA	NA	NA	NA	NA	NA	NA	NA	NA	NA	NA	NA	NA	NA	NA	NA	NA	NA	NA	NA	NA	NA	NA	NA	NA	NA	NA	NA	NA	NA	NA	NA	NA	NA	NA	NA	NA	NA	no.reps	no.peps
FBgn0052681	CG32681	X	-	CG32681	DmSP2	NA	NA	NA	NA	NA	NA	NA	NA	NA	NA	NA	NA	NA	NA	NA	NA	NA	NA	NA	NA	NA	NA	NA	NA	NA	NA	NA	NA	NA	NA	NA	NA	NA	NA	NA	NA	NA	NA	NA	NA	NA	NA	no.reps	no.peps
FBgn0052686	CG32686	X	-	CG32686	DmSP2	NA	NA	NA	NA	NA	NA	NA	NA	NA	NA	NA	NA	NA	NA	NA	NA	NA	NA	NA	NA	NA	NA	NA	NA	NA	NA	NA	NA	NA	NA	NA	NA	NA	NA	NA	NA	NA	NA	NA	NA	NA	NA	no.reps	no.peps
FBgn0052702	CG32702	X	Cubilin	Cubn	DmSP2	NA	NA	NA	NA	NA	NA	NA	NA	NA	NA	NA	NA	NA	NA	NA	NA	NA	NA	NA	NA	NA	NA	NA	NA	NA	NA	NA	NA	NA	NA	NA	NA	NA	NA	NA	NA	NA	NA	NA	NA	NA	NA	no.reps	no.peps
FBgn0052756	CG32756	X	-	CG32756	DmSP2	NA	NA	NA	NA	NA	NA	NA	NA	NA	NA	NA	NA	NA	NA	NA	NA	NA	NA	NA	NA	NA	NA	NA	NA	NA	NA	NA	NA	NA	NA	NA	NA	NA	NA	NA	NA	NA	NA	NA	NA	NA	NA	no.reps	no.peps
FBgn0053087	CG33087	2R	LDL receptor protein 1	LRP1	DmSP2	NA	NA	NA	NA	NA	NA	NA	NA	NA	NA	NA	NA	NA	NA	NA	NA	NA	NA	NA	NA	NA	NA	NA	NA	NA	NA	NA	NA	NA	NA	NA	NA	NA	NA	NA	NA	NA	NA	NA	NA	NA	NA	no.reps	no.peps
FBgn0053113	CG33113	2L	Reticulon-like1	Rtnl1	DmSP2_3	3	1.27065e+06	2.49151e+06	4.55598e+06	3	2.77271e+06	4	102136	1.48365e+06	2.21049e+06	6.61846e+06	1.39214e+06	2.10007e+06	6	2.31783e+06	2	14065.8	16286.7	858821	1.08134e+06	171267	220315	74070.8	56434.4	51670.2	56039.6	NA	NA	131550	149950	NA	9661.45	30352.4	1.94016e+06	391583	130505	107710	0	281500	9661.45	7	361434	confident	confident
FBgn0053143	CG33143	2R	-	CG33143	DmSP2_3	NA	NA	NA	NA	NA	NA	1	33428.5	NA	NA	NA	105253	NA	NA	69340.5	NA	NA	NA	NA	NA	NA	NA	NA	NA	NA	NA	NA	NA	NA	NA	NA	NA	NA	NA	NA	NA	NA	NA	NA	NA	NA	NA	no.reps	no.peps
FBgn0053196	CG33196	2L	dumpy	dpy	DmSP2	NA	NA	NA	NA	NA	NA	NA	NA	NA	NA	NA	NA	NA	NA	NA	NA	NA	NA	NA	NA	NA	NA	NA	NA	NA	NA	NA	NA	NA	NA	NA	NA	NA	NA	NA	NA	NA	NA	NA	NA	NA	NA	no.reps	no.peps
FBgn0053555	NA	NA	NA	NA	DmSP2	NA	NA	NA	NA	NA	NA	NA	NA	NA	NA	NA	NA	NA	NA	NA	NA	NA	NA	NA	NA	NA	NA	NA	NA	NA	NA	NA	NA	NA	NA	NA	NA	NA	NA	NA	NA	NA	NA	NA	NA	NA	NA	no.reps	no.peps
FBgn0053556	CG33556	3L	formin 3	form3	DmSP2	NA	NA	NA	NA	NA	NA	NA	NA	NA	NA	NA	NA	NA	NA	NA	NA	NA	NA	NA	NA	NA	NA	NA	NA	NA	NA	NA	NA	NA	NA	NA	NA	NA	NA	NA	NA	NA	NA	NA	NA	NA	NA	no.reps	no.peps
FBgn0053970	CG33970	3R	oskyddad	osy	DmSP2	NA	NA	NA	NA	NA	NA	NA	NA	NA	NA	NA	NA	NA	NA	NA	NA	NA	NA	NA	NA	NA	NA	NA	NA	NA	NA	NA	NA	NA	NA	NA	NA	NA	NA	NA	NA	NA	NA	NA	NA	NA	NA	no.reps	no.peps
FBgn0061200	CG4453	X	Nucleoporin 153kD	Nup153	DmSP2	NA	NA	NA	NA	NA	NA	NA	NA	NA	NA	NA	NA	NA	NA	NA	NA	NA	NA	NA	NA	NA	NA	NA	NA	NA	NA	NA	NA	NA	NA	NA	NA	NA	NA	NA	NA	NA	NA	NA	NA	NA	NA	no.reps	no.peps
FBgn0067783	CG4241	3R	Dephosphocoenzyme A carrier	DPCoAC	DmSP2	NA	NA	NA	NA	NA	NA	NA	NA	NA	NA	NA	NA	NA	NA	NA	NA	NA	NA	NA	NA	NA	NA	NA	NA	NA	NA	NA	NA	NA	NA	NA	NA	NA	NA	NA	NA	NA	NA	NA	NA	NA	NA	no.reps	no.peps
FBgn0082831	CG6525	3R	protein partner of snf	pps	DmSP2	NA	NA	NA	NA	NA	NA	NA	NA	NA	NA	NA	NA	NA	NA	NA	NA	NA	NA	NA	NA	NA	NA	NA	NA	NA	NA	NA	NA	NA	NA	NA	NA	NA	NA	NA	NA	NA	NA	NA	NA	NA	NA	no.reps	no.peps
FBgn0083949	CG34113	3R	sidestep III	side-III	DmSP2	NA	NA	NA	NA	NA	NA	NA	NA	NA	NA	NA	NA	NA	NA	NA	NA	NA	NA	NA	NA	NA	NA	NA	NA	NA	NA	NA	NA	NA	NA	NA	NA	NA	NA	NA	NA	NA	NA	NA	NA	NA	NA	no.reps	no.peps
FBgn0085383	CG34354	3R	-	CG34354	DmSP2	NA	NA	NA	NA	NA	NA	NA	NA	NA	NA	NA	NA	NA	NA	NA	NA	NA	NA	NA	NA	NA	NA	NA	NA	NA	NA	NA	NA	NA	NA	NA	NA	NA	NA	NA	NA	NA	NA	NA	NA	NA	NA	no.reps	no.peps
FBgn0085390	CG34361	2R	Diacyl glycerol kinase	Dgk	DmSP2	NA	NA	NA	NA	NA	NA	NA	NA	NA	NA	NA	NA	NA	NA	NA	NA	NA	NA	NA	NA	NA	NA	NA	NA	NA	NA	NA	NA	NA	NA	NA	NA	NA	NA	NA	NA	NA	NA	NA	NA	NA	NA	no.reps	no.peps
FBgn0085401	NA	NA	NA	NA	DmSP2	NA	NA	NA	NA	NA	NA	NA	NA	NA	NA	NA	NA	NA	NA	NA	NA	NA	NA	NA	NA	NA	NA	NA	NA	NA	NA	NA	NA	NA	NA	NA	NA	NA	NA	NA	NA	NA	NA	NA	NA	NA	NA	no.reps	no.peps
FBgn0085440	CG34411	X	Leucine-rich repeat-containing G protein-coupled receptor 4	Lgr4	DmSP2	NA	NA	NA	NA	NA	NA	NA	NA	NA	NA	NA	NA	NA	NA	NA	NA	NA	NA	NA	NA	NA	NA	NA	NA	NA	NA	NA	NA	NA	NA	NA	NA	NA	NA	NA	NA	NA	NA	NA	NA	NA	NA	no.reps	no.peps
FBgn0085481	CG34452	3L	-	CG34452	DmSP2	NA	NA	NA	NA	NA	NA	NA	NA	NA	NA	NA	NA	NA	NA	NA	NA	NA	NA	NA	NA	NA	NA	NA	NA	NA	NA	NA	NA	NA	NA	NA	NA	NA	NA	NA	NA	NA	NA	NA	NA	NA	NA	no.reps	no.peps
FBgn0086784	CG8739	2R	stambha A	stmA	DmSP2	NA	NA	NA	NA	NA	NA	NA	NA	NA	NA	NA	NA	NA	NA	NA	NA	NA	NA	NA	NA	NA	NA	NA	NA	NA	NA	NA	NA	NA	NA	NA	NA	NA	NA	NA	NA	NA	NA	NA	NA	NA	NA	no.reps	no.peps
FBgn0086901	NA	NA	NA	NA	DmSP2	NA	NA	NA	NA	NA	NA	NA	NA	NA	NA	NA	NA	NA	NA	NA	NA	NA	NA	NA	NA	NA	NA	NA	NA	NA	NA	NA	NA	NA	NA	NA	NA	NA	NA	NA	NA	NA	NA	NA	NA	NA	NA	no.reps	no.peps
FBgn0243511	CG4845	3R	phagocyte signaling impaired	psidin	DmSP2_3	NA	NA	NA	NA	NA	NA	NA	NA	NA	NA	NA	NA	NA	NA	NA	1	5623079	5019088	8092529	8011550	7.73134e+06	7528781	7308004	3.72382e+06	4471278	4.28546e+06	6255889	6.61998e+06	102917	316916	4.22968e+06	4.23893e+06	10642167	16104079	1.52601e+07	1.10318e+07	8.75674e+06	1.28759e+07	419834	8468608	8	1.04449e+07	confident	no.peps
FBgn0250754	CG42232	3R	-	CG42232	DmSP2	NA	NA	NA	NA	NA	NA	NA	NA	NA	NA	NA	NA	NA	NA	NA	NA	NA	NA	NA	NA	NA	NA	NA	NA	NA	NA	NA	NA	NA	NA	NA	NA	NA	NA	NA	NA	NA	NA	NA	NA	NA	NA	no.reps	no.peps
FBgn0250786	CG3733	2L	Chromodomain-helicase-DNA-binding protein 1	Chd1	DmSP2_3	NA	NA	NA	NA	NA	NA	NA	NA	NA	NA	NA	NA	NA	NA	NA	1	5623079	5019088	8092529	8011550	7.73134e+06	7528781	7308004	3.72382e+06	4471278	4.28546e+06	6255889	6.61998e+06	102917	316916	4.22968e+06	4.23893e+06	10642167	16104079	1.52601e+07	1.10318e+07	8.75674e+06	1.28759e+07	419834	8468608	8	1.04449e+07	confident	no.peps
FBgn0250816	CG40300	3L	Argonaute 3	AGO3	DmSP2	NA	NA	NA	NA	NA	NA	NA	NA	NA	NA	NA	NA	NA	NA	NA	NA	NA	NA	NA	NA	NA	NA	NA	NA	NA	NA	NA	NA	NA	NA	NA	NA	NA	NA	NA	NA	NA	NA	NA	NA	NA	NA	no.reps	no.peps
FBgn0259100	NA	NA	NA	NA	DmSP2	NA	NA	NA	NA	NA	NA	NA	NA	NA	NA	NA	NA	NA	NA	NA	NA	NA	NA	NA	NA	NA	NA	NA	NA	NA	NA	NA	NA	NA	NA	NA	NA	NA	NA	NA	NA	NA	NA	NA	NA	NA	NA	no.reps	no.peps
FBgn0259140	CG42255	3L	-	CG42255	DmSP2_3	NA	NA	NA	NA	NA	NA	NA	NA	NA	NA	NA	NA	NA	NA	NA	NA	NA	NA	NA	NA	NA	NA	NA	NA	NA	NA	NA	NA	NA	NA	NA	NA	NA	NA	NA	NA	NA	NA	NA	NA	NA	NA	no.reps	no.peps
FBgn0259227	CG42327	3R	-	CG42327	DmSP2_3	NA	NA	NA	NA	NA	NA	NA	NA	NA	NA	NA	NA	NA	NA	NA	NA	NA	NA	NA	NA	NA	NA	NA	NA	NA	NA	NA	NA	NA	NA	NA	NA	NA	NA	NA	NA	NA	NA	NA	NA	NA	NA	no.reps	no.peps
FBgn0259734	CG42388	X	Nostrin	Nost	DmSP2	NA	NA	NA	NA	NA	NA	NA	NA	NA	NA	NA	NA	NA	NA	NA	NA	NA	NA	NA	NA	NA	NA	NA	NA	NA	NA	NA	NA	NA	NA	NA	NA	NA	NA	NA	NA	NA	NA	NA	NA	NA	NA	no.reps	no.peps
FBgn0259736	CG42390	3R	-	CG42390	DmSP2	NA	NA	NA	NA	NA	NA	NA	NA	NA	NA	NA	NA	NA	NA	NA	NA	NA	NA	NA	NA	NA	NA	NA	NA	NA	NA	NA	NA	NA	NA	NA	NA	NA	NA	NA	NA	NA	NA	NA	NA	NA	NA	no.reps	no.peps
FBgn0259927	CG42450	X	-	CG42450	DmSP2	NA	NA	NA	NA	NA	NA	NA	NA	NA	NA	NA	NA	NA	NA	NA	NA	NA	NA	NA	NA	NA	NA	NA	NA	NA	NA	NA	NA	NA	NA	NA	NA	NA	NA	NA	NA	NA	NA	NA	NA	NA	NA	no.reps	no.peps
FBgn0259938	CG17100	3R	clockwork orange	cwo	DmSP2	NA	NA	NA	NA	NA	NA	NA	NA	NA	NA	NA	NA	NA	NA	NA	NA	NA	NA	NA	NA	NA	NA	NA	NA	NA	NA	NA	NA	NA	NA	NA	NA	NA	NA	NA	NA	NA	NA	NA	NA	NA	NA	no.reps	no.peps
FBgn0259977	CG30445	2R	Tyrosine decarboxylase 1	Tdc1	DmSP2	NA	NA	NA	NA	NA	NA	NA	NA	NA	NA	NA	NA	NA	NA	NA	NA	NA	NA	NA	NA	NA	NA	NA	NA	NA	NA	NA	NA	NA	NA	NA	NA	NA	NA	NA	NA	NA	NA	NA	NA	NA	NA	no.reps	no.peps
FBgn0260934	CG8201	2R	par-1	par-1	DmSP2	NA	NA	NA	NA	NA	NA	NA	NA	NA	NA	NA	NA	NA	NA	NA	NA	NA	NA	NA	NA	NA	NA	NA	NA	NA	NA	NA	NA	NA	NA	NA	NA	NA	NA	NA	NA	NA	NA	NA	NA	NA	NA	no.reps	no.peps
FBgn0260959	CG42572	2R	Microcephalin	MCPH1	DmSP2_3	NA	NA	NA	NA	NA	NA	NA	NA	NA	NA	NA	NA	NA	NA	NA	NA	NA	NA	NA	NA	NA	NA	NA	NA	NA	NA	NA	NA	NA	NA	NA	NA	NA	NA	NA	NA	NA	NA	NA	NA	NA	NA	no.reps	no.peps
FBgn0261046	CG31190	3R	Down syndrome cell adhesion molecule 3	Dscam3	DmSP2	NA	NA	NA	NA	NA	NA	NA	NA	NA	NA	NA	NA	NA	NA	NA	NA	NA	NA	NA	NA	NA	NA	NA	NA	NA	NA	NA	NA	NA	NA	NA	NA	NA	NA	NA	NA	NA	NA	NA	NA	NA	NA	no.reps	no.peps
FBgn0261049	CG8228	3R	Vacuolar protein sorting 45	Vps45	DmSP2	NA	NA	NA	NA	NA	NA	NA	NA	NA	NA	NA	NA	NA	NA	NA	NA	NA	NA	NA	NA	NA	NA	NA	NA	NA	NA	NA	NA	NA	NA	NA	NA	NA	NA	NA	NA	NA	NA	NA	NA	NA	NA	no.reps	no.peps
FBgn0261259	NA	NA	NA	NA	DmSP2	NA	NA	NA	NA	NA	NA	NA	NA	NA	NA	NA	NA	NA	NA	NA	NA	NA	NA	NA	NA	NA	NA	NA	NA	NA	NA	NA	NA	NA	NA	NA	NA	NA	NA	NA	NA	NA	NA	NA	NA	NA	NA	no.reps	no.peps
FBgn0261279	CG42250	3R	liquid facets-Related	lqfR	DmSP2	NA	NA	NA	NA	NA	NA	NA	NA	NA	NA	NA	NA	NA	NA	NA	NA	NA	NA	NA	NA	NA	NA	NA	NA	NA	NA	NA	NA	NA	NA	NA	NA	NA	NA	NA	NA	NA	NA	NA	NA	NA	NA	no.reps	no.peps
FBgn0261394	CG9327	2R	Proteasome alpha3 subunit	Prosalpha3	DmSP2	NA	NA	NA	NA	NA	NA	NA	NA	NA	NA	NA	NA	NA	NA	NA	NA	NA	NA	NA	NA	NA	NA	NA	NA	NA	NA	NA	NA	NA	NA	NA	NA	NA	NA	NA	NA	NA	NA	NA	NA	NA	NA	no.reps	no.peps
FBgn0261532	CG7212	3R	cadmus	cdm	DmSP2	NA	NA	NA	NA	NA	NA	NA	NA	NA	NA	NA	NA	NA	NA	NA	NA	NA	NA	NA	NA	NA	NA	NA	NA	NA	NA	NA	NA	NA	NA	NA	NA	NA	NA	NA	NA	NA	NA	NA	NA	NA	NA	no.reps	no.peps
FBgn0261546	NA	NA	NA	NA	DmSP2	NA	NA	NA	NA	NA	NA	NA	NA	NA	NA	NA	NA	NA	NA	NA	NA	NA	NA	NA	NA	NA	NA	NA	NA	NA	NA	NA	NA	NA	NA	NA	NA	NA	NA	NA	NA	NA	NA	NA	NA	NA	NA	no.reps	no.peps
FBgn0261549	CG42667	X	retinal degeneration A	rdgA	DmSP2_3	NA	NA	NA	NA	NA	NA	NA	NA	NA	NA	NA	NA	NA	NA	NA	NA	NA	NA	NA	NA	NA	NA	NA	NA	NA	NA	NA	NA	NA	NA	NA	NA	NA	NA	NA	NA	NA	NA	NA	NA	NA	NA	no.reps	no.peps
FBgn0261550	CG42668	3R	-	CG42668	DmSP2	NA	NA	NA	NA	NA	NA	NA	NA	NA	NA	NA	NA	NA	NA	NA	NA	NA	NA	NA	NA	NA	NA	NA	NA	NA	NA	NA	NA	NA	NA	NA	NA	NA	NA	NA	NA	NA	NA	NA	NA	NA	NA	no.reps	no.peps
FBgn0261565	CG42679	3L	Limpet	Lmpt	DmSP2_3	NA	NA	NA	NA	NA	NA	1	NA	NA	73690.5	1.31436e+06	292740	486794	NA	541896	2	NA	NA	1082490	1.25531e+06	601552	633103	335536	109386	NA	NA	NA	NA	NA	NA	NA	NA	0	2.3378e+06	1.23466e+06	444923	0	0	0	0	3	502172	confident	confident
FBgn0261613	NA	NA	NA	NA	DmSP2	NA	NA	NA	NA	NA	NA	NA	NA	NA	NA	NA	NA	NA	NA	NA	NA	NA	NA	NA	NA	NA	NA	NA	NA	NA	NA	NA	NA	NA	NA	NA	NA	NA	NA	NA	NA	NA	NA	NA	NA	NA	NA	no.reps	no.peps
FBgn0261688	NA	NA	NA	NA	DmSP2	NA	NA	NA	NA	NA	NA	NA	NA	NA	NA	NA	NA	NA	NA	NA	NA	NA	NA	NA	NA	NA	NA	NA	NA	NA	NA	NA	NA	NA	NA	NA	NA	NA	NA	NA	NA	NA	NA	NA	NA	NA	NA	no.reps	no.peps
FBgn0261794	CG5594	2R	kazachoc	kcc	DmSP2	NA	NA	NA	NA	NA	NA	NA	NA	NA	NA	NA	NA	NA	NA	NA	NA	NA	NA	NA	NA	NA	NA	NA	NA	NA	NA	NA	NA	NA	NA	NA	NA	NA	NA	NA	NA	NA	NA	NA	NA	NA	NA	no.reps	no.peps
FBgn0261797	CG7507	3L	Dynein heavy chain 64C	Dhc64C	DmSP2	NA	NA	NA	NA	NA	NA	NA	NA	NA	NA	NA	NA	NA	NA	NA	NA	NA	NA	NA	NA	NA	NA	NA	NA	NA	NA	NA	NA	NA	NA	NA	NA	NA	NA	NA	NA	NA	NA	NA	NA	NA	NA	no.reps	no.peps
FBgn0261922	NA	NA	NA	NA	DmSP2	NA	NA	NA	NA	NA	NA	NA	NA	NA	NA	NA	NA	NA	NA	NA	NA	NA	NA	NA	NA	NA	NA	NA	NA	NA	NA	NA	NA	NA	NA	NA	NA	NA	NA	NA	NA	NA	NA	NA	NA	NA	NA	no.reps	no.peps
FBgn0000042	CG4027	X	Actin 5C	Act5C	DmSP2_3	2	9.97036e+08	1.54339e+09	1.28583e+09	3	1.27542e+09	6	1.57042e+07	5.22914e+07	38565841	8.24885e+07	5.52e+07	8.6027e+07	6	5.50462e+07	1	NA	NA	NA	NA	1.26608e+06	1.29834e+06	NA	NA	NA	NA	NA	NA	NA	NA	626144	723342	0	0	2.56442e+06	0	0	0	0	1.34949e+06	2	489238	confident	confident
FBgn0000046	CG18290	3R	Actin 87E	Act87E	DmSP2_3	3	1.00545e+07	3.79548e+07	3.12174e+07	3	2.64089e+07	NA	NA	NA	NA	NA	NA	NA	NA	NA	NA	NA	NA	NA	NA	NA	NA	NA	NA	NA	NA	NA	NA	NA	NA	NA	NA	NA	NA	NA	NA	NA	NA	NA	NA	NA	NA	confident	confident
FBgn0003416	CG4200	X	small wing	sl	DmSP2	NA	NA	NA	NA	NA	NA	NA	NA	NA	NA	NA	NA	NA	NA	NA	NA	NA	NA	NA	NA	NA	NA	NA	NA	NA	NA	NA	NA	NA	NA	NA	NA	NA	NA	NA	NA	NA	NA	NA	NA	NA	NA	no.reps	no.peps
FBgn0004047	CG11129	X	Yolk protein 3	Yp3	DmSP2_3	NA	NA	NA	NA	NA	NA	7	54334.9	NA	5.14563e+07	NA	NA	NA	NA	2.57553e+07	NA	NA	NA	NA	NA	NA	NA	NA	NA	NA	NA	NA	NA	NA	NA	NA	NA	NA	NA	NA	NA	NA	NA	NA	NA	NA	NA	no.reps	confident
FBgn0010100	CG9244	2L	Mitochondrial aconitase 1	mAcon1	DmSP2_3	11	1.57033e+07	2.90628e+07	2.6549e+07	3	2.37717e+07	25	2.82122e+06	1.29379e+07	1.0051e+07	1.2678e+08	3.09812e+07	4.7743e+07	6	3.85525e+07	15	3.36409e+06	3.1885e+06	5.57516e+07	5.61465e+07	2.07676e+07	2.61507e+07	2.61224e+07	1.56055e+07	6.68438e+06	6439591	3.55699e+06	4.21028e+06	2.58935e+06	2.24089e+06	4.49542e+06	6.1365e+06	6.55259e+06	1.11898e+08	4.69182e+07	4.17279e+07	1.3124e+07	7.76727e+06	4.83024e+06	1.06319e+07	8	3.04313e+07	confident	confident
FBgn0010213	CG8905	2R	Superoxide dismutase 2 (Mn)	Sod2	DmSP2_3	12	5.19543e+08	4.33219e+08	3.14134e+08	3	4.22299e+08	8	15223286	1.16731e+08	1.05026e+08	1.5284e+08	1.77348e+08	2.16895e+08	6	1.30677e+08	10	2.08528e+08	2.04191e+08	5.72397e+08	5.72052e+08	3.55429e+08	4.04155e+08	270302273	1.39128e+08	1.94014e+08	2.03551e+08	294270405	3.25114e+08	315682194	335563086	2.59416e+08	2.74608e+08	4.12719e+08	1.14445e+09	7.59585e+08	4.09431e+08	3.97566e+08	6.19385e+08	651245280	5.34024e+08	8	6.1605e+08	confident	confident
FBgn0010217	CG11154	4	ATP synthase, beta subunit	ATPsynbeta	DmSP2_3	31	5.32438e+08	4.87142e+08	3.90665e+08	3	4.70082e+08	27	2.80465e+06	5.94905e+07	5.43631e+07	2.62822e+08	5.96701e+07	9.42044e+07	6	8.88925e+07	21	2.34437e+07	2.29097e+07	2.52691e+08	2.57773e+08	1.55801e+08	1.96645e+08	1.59463e+08	7.98396e+07	6.36362e+07	6.57207e+07	1.15569e+08	1.31166e+08	1.61667e+08	2.02879e+08	9.81191e+07	107934627	4.63534e+07	5.10464e+08	3.52446e+08	2.39303e+08	1.29357e+08	2.46735e+08	3.64547e+08	2.06054e+08	8	2.61907e+08	confident	confident
FBgn0010355	CG17603	3R	TBP-associated factor 1	Taf1	DmSP2	NA	NA	NA	NA	NA	NA	NA	NA	NA	NA	NA	NA	NA	NA	NA	NA	NA	NA	NA	NA	NA	NA	NA	NA	NA	NA	NA	NA	NA	NA	NA	NA	NA	NA	NA	NA	NA	NA	NA	NA	NA	NA	no.reps	no.peps
FBgn0011230	CG14472	2L	purity of essence	poe	DmSP2	NA	NA	NA	NA	NA	NA	NA	NA	NA	NA	NA	NA	NA	NA	NA	NA	NA	NA	NA	NA	NA	NA	NA	NA	NA	NA	NA	NA	NA	NA	NA	NA	NA	NA	NA	NA	NA	NA	NA	NA	NA	NA	no.reps	no.peps
FBgn0011771	CG5837	3L	HEM-protein	Hem	DmSP2	NA	NA	NA	NA	NA	NA	NA	NA	NA	NA	NA	NA	NA	NA	NA	NA	NA	NA	NA	NA	NA	NA	NA	NA	NA	NA	NA	NA	NA	NA	NA	NA	NA	NA	NA	NA	NA	NA	NA	NA	NA	NA	no.reps	no.peps
FBgn0011829	CG14396	2L	Ret oncogene	Ret	DmSP2	NA	NA	NA	NA	NA	NA	NA	NA	NA	NA	NA	NA	NA	NA	NA	NA	NA	NA	NA	NA	NA	NA	NA	NA	NA	NA	NA	NA	NA	NA	NA	NA	NA	NA	NA	NA	NA	NA	NA	NA	NA	NA	no.reps	no.peps
FBgn0013733	CG18076	2R	short stop	shot	DmSP2_3	NA	NA	NA	NA	NA	NA	12	149714	522199	609164	5.23296e+06	409561	1.4105e+06	6	1.38902e+06	1	91081.8	162236	NA	322517	NA	269504	86825.5	NA	NA	NA	NA	NA	1.07392e+06	NA	NA	NA	253317	322517	269504	86825.5	0	0	1.07392e+06	0	5	250761	confident	confident
FBgn0013988	NA	NA	NA	NA	DmSP2	NA	NA	NA	NA	NA	NA	NA	NA	NA	NA	NA	NA	NA	NA	NA	NA	NA	NA	NA	NA	NA	NA	NA	NA	NA	NA	NA	NA	NA	NA	NA	NA	NA	NA	NA	NA	NA	NA	NA	NA	NA	NA	no.reps	no.peps
FBgn0014007	CG10975	3L	Protein tyrosine phosphatase 69D	Ptp69D	DmSP2	NA	NA	NA	NA	NA	NA	NA	NA	NA	NA	NA	NA	NA	NA	NA	NA	NA	NA	NA	NA	NA	NA	NA	NA	NA	NA	NA	NA	NA	NA	NA	NA	NA	NA	NA	NA	NA	NA	NA	NA	NA	NA	no.reps	no.peps
FBgn0014141	CG3937	3R	cheerio	cher	DmSP2_3	NA	NA	NA	NA	NA	NA	6	37930.3	403443	208938	1.90398e+06	312461	877482	6	624039	NA	NA	NA	NA	NA	NA	NA	NA	NA	NA	NA	NA	NA	NA	NA	NA	NA	NA	NA	NA	NA	NA	NA	NA	NA	NA	NA	confident	confident
FBgn0015615	CG9802	X	Structural maintenance of chromosomes 3	SMC3	DmSP2	NA	NA	NA	NA	NA	NA	NA	NA	NA	NA	NA	NA	NA	NA	NA	NA	NA	NA	NA	NA	NA	NA	NA	NA	NA	NA	NA	NA	NA	NA	NA	NA	NA	NA	NA	NA	NA	NA	NA	NA	NA	NA	no.reps	no.peps
FBgn0020503	CG5020	2L	Cytoplasmic linker protein 190	CLIP-190	DmSP2_3	NA	NA	NA	NA	NA	NA	1	75840.8	NA	NA	465238	NA	NA	NA	270539	NA	NA	NA	NA	NA	NA	NA	NA	NA	NA	NA	NA	NA	NA	NA	NA	NA	NA	NA	NA	NA	NA	NA	NA	NA	NA	NA	no.reps	no.peps
FBgn0021847	CG8325	2R	Tetratricopeptide repeat domain 7	Ttc7	DmSP2	NA	NA	NA	NA	NA	NA	NA	NA	NA	NA	NA	NA	NA	NA	NA	NA	NA	NA	NA	NA	NA	NA	NA	NA	NA	NA	NA	NA	NA	NA	NA	NA	NA	NA	NA	NA	NA	NA	NA	NA	NA	NA	no.reps	no.peps
FBgn0024277	CG18214	3L	trio	trio	DmSP2_3	1	NA	NA	NA	NA	NA	NA	NA	NA	NA	NA	NA	NA	NA	NA	NA	NA	NA	NA	NA	NA	NA	NA	NA	NA	NA	NA	NA	NA	NA	NA	NA	NA	NA	NA	NA	NA	NA	NA	NA	NA	NA	no.reps	no.peps
FBgn0025641	CG14622	X	Dishevelled Associated Activator of Morphogenesis	DAAM	DmSP2	NA	NA	NA	NA	NA	NA	NA	NA	NA	NA	NA	NA	NA	NA	NA	NA	NA	NA	NA	NA	NA	NA	NA	NA	NA	NA	NA	NA	NA	NA	NA	NA	NA	NA	NA	NA	NA	NA	NA	NA	NA	NA	no.reps	no.peps
FBgn0026059	CG31045	3R	Myosin heavy chain-like	Mhcl	DmSP2	NA	NA	NA	NA	NA	NA	NA	NA	NA	NA	NA	NA	NA	NA	NA	NA	NA	NA	NA	NA	NA	NA	NA	NA	NA	NA	NA	NA	NA	NA	NA	NA	NA	NA	NA	NA	NA	NA	NA	NA	NA	NA	no.reps	no.peps
FBgn0026427	CG12864	2R	Su(var)2-HP2	Su(var)2-HP2	DmSP2	NA	NA	NA	NA	NA	NA	NA	NA	NA	NA	NA	NA	NA	NA	NA	NA	NA	NA	NA	NA	NA	NA	NA	NA	NA	NA	NA	NA	NA	NA	NA	NA	NA	NA	NA	NA	NA	NA	NA	NA	NA	NA	no.reps	no.peps
FBgn0027560	CG4104	2L	Trehalose-6-phosphate synthase 1	Tps1	DmSP2_3	16	4.09916e+07	9.31718e+07	4.7846e+07	3	6.06698e+07	14	173054	8.56448e+06	9.17406e+06	2.6936e+07	1.36276e+07	2.47896e+07	6	1.38775e+07	22	1.33417e+07	1.33171e+07	7.53863e+07	7.50877e+07	9.84351e+07	1.09694e+08	6.81232e+07	3.53149e+07	4.35914e+07	4.59833e+07	1.99256e+06	3.09156e+06	2.78891e+07	2.55616e+07	1.39647e+07	1.19138e+07	2.66588e+07	1.50474e+08	2.08129e+08	1.03438e+08	8.95747e+07	5.08412e+06	5.34507e+07	2.58785e+07	8	8.2836e+07	confident	confident
FBgn0027585	CG8740	2R	-	CG8740	DmSP2	NA	NA	NA	NA	NA	NA	NA	NA	NA	NA	NA	NA	NA	NA	NA	NA	NA	NA	NA	NA	NA	NA	NA	NA	NA	NA	NA	NA	NA	NA	NA	NA	NA	NA	NA	NA	NA	NA	NA	NA	NA	NA	no.reps	no.peps
FBgn0028997	CG8362	3R	nmdyn-D7	nmdyn-D7	DmSP2_3	23	1.9222e+08	2.86905e+08	1.81924e+08	3	2.2035e+08	17	1.36279e+07	4.71026e+07	3.43361e+07	4.09182e+07	3.72976e+07	5.97956e+07	6	3.88463e+07	22	1.26455e+08	1.28545e+08	2.15711e+08	2.1832e+08	1.94819e+08	2.22818e+08	1.71612e+08	9.77902e+07	9.80274e+07	1.03965e+08	1.04899e+08	1.16764e+08	1.42168e+08	133683645	9.06626e+07	1.06229e+08	255000433	4.3403e+08	4.17637e+08	2.69402e+08	2.01992e+08	221662942	2.75852e+08	1.96892e+08	8	2.84059e+08	confident	confident
FBgn0029660	CG10801	X	-	CG10801	DmSP2	NA	NA	NA	NA	NA	NA	NA	NA	NA	NA	NA	NA	NA	NA	NA	NA	NA	NA	NA	NA	NA	NA	NA	NA	NA	NA	NA	NA	NA	NA	NA	NA	NA	NA	NA	NA	NA	NA	NA	NA	NA	NA	no.reps	no.peps
FBgn0029706	CG3626	X	-	CG3626	DmSP2	NA	NA	NA	NA	NA	NA	NA	NA	NA	NA	NA	NA	NA	NA	NA	NA	NA	NA	NA	NA	NA	NA	NA	NA	NA	NA	NA	NA	NA	NA	NA	NA	NA	NA	NA	NA	NA	NA	NA	NA	NA	NA	no.reps	no.peps
FBgn0029966	CG15324	X	Ionotropic receptor 7c	Ir7c	DmSP2	NA	NA	NA	NA	NA	NA	NA	NA	NA	NA	NA	NA	NA	NA	NA	NA	NA	NA	NA	NA	NA	NA	NA	NA	NA	NA	NA	NA	NA	NA	NA	NA	NA	NA	NA	NA	NA	NA	NA	NA	NA	NA	no.reps	no.peps
FBgn0030087	CG7766	X	-	CG7766	DmSP2	NA	NA	NA	NA	NA	NA	NA	NA	NA	NA	NA	NA	NA	NA	NA	NA	NA	NA	NA	NA	NA	NA	NA	NA	NA	NA	NA	NA	NA	NA	NA	NA	NA	NA	NA	NA	NA	NA	NA	NA	NA	NA	no.reps	no.peps
FBgn0031078	CG11943	X	Nucleoporin 205kD	Nup205	DmSP2	NA	NA	NA	NA	NA	NA	NA	NA	NA	NA	NA	NA	NA	NA	NA	NA	NA	NA	NA	NA	NA	NA	NA	NA	NA	NA	NA	NA	NA	NA	NA	NA	NA	NA	NA	NA	NA	NA	NA	NA	NA	NA	no.reps	no.peps
FBgn0001311	CG2666	3R	krotzkopf verkehrt	kkv	DmSP2	NA	NA	NA	NA	NA	NA	NA	NA	NA	NA	NA	NA	NA	NA	NA	NA	NA	NA	NA	NA	NA	NA	NA	NA	NA	NA	NA	NA	NA	NA	NA	NA	NA	NA	NA	NA	NA	NA	NA	NA	NA	NA	no.reps	no.peps
FBgn0001314	NA	NA	NA	NA	DmSP2	NA	NA	NA	NA	NA	NA	NA	NA	NA	NA	NA	NA	NA	NA	NA	NA	NA	NA	NA	NA	NA	NA	NA	NA	NA	NA	NA	NA	NA	NA	NA	NA	NA	NA	NA	NA	NA	NA	NA	NA	NA	NA	no.reps	no.peps
FBgn0001315	NA	NA	NA	NA	DmSP2	NA	NA	NA	NA	NA	NA	NA	NA	NA	NA	NA	NA	NA	NA	NA	NA	NA	NA	NA	NA	NA	NA	NA	NA	NA	NA	NA	NA	NA	NA	NA	NA	NA	NA	NA	NA	NA	NA	NA	NA	NA	NA	no.reps	no.peps
FBgn0002031	CG10691	2L	lethal (2) 37Cc	l(2)37Cc	DmSP2_3	6	1.60019e+07	2.97692e+07	7.08107e+07	3	3.88606e+07	2	NA	1.21997e+06	1.1456e+06	3255526	1.00422e+06	2.47202e+06	NA	1.81947e+06	6	144175	360273	1.75243e+07	1.86479e+07	7.89868e+06	8.28275e+06	4.99634e+06	2.31818e+06	1.0467e+06	1.24547e+06	1.35839e+06	4.7311e+06	814395	1.08774e+06	1.15467e+06	1.17969e+06	504448	3.61722e+07	1.61814e+07	7.31452e+06	2.29216e+06	6.0895e+06	1.90213e+06	2.33437e+06	8	9.09885e+06	confident	confident
FBgn0002865	CG11719	3R	Male-specific RNA 98Ca	Mst98Ca	DmSP2_3	22	3.0607e+09	1.59847e+09	3.70776e+09	3	2.78897e+09	NA	NA	NA	NA	NA	NA	NA	NA	NA	15	3028952568	3118116020	5835175407	6120889833	4630565264	5340951090	3092780687	1502524292	1780488482	1906712254	1929367658	2182921644	5767518452	5985463743	3124946541	3395577917	6147068588	11956065240	9971516354	4595304979	3687200736	4112289302	11752982195	6520524458	8	7.34287e+09	confident	confident
FBgn0003062	CG9888	2R	Fibrillarin	Fib	DmSP2	NA	NA	NA	NA	NA	NA	NA	NA	NA	NA	NA	NA	NA	NA	NA	NA	NA	NA	NA	NA	NA	NA	NA	NA	NA	NA	NA	NA	NA	NA	NA	NA	NA	NA	NA	NA	NA	NA	NA	NA	NA	NA	no.reps	no.peps
FBgn0003600	NA	NA	NA	NA	DmSP2	NA	NA	NA	NA	NA	NA	NA	NA	NA	NA	NA	NA	NA	NA	NA	NA	NA	NA	NA	NA	NA	NA	NA	NA	NA	NA	NA	NA	NA	NA	NA	NA	NA	NA	NA	NA	NA	NA	NA	NA	NA	NA	no.reps	no.peps
FBgn0003884	CG1913	3R	alpha-Tubulin at 84B	alphaTub84B	DmSP2_3	30	5.46042e+10	4.97612e+10	4.60078e+10	3	5.01244e+10	NA	NA	NA	NA	NA	NA	NA	NA	NA	NA	NA	NA	NA	NA	NA	NA	NA	NA	NA	NA	NA	NA	NA	NA	NA	NA	NA	NA	NA	NA	NA	NA	NA	NA	NA	NA	confident	confident
FBgn0011286	CG10844	2R	Ryanodine receptor	RyR	DmSP2_3	NA	NA	NA	NA	NA	NA	3	37614.4	NA	NA	783353	NA	44115.5	NA	288361	NA	NA	NA	NA	NA	NA	NA	NA	NA	NA	NA	NA	NA	NA	NA	NA	NA	NA	NA	NA	NA	NA	NA	NA	NA	NA	NA	no.reps	confident
FBgn0024510	CG32315	3L	discs lost	dlt	DmSP2	NA	NA	NA	NA	NA	NA	NA	NA	NA	NA	NA	NA	NA	NA	NA	NA	NA	NA	NA	NA	NA	NA	NA	NA	NA	NA	NA	NA	NA	NA	NA	NA	NA	NA	NA	NA	NA	NA	NA	NA	NA	NA	no.reps	no.peps
FBgn0027505	CG7061	2L	Rab3 GTPase activating protein	Rab3-GAP	DmSP2	NA	NA	NA	NA	NA	NA	NA	NA	NA	NA	NA	NA	NA	NA	NA	NA	NA	NA	NA	NA	NA	NA	NA	NA	NA	NA	NA	NA	NA	NA	NA	NA	NA	NA	NA	NA	NA	NA	NA	NA	NA	NA	no.reps	no.peps
FBgn0028560	CG1380	2R	sugar transporter 4	sut4	DmSP2_3	9	3.2415e+08	4.32441e+08	3.24218e+08	3	3.6027e+08	6	3.25567e+07	5.07845e+07	2.5416e+07	5.29124e+07	5.25987e+07	5.13167e+07	6	4.42642e+07	8	1.82708e+08	1.88782e+08	2.51748e+08	2.71997e+08	2.55888e+08	3.13173e+08	3.2509e+08	1.90948e+08	1.82326e+08	1.94182e+08	2.59472e+08	2.88829e+08	2.31056e+08	2.58482e+08	1.76568e+08	1.9205e+08	3.7149e+08	5.23745e+08	5.6906e+08	5.16038e+08	3.76507e+08	5.48301e+08	4.89538e+08	3.68618e+08	8	4.70412e+08	confident	confident
FBgn0031869	CG18304	2L	-	CG18304	DmSP2_3	NA	NA	NA	NA	NA	NA	NA	NA	NA	NA	NA	NA	NA	NA	NA	NA	NA	NA	NA	NA	NA	NA	NA	NA	NA	NA	NA	NA	NA	NA	NA	NA	NA	NA	NA	NA	NA	NA	NA	NA	NA	NA	no.reps	no.peps
FBgn0032136	CG15828	2L	Apolipoprotein lipid transfer particle	Apoltp	DmSP2_3	NA	NA	NA	NA	NA	NA	NA	NA	NA	NA	NA	NA	NA	NA	NA	2	NA	NA	373533	279180	NA	277197	92221	NA	NA	NA	NA	NA	NA	NA	NA	NA	0	652713	277197	92221	0	0	0	0	3	127766	confident	confident
FBgn0032213	CG5390	2L	-	CG5390	DmSP2_3	NA	NA	NA	NA	NA	NA	NA	NA	NA	NA	NA	NA	NA	NA	NA	1	57688152	36333040	189616944	190855584	136086160	144904352	80514248	36883696	800480704	841734080	2459812864	1251643520	NA	NA	2110835328	2435379968	94021192	380472528	280990512	117397944	1642214784	3711456384	0	4546215296	7	1346596080	confident	no.peps
FBgn0032388	CG6686	2L	-	CG6686	DmSP2	NA	NA	NA	NA	NA	NA	NA	NA	NA	NA	NA	NA	NA	NA	NA	NA	NA	NA	NA	NA	NA	NA	NA	NA	NA	NA	NA	NA	NA	NA	NA	NA	NA	NA	NA	NA	NA	NA	NA	NA	NA	NA	no.reps	no.peps
FBgn0032414	CG17211	2L	-	CG17211	DmSP2	NA	NA	NA	NA	NA	NA	NA	NA	NA	NA	NA	NA	NA	NA	NA	NA	NA	NA	NA	NA	NA	NA	NA	NA	NA	NA	NA	NA	NA	NA	NA	NA	NA	NA	NA	NA	NA	NA	NA	NA	NA	NA	no.reps	no.peps
FBgn0032455	CG5792	2L	PIH1 domain containing 1	Pih1D1	DmSP2	NA	NA	NA	NA	NA	NA	NA	NA	NA	NA	NA	NA	NA	NA	NA	NA	NA	NA	NA	NA	NA	NA	NA	NA	NA	NA	NA	NA	NA	NA	NA	NA	NA	NA	NA	NA	NA	NA	NA	NA	NA	NA	no.reps	no.peps
FBgn0033159	CG17800	2R	Down syndrome cell adhesion molecule 1	Dscam1	DmSP2_3	1	9.32746e+06	1.1142e+07	1.91609e+07	3	1.32101e+07	NA	NA	NA	NA	NA	NA	NA	NA	NA	NA	NA	NA	NA	NA	NA	NA	NA	NA	NA	NA	NA	NA	NA	NA	NA	NA	NA	NA	NA	NA	NA	NA	NA	NA	NA	NA	confident	no.peps
FBgn0033669	CG8979	2R	Proteasome inhibitor 31 kDa	PI31	DmSP2_3	12	7.79908e+07	6.37505e+07	4.30132e+07	3	6.15848e+07	7	973174	1.1365e+07	9.14334e+06	1.22825e+07	1.53959e+07	1.57516e+07	6	1.08186e+07	13	3.15659e+07	3.2517e+07	1.23283e+08	1.27459e+08	6.49175e+07	7.72073e+07	3.92559e+07	2.14113e+07	1.81402e+07	1.86268e+07	2.81295e+07	3.03729e+07	2.75853e+07	2.08066e+07	3.83749e+07	4.05554e+07	6.40829e+07	2.50742e+08	1.42125e+08	6.06671e+07	3.67671e+07	5.85024e+07	4.83919e+07	7.89303e+07	8	9.25261e+07	confident	confident
FBgn0033778	CG3790	2R	Beta-alanine transporter	Balat	DmSP2	NA	NA	NA	NA	NA	NA	NA	NA	NA	NA	NA	NA	NA	NA	NA	NA	NA	NA	NA	NA	NA	NA	NA	NA	NA	NA	NA	NA	NA	NA	NA	NA	NA	NA	NA	NA	NA	NA	NA	NA	NA	NA	no.reps	no.peps
FBgn0034380	CG15087	2R	Vacuolar protein sorting 51	Vps51	DmSP2	NA	NA	NA	NA	NA	NA	NA	NA	NA	NA	NA	NA	NA	NA	NA	NA	NA	NA	NA	NA	NA	NA	NA	NA	NA	NA	NA	NA	NA	NA	NA	NA	NA	NA	NA	NA	NA	NA	NA	NA	NA	NA	no.reps	no.peps
FBgn0034926	NA	NA	NA	NA	DmSP2	NA	NA	NA	NA	NA	NA	NA	NA	NA	NA	NA	NA	NA	NA	NA	NA	NA	NA	NA	NA	NA	NA	NA	NA	NA	NA	NA	NA	NA	NA	NA	NA	NA	NA	NA	NA	NA	NA	NA	NA	NA	NA	no.reps	no.peps
FBgn0035171	CG12502	3L	-	CG12502	DmSP2	NA	NA	NA	NA	NA	NA	NA	NA	NA	NA	NA	NA	NA	NA	NA	NA	NA	NA	NA	NA	NA	NA	NA	NA	NA	NA	NA	NA	NA	NA	NA	NA	NA	NA	NA	NA	NA	NA	NA	NA	NA	NA	no.reps	no.peps
FBgn0035197	CG9130	3L	-	CG9130	DmSP2_3	41	2.12399e+09	1.32207e+09	3.68486e+09	3	2.37697e+09	13	3.80758e+07	4.81762e+08	3.99088e+08	6.49482e+08	5.98928e+08	6.68251e+08	6	4.72598e+08	35	7.7142e+08	7.25991e+08	1829431863	1717040533	2152625858	2317826676	9.82397e+08	4.95879e+08	1211671685	1358617747	8.53252e+08	9.52549e+08	1745939308	1794945535	1659654082	1796999065	1497410685	3546472396	4470452534	1.47828e+09	2570289432	1.8058e+09	3540884843	3456653147	8	2.79578e+09	confident	confident
FBgn0035202	NA	NA	NA	NA	DmSP2	NA	NA	NA	NA	NA	NA	NA	NA	NA	NA	NA	NA	NA	NA	NA	NA	NA	NA	NA	NA	NA	NA	NA	NA	NA	NA	NA	NA	NA	NA	NA	NA	NA	NA	NA	NA	NA	NA	NA	NA	NA	NA	no.reps	no.peps
FBgn0035240	CG33791	3L	-	CG33791	DmSP2_3	5	6.74919e+09	1.05216e+10	7.91844e+09	3	8.39641e+09	2	14194937	2.43463e+07	32423274	2.85239e+07	3.23946e+07	34615168	6	2.77497e+07	3	3629932060	3615578179	6709949939	6738162144	7359033729	8486933196	4428939410	2522634186	3263737235	3472855132	3012497323	3411641977	3545357608	3530801401	2905073770	3141762335	7245510239	13448112083	15845966925	6951573596	6736592367	6424139300	7076159009	6046836105	8	8721861203	confident	confident
FBgn0036663	CG9674	3L	-	CG9674	DmSP2_3	6	1.09947e+06	2.42931e+06	402014	3	1.31027e+06	2	279607	132942	NA	390542	81430.1	329788	NA	242862	7	348382	408332	2.07898e+06	2.06767e+06	1.03978e+06	1.12339e+06	736570	371777	NA	NA	180124	192644	NA	NA	NA	98518	756715	4.14665e+06	2.16317e+06	1.10835e+06	0	372768	0	98518	6	1.08077e+06	confident	confident
FBgn0036747	CG6052	3L	-	CG6052	DmSP2	NA	NA	NA	NA	NA	NA	NA	NA	NA	NA	NA	NA	NA	NA	NA	NA	NA	NA	NA	NA	NA	NA	NA	NA	NA	NA	NA	NA	NA	NA	NA	NA	NA	NA	NA	NA	NA	NA	NA	NA	NA	NA	no.reps	no.peps
FBgn0037239	CG11739	3R	Sideroflexin 1/3	Sfxn1-3	DmSP2_3	33	1.1887e+09	1.69244e+09	1.29999e+09	3	1.39371e+09	26	6.20362e+07	3.20068e+08	2.71561e+08	2.90532e+08	3.92975e+08	450671858	6	2.97974e+08	26	6.72509e+08	6.82831e+08	1139725969	1178380527	9.48236e+08	1093306941	8.59951e+08	4.83615e+08	5.0121e+08	5.46497e+08	5.14213e+08	5.85761e+08	7.52374e+08	8.14022e+08	3.98235e+08	4.37628e+08	1.35534e+09	2318106496	2.04154e+09	1.34357e+09	1.04771e+09	1.09997e+09	1566396706	8.35864e+08	8	1.45106e+09	confident	confident
FBgn0037338	CG10018	3R	Snm1	Snm1	DmSP2	NA	NA	NA	NA	NA	NA	NA	NA	NA	NA	NA	NA	NA	NA	NA	NA	NA	NA	NA	NA	NA	NA	NA	NA	NA	NA	NA	NA	NA	NA	NA	NA	NA	NA	NA	NA	NA	NA	NA	NA	NA	NA	no.reps	no.peps
FBgn0037546	CG7918	3R	muscarinic Acetylcholine Receptor, B-type	mAChR-B	DmSP2	NA	NA	NA	NA	NA	NA	NA	NA	NA	NA	NA	NA	NA	NA	NA	NA	NA	NA	NA	NA	NA	NA	NA	NA	NA	NA	NA	NA	NA	NA	NA	NA	NA	NA	NA	NA	NA	NA	NA	NA	NA	NA	no.reps	no.peps
FBgn0037607	CG8036	3R	-	CG8036	DmSP2_3	46	1.60605e+09	2.43156e+09	1.82511e+09	3	1.95424e+09	32	1.13515e+08	3.27695e+08	2.8838e+08	3.52232e+08	3.92423e+08	4.42704e+08	6	3.19492e+08	37	7.10501e+08	7.07591e+08	1426868919	1489506481	1207594969	1418673040	9.27743e+08	5.51808e+08	563099644	602042083	6.36832e+08	723949169	7.56229e+08	7.79341e+08	5.21052e+08	5.53455e+08	1.41809e+09	2916375400	2626268009	1.47955e+09	1165141727	1.36078e+09	1.53557e+09	1.07451e+09	8	1.69704e+09	confident	confident
FBgn0037625	CG11768	3R	-	CG11768	DmSP2	NA	NA	NA	NA	NA	NA	NA	NA	NA	NA	NA	NA	NA	NA	NA	NA	NA	NA	NA	NA	NA	NA	NA	NA	NA	NA	NA	NA	NA	NA	NA	NA	NA	NA	NA	NA	NA	NA	NA	NA	NA	NA	no.reps	no.peps
FBgn0037808	NA	NA	NA	NA	DmSP2	NA	NA	NA	NA	NA	NA	NA	NA	NA	NA	NA	NA	NA	NA	NA	NA	NA	NA	NA	NA	NA	NA	NA	NA	NA	NA	NA	NA	NA	NA	NA	NA	NA	NA	NA	NA	NA	NA	NA	NA	NA	NA	no.reps	no.peps
FBgn0037836	CG14692	3R	-	CG14692	DmSP2	NA	NA	NA	NA	NA	NA	NA	NA	NA	NA	NA	NA	NA	NA	NA	NA	NA	NA	NA	NA	NA	NA	NA	NA	NA	NA	NA	NA	NA	NA	NA	NA	NA	NA	NA	NA	NA	NA	NA	NA	NA	NA	no.reps	no.peps
FBgn0037970	CG12201	3R	Glutamate Carrier 2	GC2	DmSP2_3	18	5.71933e+08	7.28813e+08	5.39068e+08	3	6.13271e+08	13	3.32323e+07	1.48194e+08	1.10318e+08	1.46352e+08	1.741e+08	1.92391e+08	6	1.34098e+08	17	3.11938e+08	3.1245e+08	5.49211e+08	5.51808e+08	5.02583e+08	5.69204e+08	415848370	2.19088e+08	2.77814e+08	2.96806e+08	3.0095e+08	333392878	2.80144e+08	2.43819e+08	2.36481e+08	2.55604e+08	6.24388e+08	1.10102e+09	1.07179e+09	6.34937e+08	5.7462e+08	6.34343e+08	5.23962e+08	4.92085e+08	8	7.07143e+08	confident	confident
FBgn0038395	CG10407	3R	-	CG10407	DmSP2_3	18	1.45668e+08	5.36316e+08	3.37904e+08	3	3.39963e+08	15	2.27673e+07	6.21208e+07	8.02361e+07	9.07019e+07	1.355e+08	1.52378e+08	6	9.06173e+07	20	2.2686e+08	2.37089e+08	2.74181e+08	2.78133e+08	4.38325e+08	5.15702e+08	3.20583e+08	1.99241e+08	1.70249e+08	1.76652e+08	3.12507e+08	3.62297e+08	1.44928e+08	1.54885e+08	1.04142e+08	1.11159e+08	4.63949e+08	5.52314e+08	9.54027e+08	5.19824e+08	3.46901e+08	6.74804e+08	299812962	2.15301e+08	8	5.03367e+08	confident	confident
FBgn0038544	NA	NA	NA	NA	DmSP2	NA	NA	NA	NA	NA	NA	NA	NA	NA	NA	NA	NA	NA	NA	NA	NA	NA	NA	NA	NA	NA	NA	NA	NA	NA	NA	NA	NA	NA	NA	NA	NA	NA	NA	NA	NA	NA	NA	NA	NA	NA	NA	no.reps	no.peps
FBgn0038578	CG7957	3R	Mediator complex subunit 17	MED17	DmSP2	NA	NA	NA	NA	NA	NA	NA	NA	NA	NA	NA	NA	NA	NA	NA	NA	NA	NA	NA	NA	NA	NA	NA	NA	NA	NA	NA	NA	NA	NA	NA	NA	NA	NA	NA	NA	NA	NA	NA	NA	NA	NA	no.reps	no.peps
FBgn0038685	CG14282	3R	-	CG14282	DmSP2_3	18	7.43587e+08	8.39837e+08	6.01414e+08	3	7.28279e+08	10	3.63336e+07	2.33459e+08	1.78519e+08	2.37878e+08	2.39828e+08	2.88971e+08	6	2.02498e+08	16	9.68137e+07	9.55213e+07	1.81611e+08	1.8274e+08	1.5533e+08	1.75311e+08	124383919	7.08136e+07	9.37232e+07	9.96836e+07	9.97594e+07	1.13412e+08	6.95045e+07	7.77186e+07	8.83122e+07	9.65024e+07	1.92335e+08	3.64351e+08	330641320	1.95198e+08	1.93407e+08	2.13172e+08	1.47223e+08	1.84815e+08	8	2.27643e+08	confident	confident
FBgn0038740	CG4562	3R	-	CG4562	DmSP2	NA	NA	NA	NA	NA	NA	NA	NA	NA	NA	NA	NA	NA	NA	NA	NA	NA	NA	NA	NA	NA	NA	NA	NA	NA	NA	NA	NA	NA	NA	NA	NA	NA	NA	NA	NA	NA	NA	NA	NA	NA	NA	no.reps	no.peps
FBgn0038797	CG4323	3R	Dicarboxylate carrier 2	Dic2	DmSP2_3	21	4.15498e+08	6.2789e+08	3.96968e+08	3	4.80118e+08	16	3.6584e+07	1.39474e+08	9.9714e+07	1.03208e+08	1.26565e+08	1.32656e+08	6	1.06367e+08	20	3.4654e+08	3.43704e+08	5.86207e+08	5.94174e+08	4.94487e+08	5.77285e+08	4.48829e+08	2.60789e+08	2.80355e+08	2.9253e+08	339364520	3.88627e+08	244138545	2.72436e+08	2.46305e+08	2.64657e+08	6.90244e+08	1.18038e+09	1071772335	7.09618e+08	5.72884e+08	7.27992e+08	5.16575e+08	5.10962e+08	8	7.47553e+08	confident	confident
FBgn0038926	CG13409	3R	-	CG13409	DmSP2	NA	NA	NA	NA	NA	NA	NA	NA	NA	NA	NA	NA	NA	NA	NA	NA	NA	NA	NA	NA	NA	NA	NA	NA	NA	NA	NA	NA	NA	NA	NA	NA	NA	NA	NA	NA	NA	NA	NA	NA	NA	NA	no.reps	no.peps
FBgn0039152	CG6129	3R	Rootletin	Root	DmSP2	NA	NA	NA	NA	NA	NA	NA	NA	NA	NA	NA	NA	NA	NA	NA	NA	NA	NA	NA	NA	NA	NA	NA	NA	NA	NA	NA	NA	NA	NA	NA	NA	NA	NA	NA	NA	NA	NA	NA	NA	NA	NA	no.reps	no.peps
FBgn0039214	CG5794	3R	puffyeye	puf	DmSP2	NA	NA	NA	NA	NA	NA	NA	NA	NA	NA	NA	NA	NA	NA	NA	NA	NA	NA	NA	NA	NA	NA	NA	NA	NA	NA	NA	NA	NA	NA	NA	NA	NA	NA	NA	NA	NA	NA	NA	NA	NA	NA	no.reps	no.peps
FBgn0039555	CG12261	3R	mitochondrial ribosomal protein S22	mRpS22	DmSP2	NA	NA	NA	NA	NA	NA	NA	NA	NA	NA	NA	NA	NA	NA	NA	NA	NA	NA	NA	NA	NA	NA	NA	NA	NA	NA	NA	NA	NA	NA	NA	NA	NA	NA	NA	NA	NA	NA	NA	NA	NA	NA	no.reps	no.peps
FBgn0039877	CG2118	3R	Methylcrotonoyl-CoA carboxylase 1	Mccc1	DmSP2	NA	NA	NA	NA	NA	NA	NA	NA	NA	NA	NA	NA	NA	NA	NA	NA	NA	NA	NA	NA	NA	NA	NA	NA	NA	NA	NA	NA	NA	NA	NA	NA	NA	NA	NA	NA	NA	NA	NA	NA	NA	NA	no.reps	no.peps
FBgn0039959	NA	NA	NA	NA	DmSP2	NA	NA	NA	NA	NA	NA	NA	NA	NA	NA	NA	NA	NA	NA	NA	NA	NA	NA	NA	NA	NA	NA	NA	NA	NA	NA	NA	NA	NA	NA	NA	NA	NA	NA	NA	NA	NA	NA	NA	NA	NA	NA	no.reps	no.peps
FBgn0040028	CG17450	X	-	CG17450	DmSP2_3	59	3.06356e+09	4.26382e+09	2.77211e+09	3	3.3665e+09	46	1.25237e+08	7.37527e+08	5.17759e+08	9.33411e+08	9.8383e+08	1.00354e+09	6	7.16885e+08	48	1594059928	1607970714	2965174885	3024742771	2577708727	2980238240	1914809263	1120155701	1155484592	1233382919	1184337871	1359528201	863561502	8.94356e+08	9.45866e+08	1028618159	3202030642	5989917656	5557946967	3034964964	2388867511	2543866072	1.75792e+09	1.97448e+09	8	3.30625e+09	confident	confident
FBgn0040918	CG3576	X	schlank	schlank	DmSP2	NA	NA	NA	NA	NA	NA	NA	NA	NA	NA	NA	NA	NA	NA	NA	NA	NA	NA	NA	NA	NA	NA	NA	NA	NA	NA	NA	NA	NA	NA	NA	NA	NA	NA	NA	NA	NA	NA	NA	NA	NA	NA	no.reps	no.peps
FBgn0043362	CG14001	2L	blue cheese	bchs	DmSP2_3	NA	NA	NA	NA	NA	NA	NA	NA	NA	NA	NA	NA	NA	NA	NA	NA	NA	NA	NA	NA	NA	NA	NA	NA	NA	NA	NA	NA	NA	NA	NA	NA	NA	NA	NA	NA	NA	NA	NA	NA	NA	NA	no.reps	no.peps
FBgn0046874	CG33720	3R	PFTAIRE-interacting factor 1B	Pif1B	DmSP2_3	39	3.2208e+08	4.5243e+08	3.33705e+08	3	3.69405e+08	14	9.83754e+06	6.52533e+07	4.57305e+07	8.20496e+07	8.19157e+07	9.39565e+07	6	6.31239e+07	37	255236871	248093643	4.3841e+08	4.34993e+08	4.02392e+08	4.45082e+08	3.07529e+08	1.48639e+08	1.79951e+08	187026787	1.77933e+08	1.97068e+08	171479398	1.90089e+08	1.83735e+08	1.98703e+08	503330514	8.73403e+08	8.47474e+08	4.56168e+08	3.66978e+08	375000620	3.61569e+08	3.82438e+08	8	5.20795e+08	confident	confident
FBgn0050122	CG30122	2R	-	CG30122	DmSP2	NA	NA	NA	NA	NA	NA	NA	NA	NA	NA	NA	NA	NA	NA	NA	NA	NA	NA	NA	NA	NA	NA	NA	NA	NA	NA	NA	NA	NA	NA	NA	NA	NA	NA	NA	NA	NA	NA	NA	NA	NA	NA	no.reps	no.peps
FBgn0051872	CG31872	2L	-	CG31872	DmSP2_3	12	1.94429e+08	7.24397e+07	3.64667e+07	3	1.01112e+08	13	2.40247e+06	4.53614e+07	4.17476e+07	1.31066e+08	6.84643e+07	6.99788e+07	6	5.98368e+07	17	122119629	1.25947e+08	6.64645e+08	6.83945e+08	3.70828e+08	4.21524e+08	6.35087e+08	3.79405e+08	2.08864e+08	2.12831e+08	9.80262e+06	1.51477e+07	2.51172e+08	2.41037e+08	6.79809e+07	7.00246e+07	2.48067e+08	1.34859e+09	7.92351e+08	1.01449e+09	4.21695e+08	2.49503e+07	4.92209e+08	1.38005e+08	8	5.60045e+08	confident	confident
FBgn0052392	CG32392	3L	Radial spoke head protein 3	Rsph3	DmSP2_3	26	3.50935e+08	4.03657e+08	2.2336e+08	3	3.25984e+08	18	5.42449e+06	4.63188e+07	4.80358e+07	6.22491e+07	7.00282e+07	7.64098e+07	6	5.1411e+07	20	1.13913e+08	112103165	3.07442e+08	3.05135e+08	2.23349e+08	2.48007e+08	172303011	9.60894e+07	9.83281e+07	1.05416e+08	1.25828e+08	1.34473e+08	1.12869e+08	1.13963e+08	112755446	1.17124e+08	2.26016e+08	6.12576e+08	4.71356e+08	2.68392e+08	2.03744e+08	2.60301e+08	2.26833e+08	2.29879e+08	8	3.12387e+08	confident	confident
FBgn0052580	CG32580	X	Mucin 14A	Muc14A	DmSP2	NA	NA	NA	NA	NA	NA	NA	NA	NA	NA	NA	NA	NA	NA	NA	NA	NA	NA	NA	NA	NA	NA	NA	NA	NA	NA	NA	NA	NA	NA	NA	NA	NA	NA	NA	NA	NA	NA	NA	NA	NA	NA	no.reps	no.peps
FBgn0053208	CG33208	3R	Molecule interacting with CasL	Mical	DmSP2	NA	NA	NA	NA	NA	NA	NA	NA	NA	NA	NA	NA	NA	NA	NA	NA	NA	NA	NA	NA	NA	NA	NA	NA	NA	NA	NA	NA	NA	NA	NA	NA	NA	NA	NA	NA	NA	NA	NA	NA	NA	NA	no.reps	no.peps
FBgn0053519	CG33519	2R	Unc-89	Unc-89	DmSP2_3	NA	NA	NA	NA	NA	NA	15	72863.8	314311	448035	6.58658e+06	134522	936470	6	1.41546e+06	3	NA	NA	775851	795753	NA	339686	NA	NA	NA	NA	NA	NA	NA	NA	NA	NA	0	1.5716e+06	339686	0	0	0	0	0	2	238911	confident	confident
FBgn0062517	CG16984	3L	-	CG16984	DmSP2_3	32	4.05318e+08	7.16781e+08	5.69965e+08	3	5.64021e+08	19	2.55016e+07	1.14688e+08	8.91911e+07	1.33609e+08	1.37237e+08	1.37431e+08	6	1.06276e+08	25	2.74282e+08	280771127	4.92717e+08	5.10297e+08	5.02948e+08	5.87067e+08	3.35097e+08	1.95019e+08	2.11795e+08	2.31767e+08	2.52947e+08	2.69009e+08	2.4912e+08	1.84643e+08	2.09266e+08	2.28736e+08	5.55053e+08	1.00301e+09	1.09001e+09	5.30116e+08	4.43562e+08	5.21956e+08	4.33763e+08	4.38002e+08	8	6.26935e+08	confident	confident
FBgn0083960	CG34124	2L	-	CG34124	DmSP2_3	65	3.20935e+08	3.65835e+08	2.32202e+08	3	3.06324e+08	55	9.67595e+06	6.55155e+07	4.19167e+07	8.13734e+07	8.27197e+07	8.89879e+07	6	6.16982e+07	73	1.7452e+08	173825963	3.3271e+08	3.26365e+08	2.87483e+08	3.20449e+08	2.26953e+08	1.17818e+08	1.28458e+08	1.50354e+08	144026753	1.64743e+08	6.70427e+07	7.13011e+07	113951030	1.23239e+08	3.48346e+08	659075143	6.07932e+08	3.44772e+08	278812219	3.0877e+08	1.38344e+08	2.3719e+08	8	3.65405e+08	confident	confident
FBgn0083975	CG34139	3R	Neuroligin 4	Nlg4	DmSP2	NA	NA	NA	NA	NA	NA	NA	NA	NA	NA	NA	NA	NA	NA	NA	NA	NA	NA	NA	NA	NA	NA	NA	NA	NA	NA	NA	NA	NA	NA	NA	NA	NA	NA	NA	NA	NA	NA	NA	NA	NA	NA	no.reps	no.peps
FBgn0086408	CG3622	2R	stall	stl	DmSP2	NA	NA	NA	NA	NA	NA	NA	NA	NA	NA	NA	NA	NA	NA	NA	NA	NA	NA	NA	NA	NA	NA	NA	NA	NA	NA	NA	NA	NA	NA	NA	NA	NA	NA	NA	NA	NA	NA	NA	NA	NA	NA	no.reps	no.peps
FBgn0086690	CG33957	3L	Pericentrin-like protein	Plp	DmSP2	NA	NA	NA	NA	NA	NA	NA	NA	NA	NA	NA	NA	NA	NA	NA	NA	NA	NA	NA	NA	NA	NA	NA	NA	NA	NA	NA	NA	NA	NA	NA	NA	NA	NA	NA	NA	NA	NA	NA	NA	NA	NA	no.reps	no.peps
FBgn0086783	NA	NA	NA	NA	DmSP2	NA	NA	NA	NA	NA	NA	NA	NA	NA	NA	NA	NA	NA	NA	NA	NA	NA	NA	NA	NA	NA	NA	NA	NA	NA	NA	NA	NA	NA	NA	NA	NA	NA	NA	NA	NA	NA	NA	NA	NA	NA	NA	no.reps	no.peps
FBgn0086902	NA	NA	NA	NA	DmSP2	NA	NA	NA	NA	NA	NA	NA	NA	NA	NA	NA	NA	NA	NA	NA	NA	NA	NA	NA	NA	NA	NA	NA	NA	NA	NA	NA	NA	NA	NA	NA	NA	NA	NA	NA	NA	NA	NA	NA	NA	NA	NA	no.reps	no.peps
FBgn0259744	NA	NA	NA	NA	DmSP2	NA	NA	NA	NA	NA	NA	NA	NA	NA	NA	NA	NA	NA	NA	NA	NA	NA	NA	NA	NA	NA	NA	NA	NA	NA	NA	NA	NA	NA	NA	NA	NA	NA	NA	NA	NA	NA	NA	NA	NA	NA	NA	no.reps	no.peps
FBgn0260003	CG34157	3R	Dystrophin	Dys	DmSP2	NA	NA	NA	NA	NA	NA	NA	NA	NA	NA	NA	NA	NA	NA	NA	NA	NA	NA	NA	NA	NA	NA	NA	NA	NA	NA	NA	NA	NA	NA	NA	NA	NA	NA	NA	NA	NA	NA	NA	NA	NA	NA	no.reps	no.peps
FBgn0260745	CG3359	3R	midline fasciclin	mfas	DmSP2_3	4	3.79956e+06	5.23701e+06	3.51221e+06	3	4.18292e+06	10	520147	8.31563e+06	5.06985e+06	1.13097e+07	4.03759e+06	3.22126e+07	6	1.02443e+07	21	1.4264e+07	1.38847e+07	2.06548e+07	2.17667e+07	2.13721e+07	2.63002e+07	8.84481e+07	4.89893e+07	8.23403e+06	7.65072e+06	8.24496e+06	8.53806e+06	1.26998e+07	1.12287e+07	2.95384e+06	2.7474e+06	2.81487e+07	4.24215e+07	4.76724e+07	1.37437e+08	1.58847e+07	1.6783e+07	2.39285e+07	5.70124e+06	8	3.97472e+07	confident	confident
FBgn0261016	CG42600	2R	closca	clos	DmSP2	NA	NA	NA	NA	NA	NA	NA	NA	NA	NA	NA	NA	NA	NA	NA	NA	NA	NA	NA	NA	NA	NA	NA	NA	NA	NA	NA	NA	NA	NA	NA	NA	NA	NA	NA	NA	NA	NA	NA	NA	NA	NA	no.reps	no.peps
FBgn0261625	CG42708	2R	Glutaminase	GLS	DmSP2_3	26	4.28514e+08	5.52055e+08	6.22989e+08	3	5.34519e+08	21	1.82033e+07	9.41045e+07	7.7375e+07	1.08481e+08	1.16991e+08	1.2374e+08	6	8.9816e+07	27	2.20419e+08	2.32548e+08	4.0966e+08	4.44671e+08	3.83689e+08	4.55962e+08	298048427	1.71244e+08	2.06456e+08	2.19421e+08	2.30028e+08	2.59026e+08	2.27453e+08	1.88059e+08	1.90183e+08	2.01592e+08	4.52967e+08	8.54331e+08	8.39651e+08	4.69292e+08	4.25876e+08	489053861	4.15512e+08	3.91774e+08	8	5.42307e+08	confident	confident
FBgn0261788	CG42734	3L	Ankyrin 2	Ank2	DmSP2	NA	NA	NA	NA	NA	NA	NA	NA	NA	NA	NA	NA	NA	NA	NA	NA	NA	NA	NA	NA	NA	NA	NA	NA	NA	NA	NA	NA	NA	NA	NA	NA	NA	NA	NA	NA	NA	NA	NA	NA	NA	NA	no.reps	no.peps
FBgn0004893	CG10021	2L	brother of odd with entrails limited	bowl	DmSP3	NA	NA	NA	NA	NA	NA	NA	NA	NA	NA	NA	NA	NA	NA	NA	NA	NA	NA	NA	NA	NA	NA	NA	NA	NA	NA	NA	NA	NA	NA	NA	NA	NA	NA	NA	NA	NA	NA	NA	NA	NA	NA	no.reps	no.peps
FBgn0000721	CG10033	2L	foraging	for	DmSP3	NA	NA	NA	NA	NA	NA	1	17195.4	278182	93538.4	249593	1.24806e+06	140993	6	337927	1	1.72972e+06	220179	241044	212223	309559	277962	1.20235e+06	95692.3	3.09305e+06	3.56076e+06	824610	1.05966e+06	614167	636885	1.44231e+06	1.49282e+06	1.9499e+06	453268	587521	1.29804e+06	6.65381e+06	1.88427e+06	1.25105e+06	2.93513e+06	8	2.12662e+06	confident	found
FBgn0001149	CG10045	3R	Glutathione S transferase D1	GstD1	DmSP3	12	2.06519e+08	3.51871e+08	2.26782e+08	3	2.61724e+08	6	8.72818e+06	2.26627e+07	3.24034e+07	4.10272e+07	3.18799e+07	6.90103e+07	6	3.42853e+07	11	5.8646e+07	5.80155e+07	2.2334e+08	2.24596e+08	2.04975e+08	2.39616e+08	8.59086e+07	5.21801e+07	7.25481e+07	7.54118e+07	1.05783e+08	1.2021e+08	1.11774e+08	1.16759e+08	3.34357e+07	3.6306e+07	1.16661e+08	4.47936e+08	4.44591e+08	1.38089e+08	1.4796e+08	2.25994e+08	2.28533e+08	6.97417e+07	8	2.27438e+08	confident	confident
FBgn0000044	CG10067	2R	Actin 57B	Act57B	DmSP3	4	2.24388e+07	9.25139e+07	7.7456e+07	3	6.41362e+07	6	9.06366e+07	5.1669e+08	8.06724e+08	2.40197e+09	5.49534e+08	1.52906e+09	6	9.82437e+08	6	4.91838e+08	5.00833e+08	5089130656	5177435761	2515305865	2941479919	1364536578	7.75101e+08	3.73748e+08	3.92369e+08	5.21178e+08	5.98926e+08	1003099243	9.85894e+08	3.77097e+08	3.98348e+08	9.92671e+08	10266566417	5456785784	2.13964e+09	766116289	1.1201e+09	1.98899e+09	7.75444e+08	8	2.93829e+09	confident	confident
FBgn0038020	CG10091	3R	Glutathione S transferase D9	GstD9	DmSP3	2	1.5952e+07	1.847e+07	9.01814e+06	3	1.448e+07	1	NA	5.79799e+06	3235336	3.55492e+06	6.67704e+06	4902411	NA	4.83354e+06	1	NA	NA	796328	390449	NA	250833	NA	NA	NA	NA	NA	NA	NA	NA	NA	NA	0	1.18678e+06	250833	0	0	0	0	0	2	179701	confident	confident
FBgn0038033	CG10097	3R	-	CG10097	DmSP3	7	3.82986e+07	342987	420515	3	1.30207e+07	1	NA	150326	NA	719153	735611	NA	NA	535030	7	9.44677e+06	9.12066e+06	15455237	1.61112e+07	1.52953e+07	1.75908e+07	1.55569e+07	8.84145e+06	1.43468e+07	1.42898e+07	1.07796e+06	NA	NA	NA	4.53694e+06	4.36515e+06	1.85674e+07	3.15664e+07	3.28862e+07	2.43983e+07	2.86366e+07	1.07796e+06	0	8.9021e+06	7	1.82544e+07	confident	confident
FBgn0010397	CG10119	2R	Lamin C	LamC	DmSP3	4	794629	3.18494e+06	5.87589e+06	3	3.28515e+06	15	1.12632e+06	6.23205e+06	1.41432e+07	1.56409e+07	9.72201e+06	1.78783e+07	6	1.07905e+07	18	4.00598e+06	5.57525e+06	6.83166e+07	7.1287e+07	6.00345e+07	6.94699e+07	2.60504e+07	1.4296e+07	4.65596e+06	9.36141e+06	7.94806e+06	9.08519e+06	9.46173e+06	6.4088e+06	4.64617e+06	4.76861e+06	9.58123e+06	1.39604e+08	1.29504e+08	4.03463e+07	1.40174e+07	1.70333e+07	1.58705e+07	9.41478e+06	8	4.69214e+07	confident	confident
FBgn0028567	CG1014	3L	robl62A	robl62A	DmSP3	1	1.32622e+07	1.20627e+07	6.42599e+06	3	1.05836e+07	2	1.08815e+06	5.11554e+06	3.71868e+06	4.7614e+06	6.70684e+06	6.72663e+06	6	4.68621e+06	4	5072583	5.09467e+06	1.69111e+07	1.73806e+07	17622501	2.12836e+07	8.94869e+06	6.21491e+06	9.99489e+06	10750824	1.37578e+07	1.38141e+07	2.28178e+07	2.37051e+07	1.89303e+07	2.02827e+07	1.01673e+07	3.42917e+07	3.89061e+07	1.51636e+07	2.07457e+07	2.7572e+07	4.6523e+07	3.9213e+07	8	2.90728e+07	confident	confident
FBgn0033952	CG10143	2R	Adenosine deaminase-related growth factor E	Adgf-E	DmSP3	15	1.01904e+08	1.32619e+08	7.88376e+07	3	1.04454e+08	18	4.96349e+06	4.35414e+07	25276605	4.91981e+07	5.30256e+07	5.4623e+07	6	3.8438e+07	21	9.62345e+07	9.76758e+07	1.84722e+08	1.84729e+08	1.60744e+08	1.91199e+08	1.26691e+08	6.87414e+07	6.37793e+07	7.10551e+07	7.56378e+07	8.40334e+07	3.81946e+07	3.93052e+07	5.93421e+07	6.40836e+07	1.9391e+08	3.69451e+08	3.51943e+08	1.95432e+08	1.34834e+08	1.59671e+08	7.74998e+07	1.23426e+08	8	2.00771e+08	confident	confident
FBgn0001258	CG10160	3L	Lactate dehydrogenase	Ldh	DmSP3	12	3.62908e+07	1.07341e+08	5.24934e+07	3	6.5375e+07	6	5.43089e+06	7.26103e+06	3.41085e+06	6.96789e+06	6.78753e+06	1.11596e+07	6	6.83629e+06	12	21007051	2.09506e+07	3.34858e+07	3.53327e+07	4.76007e+07	5.4308e+07	3.44376e+07	2.09039e+07	1.12561e+07	1.20627e+07	2.15259e+07	2.44122e+07	8.93124e+06	8.47073e+06	4.89753e+06	5.09167e+06	4.19576e+07	6.88185e+07	1.01909e+08	5.53416e+07	2.33189e+07	4.59381e+07	1.7402e+07	9.9892e+06	8	4.55843e+07	confident	confident
FBgn0039084	CG10175	3R	-	CG10175	DmSP3	1	1.69859e+06	2.41453e+06	2.66724e+06	3	2.26012e+06	3	272582	715694	732018	666724	917593	967506	6	712019	3	1527570	1.6627e+06	2.59339e+06	2.68493e+06	2.5102e+06	2.57497e+06	2.26556e+06	1.20253e+06	1.00676e+06	1.0104e+06	1.22402e+06	1.36927e+06	NA	NA	388194	433357	3.19027e+06	5.27833e+06	5.08518e+06	3.46809e+06	2.01716e+06	2.59329e+06	0	821551	7	2.80673e+06	confident	confident
FBgn0014863	CG1019	3R	Muscle LIM protein at 84B	Mlp84B	DmSP3	7	976040	9.00622e+06	1.14574e+07	3	7.14654e+06	5	1.11537e+06	3.41565e+06	6.64075e+06	1.95306e+07	6.80219e+06	1.23877e+07	6	8.31539e+06	9	3.12751e+06	3.19909e+06	4.12219e+07	4.22719e+07	2.05937e+07	2.71774e+07	9.2536e+06	6.33119e+06	2.53278e+06	2.66329e+06	7.78867e+06	8.83902e+06	4.32055e+06	4.52783e+06	2.65233e+06	3.15575e+06	6.32661e+06	8.34938e+07	4.77712e+07	1.55848e+07	5.19607e+06	1.66277e+07	8.84838e+06	5.80808e+06	8	2.37071e+07	confident	confident
FBgn0284220	CG10223	2L	Topoisomerase 2	Top2	DmSP3	NA	NA	NA	NA	NA	NA	NA	NA	NA	NA	NA	NA	NA	NA	NA	NA	NA	NA	NA	NA	NA	NA	NA	NA	NA	NA	NA	NA	NA	NA	NA	NA	NA	NA	NA	NA	NA	NA	NA	NA	NA	NA	no.reps	no.peps
FBgn0035695	CG10226	3L	-	CG10226	DmSP3	NA	NA	NA	NA	NA	NA	NA	NA	NA	NA	NA	NA	NA	NA	NA	NA	NA	NA	NA	NA	NA	NA	NA	NA	NA	NA	NA	NA	NA	NA	NA	NA	NA	NA	NA	NA	NA	NA	NA	NA	NA	NA	no.reps	no.peps
FBgn0002526	CG10236	3L	Laminin A	LanA	DmSP3	NA	NA	NA	NA	NA	NA	17	353200	2.1494e+06	2.0133e+06	1.01132e+07	3.70117e+06	9.64213e+06	6	4.66207e+06	NA	NA	NA	NA	NA	NA	NA	NA	NA	NA	NA	NA	NA	NA	NA	NA	NA	NA	NA	NA	NA	NA	NA	NA	NA	NA	NA	confident	confident
FBgn0039280	CG10238	3R	Molybdenum cofactor synthesis 2B	Mocs2B	DmSP3	1	NA	819967	2.18879e+06	NA	1.50438e+06	1	1.2685e+06	3.47041e+06	2.26541e+06	2630461	1.77334e+06	4230151	6	2.60638e+06	NA	NA	NA	NA	NA	NA	NA	NA	NA	NA	NA	NA	NA	NA	NA	NA	NA	NA	NA	NA	NA	NA	NA	NA	NA	NA	NA	confident	found
FBgn0033984	CG10255	2R	Lap1	Lap1	DmSP3	1	2.02213e+06	2.04681e+06	1.14919e+06	3	1.73938e+06	NA	NA	NA	NA	NA	NA	NA	NA	NA	NA	NA	NA	NA	NA	NA	NA	NA	NA	NA	NA	NA	NA	NA	NA	NA	NA	NA	NA	NA	NA	NA	NA	NA	NA	NA	NA	confident	no.peps
FBgn0038391	CG10278	3R	GATAe	GATAe	DmSP3	1	8.35025e+06	1.35038e+07	1.03819e+07	3	1.07453e+07	NA	NA	NA	NA	NA	NA	NA	NA	NA	NA	NA	NA	NA	NA	NA	NA	NA	NA	NA	NA	NA	NA	NA	NA	NA	NA	NA	NA	NA	NA	NA	NA	NA	NA	NA	NA	confident	no.peps
FBgn0020765	CG10297	3L	Adult cuticle protein 65Aa	Acp65Aa	DmSP3	2	NA	1.2041e+06	NA	NA	1.2041e+06	2	NA	NA	NA	NA	NA	NA	NA	NA	2	NA	NA	NA	361465	3.8042e+06	4.98307e+06	473921	185931	133507	NA	NA	NA	NA	NA	NA	NA	0	361465	8.78727e+06	659852	133507	0	0	0	4	1.24276e+06	confident	confident
FBgn0037432	CG10298	3R	-	CG10298	DmSP3	4	4.70255e+07	6.72804e+07	4.2544e+07	3	5.22833e+07	3	140211	6.85344e+06	3.43917e+06	8.06745e+06	8518014	9211669	6	6.03833e+06	5	2.06886e+07	2.04868e+07	4.47609e+07	5.2642e+07	3.67036e+07	4.27205e+07	3.07006e+07	1.49689e+07	1.57064e+07	2.05982e+07	1.41373e+07	1.39355e+07	18862041	2.38506e+07	1.46187e+07	15140047	4.11755e+07	9.74029e+07	79424073	4.56696e+07	3.63046e+07	2.80728e+07	4.27126e+07	2.97588e+07	8	5.00651e+07	confident	confident
FBgn0261597	CG10305	2L	Ribosomal protein S26	RpS26	DmSP3	2	3.15035e+06	3.57612e+06	4.43502e+06	3	3.7205e+06	2	478420	2.16564e+06	3.93521e+06	4.5858e+06	3.87289e+06	6.05625e+06	6	3.5157e+06	1	1.91129e+06	1.77422e+06	11230410	11333741	6009821	7.11073e+06	4.46945e+06	2.10171e+06	1.90675e+06	1989177	1.58599e+06	1.85283e+06	2.64879e+06	2.63652e+06	1.90755e+06	2099398	3.68552e+06	22564151	1.31206e+07	6571155	3.89593e+06	3438815	5.28531e+06	4.00695e+06	8	7.82105e+06	confident	confident
FBgn0034645	CG10320	2R	NADH dehydrogenase (ubiquinone) B12 subunit	ND-B12	DmSP3	1	1.58786e+06	1.73781e+06	2.29456e+06	3	1.87341e+06	1	NA	2383643	7299866	3.61017e+06	4781990	5829810	NA	4.7811e+06	2	6.58652e+06	5.85996e+06	2.05637e+07	19306895	13948328	15183935	1.09018e+07	5.60335e+06	8.91583e+06	9687531	1.18749e+07	1.36932e+07	NA	NA	10703285	1.13448e+07	12446475	3.98706e+07	29132263	16505197	1.86034e+07	25568145	0	2.20481e+07	7	2.05218e+07	confident	confident
FBgn0003231	CG10360	2L	refractory to sigma P	ref(2)P	DmSP3	NA	NA	NA	NA	NA	NA	NA	NA	NA	NA	NA	NA	NA	NA	NA	NA	NA	NA	NA	NA	NA	NA	NA	NA	NA	NA	NA	NA	NA	NA	NA	NA	NA	NA	NA	NA	NA	NA	NA	NA	NA	NA	no.reps	no.peps
FBgn0039114	CG10374	3R	Lipid storage droplet-1	Lsd-1	DmSP3	1	1.0564e+06	934977	726534	3	905970	NA	NA	NA	NA	NA	NA	NA	NA	NA	1	NA	NA	NA	NA	NA	NA	NA	NA	NA	NA	NA	NA	NA	NA	NA	NA	0	0	0	0	0	0	0	0	0	0	confident	found
FBgn0039300	CG10423	3R	Ribosomal protein S27	RpS27	DmSP3	1	1.15445e+06	1.58881e+06	1.49521e+06	3	1.41282e+06	2	118025	2.08371e+06	1.76198e+06	5.0328e+06	2.5662e+06	6.48503e+06	6	3.00796e+06	2	1.69309e+06	1.42812e+06	10354946	9.85453e+06	6.23399e+06	6.52512e+06	3265909	1.8694e+06	1.18874e+06	1.47e+06	613327	633431	215179	56726.9	756424	911572	3.12121e+06	2.02095e+07	1.27591e+07	5.1353e+06	2.65874e+06	1.24676e+06	271906	1.668e+06	8	5.88381e+06	confident	confident
FBgn0036848	CG10424	3L	NAD(P)HX dehydratase	Naxd	DmSP3	2	661584	1.73458e+06	955622	3	1.11726e+06	3	248046	538586	274916	476782	433514	268933	6	373463	5	3.41232e+06	3451406	6.205e+06	6.67443e+06	6.56727e+06	7.26858e+06	4.58089e+06	2.87681e+06	1.98689e+06	2.13737e+06	2.99361e+06	3.12111e+06	949496	1.0258e+06	1.6346e+06	1.6378e+06	6.86372e+06	1.28794e+07	1.38358e+07	7.4577e+06	4.12427e+06	6.11471e+06	1.9753e+06	3.2724e+06	8	7.06542e+06	confident	confident
FBgn0037057	CG10512	3L	-	CG10512	DmSP3	2	646046	1.00903e+06	155746	3	603609	1	NA	NA	NA	69658.7	82309.4	2.90034e+06	NA	1.01744e+06	2	243433	308556	472772	1.06232e+06	768455	843421	445904	317885	NA	145341	NA	NA	50116.2	27335.1	28034.3	93121	551989	1.5351e+06	1.61188e+06	763789	145341	0	77451.3	121155	7	600837	confident	confident
FBgn0034583	CG10527	2R	-	CG10527	DmSP3	2	4.37723e+06	7.16227e+06	5.2405e+06	3	5.59333e+06	2	139444	984427	434531	2.84497e+06	244819	2240082	6	1.14805e+06	3	1.10037e+06	252385	11357419	1.21339e+07	7.04574e+06	8.91109e+06	2.62816e+06	1.09619e+06	260722	450904	210134	147652	3540965	5.47829e+06	NA	NA	1.35276e+06	2.34913e+07	1.59568e+07	3.72435e+06	711625	357787	9.01926e+06	0	7	6.82674e+06	confident	confident
FBgn0001105	CG10545	X	G protein beta-subunit 13F	Gbeta13F	DmSP3	1	1.50387e+06	1.48322e+07	1.03454e+07	3	8.89381e+06	NA	NA	NA	NA	NA	NA	NA	NA	NA	2	266969	192829	1.60671e+06	1.76123e+06	1.66235e+06	1.7488e+06	409960	350720	NA	58881.5	NA	NA	661740	778117	NA	47534.3	459799	3.36794e+06	3.41115e+06	760680	58881.5	0	1.43986e+06	47534.3	7	1.19323e+06	confident	confident
FBgn0002036	CG10561	2L	-	CG10561	DmSP3	NA	NA	NA	NA	NA	NA	NA	NA	NA	NA	NA	NA	NA	NA	NA	NA	NA	NA	NA	NA	NA	NA	NA	NA	NA	NA	NA	NA	NA	NA	NA	NA	NA	NA	NA	NA	NA	NA	NA	NA	NA	NA	no.reps	no.peps
FBgn0032721	CG10602	2L	-	CG10602	DmSP3	NA	NA	NA	NA	NA	NA	1	NA	15009	NA	77278.5	22145.7	59115.4	NA	43387.1	2	173666	77739.2	797964	1.58304e+06	255976	304604	173251	132997	30136	58189.6	NA	NA	28629.2	31989.4	16458.4	NA	251405	2.381e+06	560580	306248	88325.6	0	60618.6	16458.4	7	458079	confident	confident
FBgn0036286	CG10616	3L	-	CG10616	DmSP3	1	448509	NA	NA	NA	448509	2	85679.3	430285	167383	995700	292603	434827	6	401080	4	202883	NA	2.95694e+06	3.10528e+06	1.74317e+06	1.06418e+06	859052	369339	352789	98754	215527	NA	741388	618465	99840.8	NA	202883	6.06222e+06	2.80735e+06	1.22839e+06	451543	215527	1.35985e+06	99840.8	8	1.55345e+06	confident	confident
FBgn0032729	CG10639	2L	L-2-hydroxyglutarate dehydrogenase	L2HGDH	DmSP3	14	4.99314e+07	5.3006e+07	4.19245e+07	3	4.82873e+07	9	1.65701e+06	7.63249e+06	8.56892e+06	8.78065e+06	9.30672e+06	1.08717e+07	6	7.80291e+06	12	2.41677e+07	2.34388e+07	5.13401e+07	51780917	4.06385e+07	4.5687e+07	3.03837e+07	1.63799e+07	1.50756e+07	1.33806e+07	1.69429e+07	1.83128e+07	7.81519e+06	4.74319e+06	1.23088e+07	1.35671e+07	4.76065e+07	1.03121e+08	8.63256e+07	4.67636e+07	2.84562e+07	3.52557e+07	1.25584e+07	2.58759e+07	8	4.82453e+07	confident	confident
FBgn0004888	CG1065	3L	Succinyl-coenzyme A synthetase alpha subunit 1	Scsalpha1	DmSP3	7	2.59429e+07	4.26081e+07	3.77989e+07	3	3.54499e+07	5	744466	4.62938e+06	3.71155e+06	1.11987e+07	8.1173e+06	8.44518e+06	6	6.1411e+06	9	1.26146e+07	1.18322e+07	4.20313e+07	4.32625e+07	3.88675e+07	4.40443e+07	2.92335e+07	1.6596e+07	1.50615e+07	1.66852e+07	1.17743e+07	9.27858e+06	1.31471e+07	1.26997e+07	1.21001e+07	1.32946e+07	2.44467e+07	8.52938e+07	8.29118e+07	4.58295e+07	3.17467e+07	2.10529e+07	2.58468e+07	2.53947e+07	8	4.28154e+07	confident	confident
FBgn0086710	CG10652	2L	Ribosomal protein L30	RpL30	DmSP3	NA	NA	NA	NA	NA	NA	1	20978.2	2.08141e+06	2.95541e+06	3431157	2.29086e+06	5.45088e+06	6	2.70512e+06	2	1.09678e+06	1164839	8188120	8.30003e+06	5.48229e+06	5.99219e+06	3.08634e+06	1289948	1.89673e+06	2.12424e+06	998206	1.25499e+06	309223	880736	1.29162e+06	2.12578e+06	2.26162e+06	1.64882e+07	1.14745e+07	4.37629e+06	4.02097e+06	2.2532e+06	1.18996e+06	3.41739e+06	8	5.68526e+06	confident	confident
FBgn0032833	CG10664	2L	Cytochrome c oxidase subunit 4	COX4	DmSP3	4	2.6407e+07	3.18942e+07	3.06492e+07	3	2.96501e+07	2	253566	4.59691e+06	6.11717e+06	1.87367e+07	5.56958e+06	1.11843e+07	6	7.74305e+06	3	1.80534e+06	1.69252e+06	2.82474e+07	3.07009e+07	1.19998e+07	1.43369e+07	8.63608e+06	4.12412e+06	3.87116e+06	4.77057e+06	1.90916e+06	2.14399e+06	5.32218e+06	5.82334e+06	2.53158e+06	3.14293e+06	3.49785e+06	5.89483e+07	26336749	1.27602e+07	8.64173e+06	4.05315e+06	1.11455e+07	5674510	8	1.63822e+07	confident	confident
FBgn0035586	CG10671	3L	Fat storage inducing transmembrane protein	Fitm	DmSP3	NA	NA	NA	NA	NA	NA	NA	NA	NA	NA	NA	NA	NA	NA	NA	NA	NA	NA	NA	NA	NA	NA	NA	NA	NA	NA	NA	NA	NA	NA	NA	NA	NA	NA	NA	NA	NA	NA	NA	NA	NA	NA	no.reps	no.peps
FBgn0004400	CG10683	2R	rhino	rhi	DmSP3	1	1.25264e+07	1.25331e+07	1.04067e+07	3	1.18221e+07	NA	NA	NA	NA	NA	NA	NA	NA	NA	NA	NA	NA	NA	NA	NA	NA	NA	NA	NA	NA	NA	NA	NA	NA	NA	NA	NA	NA	NA	NA	NA	NA	NA	NA	NA	NA	confident	no.peps
FBgn0011661	CG10701	X	Moesin	Moe	DmSP3	1	1.78188e+06	2.04107e+06	2.29651e+06	3	2.03982e+06	2	NA	287838	412570	669742	367138	774333	NA	502324	4	902317	948295	3.9981e+06	4.30177e+06	2.51519e+06	3081769	1.94132e+06	1.16451e+06	476022	594411	1.08476e+06	1.11917e+06	78799.8	88648.6	249697	374730	1.85061e+06	8.29987e+06	5.59696e+06	3.10583e+06	1.07043e+06	2.20393e+06	167448	624427	8	2.86494e+06	confident	confident
FBgn0034081	CG10731	2R	-	CG10731	DmSP3	3	3.52818e+06	3.49697e+06	1.98057e+06	3	3.00191e+06	3	1.66939e+06	2.76988e+06	2.61619e+06	3.20306e+06	3.13046e+06	3.54464e+06	6	2.82227e+06	9	2.78549e+06	3.5707e+06	7526943	7.80265e+06	1.27512e+07	1.54818e+07	3.6939e+06	2.55562e+06	5.76614e+06	6.29934e+06	6.58924e+06	7.24804e+06	7.57896e+06	8.48467e+06	7.8456e+06	8.49024e+06	6.35619e+06	1.53296e+07	2.8233e+07	6.24952e+06	1.20655e+07	1.38373e+07	1.60636e+07	1.63358e+07	8	1.43088e+07	confident	confident
FBgn0032769	CG10750	2L	-	CG10750	DmSP3	10	2.88462e+07	3.64678e+07	1.97414e+07	3	2.83518e+07	14	3.54171e+06	1.34596e+07	7.48709e+06	1.72409e+07	1.92001e+07	1.88276e+07	6	1.32928e+07	16	5.85453e+07	5.02521e+07	8.92632e+07	8.50665e+07	7.61103e+07	7.12858e+07	6.97486e+07	33842078	4.25306e+07	4.33984e+07	5.48253e+07	5.64338e+07	2.18518e+07	2.18019e+07	4.06525e+07	3.99562e+07	1.08797e+08	1.7433e+08	1.47396e+08	1.03591e+08	8.5929e+07	1.11259e+08	4.36537e+07	8.06086e+07	8	1.06946e+08	confident	confident
FBgn0036325	CG10752	3L	-	CG10752	DmSP3	1	7.0656e+07	1.47832e+08	1.59314e+08	3	1.25934e+08	NA	NA	NA	NA	NA	NA	NA	NA	NA	NA	NA	NA	NA	NA	NA	NA	NA	NA	NA	NA	NA	NA	NA	NA	NA	NA	NA	NA	NA	NA	NA	NA	NA	NA	NA	NA	confident	no.peps
FBgn0034478	CG10822	2R	-	CG10822	DmSP3	3	1.16759e+07	4.90966e+06	1.94997e+06	3	6.1785e+06	1	51604.3	748042	1.0297e+06	1.35006e+06	1.47452e+06	1.94055e+06	6	1.09908e+06	6	5.44166e+06	5.41578e+06	1.58247e+07	1.65836e+07	8.85293e+06	1.05161e+07	8.87168e+06	4.43555e+06	6.65871e+06	7.2873e+06	1.61952e+07	1.67897e+07	2.21173e+07	177182	9.28476e+06	1.06349e+07	1.08574e+07	3.24082e+07	1.9369e+07	1.33072e+07	1.3946e+07	3.29849e+07	2.22945e+07	1.99196e+07	8	2.06359e+07	confident	confident
FBgn0032972	CG10834	2L	-	CG10834	DmSP3	3	1.17296e+07	7.25897e+06	3.8646e+06	3	7.61772e+06	2	NA	1.35606e+06	1.39847e+06	1.95932e+06	2.41733e+06	1.90677e+06	NA	1.80759e+06	5	6.15686e+06	5.12612e+06	2.41557e+07	2.34717e+07	2.17041e+07	2.54515e+07	1.19305e+07	7.71117e+06	1.3567e+07	1.2511e+07	1.79541e+07	1.98056e+07	1.87468e+07	2.03629e+07	1.40047e+07	1.52137e+07	1.1283e+07	4.76274e+07	4.71555e+07	1.96416e+07	2.6078e+07	3.77597e+07	3.91097e+07	2.92184e+07	8	3.22342e+07	confident	confident
FBgn0028858	CG10839	2L	-	CG10839	DmSP3	3	1.50186e+07	8.94275e+06	5.47789e+06	3	9.81308e+06	1	NA	40340.2	58096.6	75331.4	127386	NA	NA	75288.4	5	3.18398e+06	2.57178e+06	6.97979e+06	6.10636e+06	3.22803e+06	4.00695e+06	4.09863e+06	2.60647e+06	1.90584e+06	2.0123e+06	142804	1.06976e+06	2.68612e+07	36207737	172879	1.21785e+06	5.75575e+06	1.30862e+07	7.23497e+06	6.7051e+06	3.91815e+06	1.21257e+06	6.3069e+07	1.39073e+06	8	1.27965e+07	confident	confident
FBgn0035471	CG10849	3L	Sc2	Sc2	DmSP3	4	1.3449e+07	5.77356e+06	4.08961e+06	3	7.77071e+06	1	NA	540231	541611	927757	631949	824726	NA	693255	3	1.63763e+06	1.79459e+06	5.47252e+06	5.6156e+06	2.83932e+06	3.4673e+06	2.44327e+06	1.60359e+06	2.16495e+06	2.4866e+06	265157	214734	NA	NA	594994	683560	3.43222e+06	1.10881e+07	6.30662e+06	4.04686e+06	4.65155e+06	479891	0	1.27855e+06	7	3.91048e+06	confident	confident
FBgn0032520	CG10859	2L	-	CG10859	DmSP3	31	4.31468e+08	5.05572e+08	3.38172e+08	3	4.25071e+08	21	8.81278e+06	7.86415e+07	5.4254e+07	1.07402e+08	1.10301e+08	1.1147e+08	6	7.84802e+07	30	2.44471e+08	2.48369e+08	4.57968e+08	4.64027e+08	4.10695e+08	4.74176e+08	3.13372e+08	1.78095e+08	1.60492e+08	1.80049e+08	1.83718e+08	2.11083e+08	1.91713e+08	1.96698e+08	1.54865e+08	162896921	4.9284e+08	9.21995e+08	8.84871e+08	4.91467e+08	3.40541e+08	3.94801e+08	3.88411e+08	3.17762e+08	8	5.29086e+08	confident	confident
FBgn0027552	CG10863	3L	-	CG10863	DmSP3	14	2.50827e+07	1.49619e+08	7.86879e+07	3	8.44633e+07	8	6.05742e+06	5.06663e+06	3.99164e+06	9.86504e+06	7.31111e+06	1.40925e+07	6	7.73072e+06	12	2.05912e+07	2.12432e+07	4.59087e+07	4.80884e+07	6.89316e+07	7.63168e+07	4.19771e+07	2.53964e+07	1.6669e+07	1.85368e+07	2.08447e+07	2.183e+07	1.7358e+07	2.01908e+07	7.33109e+06	8.18577e+06	4.18344e+07	9.39971e+07	1.45248e+08	6.73735e+07	3.52058e+07	4.26747e+07	3.75488e+07	1.55169e+07	8	5.99249e+07	confident	confident
FBgn0283535	CG1088	3R	Vacuolar H[+]-ATPase 26kD subunit	Vha26	DmSP3	NA	NA	NA	NA	NA	NA	13	4.37948e+06	2.87433e+07	2.8941e+07	3.95498e+07	3.58239e+07	5.21361e+07	6	3.15956e+07	NA	NA	NA	NA	NA	NA	NA	NA	NA	NA	NA	NA	NA	NA	NA	NA	NA	NA	NA	NA	NA	NA	NA	NA	NA	NA	NA	confident	confident
FBgn0039235	CG10899	3R	Carbonic anhydrase 4	CAH4	DmSP3	2	277579	382826	124129	3	261511	NA	NA	NA	NA	NA	NA	NA	NA	NA	3	28025.1	NA	NA	52165.4	NA	NA	51618.3	NA	121478	34660.3	NA	NA	275249	313038	194536	218712	28025.1	52165.4	0	51618.3	156138	0	588286	413249	6	161185	confident	confident
FBgn0037514	CG10919	3R	-	CG10919	DmSP3	3	9.11684e+06	1.20214e+07	1.12252e+07	3	1.07878e+07	3	24668.1	1.62299e+06	1.1208e+06	2.24603e+06	2.28851e+06	1.8839e+06	6	1.53115e+06	4	5.49658e+06	6.03079e+06	1.3596e+07	12401915	1.42413e+07	1.68476e+07	7.50118e+06	4066783	3.6252e+06	3.77242e+06	1149897	1.50353e+06	2.11768e+06	NA	2346011	2.81198e+06	1.15274e+07	2.59979e+07	3.10889e+07	1.1568e+07	7.39761e+06	2.65343e+06	2.11768e+06	5.15799e+06	8	1.21886e+07	confident	confident
FBgn0029969	CG10932	X	-	CG10932	DmSP3	1	351049	1.2205e+06	1.57927e+06	3	1.05027e+06	1	27268.8	205292	1.22954e+06	528315	295575	503573	6	464927	3	294701	335817	3.38192e+06	3.71524e+06	1.40536e+06	1.68959e+06	1.22735e+06	721155	658267	600962	NA	NA	2.08477e+06	1.21468e+06	71957.3	186261	630518	7.09716e+06	3.09495e+06	1.94851e+06	1.25923e+06	0	3.29945e+06	258218	7	2.1985e+06	confident	confident
FBgn0036316	CG10960	3L	nebulosa	nebu	DmSP3	3	6.4885e+06	2.2912e+07	1.49046e+07	3	1.47684e+07	2	1.75228e+06	1.42419e+06	1.75058e+06	2.96742e+06	2.28573e+06	4.18699e+06	6	2.39453e+06	3	9.80725e+06	9.93448e+06	13756988	1.28424e+07	1.62491e+07	1.81291e+07	1.20239e+07	5.84593e+06	3.96881e+06	4.21278e+06	6.49671e+06	7322311	2.71566e+06	1.78218e+06	1.34726e+06	1.37285e+06	1.97417e+07	2.65993e+07	3.43782e+07	1.78698e+07	8.18159e+06	1.3819e+07	4.49784e+06	2.72011e+06	8	1.5976e+07	confident	confident
FBgn0030026	CG10964	X	sniffer	sni	DmSP3	5	7.14344e+06	1.306e+07	7.70132e+06	3	9.30159e+06	3	474590	911959	556468	1.02808e+06	1.01734e+06	1.54686e+06	6	922549	10	4.87367e+06	4.86773e+06	6.5991e+06	4.89365e+06	9.38781e+06	9.76594e+06	6.6232e+06	4.83799e+06	6.69903e+06	5.81545e+06	8.12321e+06	7.31439e+06	5009694	5.44245e+06	6.81232e+06	7.99958e+06	9.7414e+06	1.14928e+07	1.91538e+07	1.14612e+07	1.25145e+07	1.54376e+07	1.04521e+07	1.48119e+07	8	1.31332e+07	confident	confident
FBgn0023388	CG1099	2L	Dynamin associated protein 160	Dap160	DmSP3	NA	NA	NA	NA	NA	NA	NA	NA	NA	NA	NA	NA	NA	NA	NA	NA	NA	NA	NA	NA	NA	NA	NA	NA	NA	NA	NA	NA	NA	NA	NA	NA	NA	NA	NA	NA	NA	NA	NA	NA	NA	NA	no.reps	no.peps
FBgn0013954	CG11001	2R	FK506-binding protein 12kD	Fkbp12	DmSP3	2	3.22215e+06	2.96335e+06	1.15517e+06	3	2.44689e+06	NA	NA	NA	NA	NA	NA	NA	NA	NA	2	192314	153334	2.15444e+06	1.98498e+06	1.20497e+06	1.09407e+06	588461	274684	145040	233389	224603	230900	NA	NA	204796	314689	345648	4.13942e+06	2.29904e+06	863144	378429	455502	0	519484	7	1.12508e+06	confident	confident
FBgn0036318	CG11009	3L	WW domain binding protein 2	Wbp2	DmSP3	3	2.48949e+07	2.81903e+07	1.92548e+07	3	2.41134e+07	3	550676	2.13393e+06	1.62647e+06	2.7187e+06	3.09433e+06	2.95271e+06	6	2.17947e+06	3	1.51664e+07	1.50185e+07	3.15673e+07	3.23015e+07	2.55169e+07	2.7425e+07	2.07328e+07	1.14729e+07	1.17261e+07	1.25722e+07	1.4374e+07	1.56033e+07	2.90864e+06	2.71683e+06	1.01726e+07	1.11678e+07	3.01849e+07	6.38688e+07	5.29419e+07	3.22057e+07	2.42984e+07	2.99774e+07	5.62547e+06	2.13404e+07	8	3.25554e+07	confident	confident
FBgn0000318	CG11024	2L	clot	cl	DmSP3	1	109132	378572	126835	3	204846	NA	NA	NA	NA	NA	NA	NA	NA	NA	1	NA	56959.9	663138	634537	249526	236261	NA	NA	69461.1	NA	NA	NA	NA	NA	NA	NA	56959.9	1.29767e+06	485787	0	69461.1	0	0	0	4	238735	confident	found
FBgn0028372	CG11025	2R	isopeptidase-T-3	isopeptidase-T-3	DmSP3	21	1.05671e+08	1.36277e+08	9.79602e+07	3	1.13303e+08	15	3820986	1.9993e+07	1.57004e+07	2.32572e+07	2.26914e+07	2.48322e+07	6	1.83825e+07	21	6.41081e+07	6.29294e+07	1.08678e+08	1.09549e+08	9.82147e+07	1.10887e+08	8.36937e+07	4.40244e+07	4.39867e+07	4.68132e+07	5.70303e+07	6.5992e+07	1.9524e+07	1.86391e+07	4.05924e+07	4.49861e+07	1.27038e+08	2.18227e+08	2.09102e+08	1.27718e+08	9.07999e+07	1.23022e+08	3.81631e+07	8.55785e+07	8	1.27456e+08	confident	confident
FBgn0037038	CG11037	3L	-	CG11037	DmSP3	1	NA	NA	NA	NA	NA	1	NA	NA	NA	NA	NA	NA	NA	NA	5	1.84605e+06	4.41351e+06	1.52928e+07	1.83355e+07	9.57305e+06	1.17433e+07	1.21084e+07	5.89368e+06	8.91093e+06	8.66351e+06	81571.3	NA	2.17252e+07	5.5705e+06	2.41112e+06	2.67517e+06	6.25956e+06	3.36282e+07	2.13164e+07	1.8002e+07	1.75744e+07	81571.3	2.72957e+07	5.08629e+06	8	1.61555e+07	confident	confident
FBgn0034487	CG11048	2R	EF-hand domain containing 1.2	Efhc1.2	DmSP3	NA	NA	NA	NA	NA	NA	NA	NA	NA	NA	NA	NA	NA	NA	NA	NA	NA	NA	NA	NA	NA	NA	NA	NA	NA	NA	NA	NA	NA	NA	NA	NA	NA	NA	NA	NA	NA	NA	NA	NA	NA	NA	no.reps	no.peps
FBgn0037465	CG1105	3R	-	CG1105	DmSP3	2	263639	739684	181445	3	394922	NA	NA	NA	NA	NA	NA	NA	NA	NA	1	215039	206180	821336	745632	665812	920012	370333	267338	NA	NA	NA	NA	NA	NA	NA	NA	421220	1.56697e+06	1.58582e+06	637671	0	0	0	0	4	526460	confident	confident
FBgn0287423	CG11051	3L	Neuropeptide-like precursor 2	Nplp2	DmSP3	NA	NA	NA	NA	NA	NA	1	30545.4	374204	NA	1.54838e+06	2.73429e+06	696303	NA	1.07674e+06	NA	NA	NA	NA	NA	NA	NA	NA	NA	NA	NA	NA	NA	NA	NA	NA	NA	NA	NA	NA	NA	NA	NA	NA	NA	NA	NA	no.reps	no.peps
FBgn0010225	CG1106	3R	Gelsolin	Gel	DmSP3	1	NA	NA	NA	NA	NA	2	149437	487250	379282	1.00964e+06	855207	911044	6	631977	1	NA	NA	NA	776670	678853	NA	1.13359e+06	210519	954098	1.18287e+06	NA	NA	1.09147e+06	NA	NA	NA	0	776670	678853	1.3441e+06	2.13697e+06	0	1.09147e+06	0	5	753508	confident	confident
FBgn0039930	CG11077	4	-	CG11077	DmSP3	1	519372	698650	502434	3	573485	NA	NA	NA	NA	NA	NA	NA	NA	NA	1	216305	177087	777159	580331	422265	500269	332021	207531	342026	250138	NA	NA	NA	NA	92336.5	57717.8	393392	1.35749e+06	922534	539552	592164	0	0	150054	6	494398	confident	found
FBgn0015574	CG1108	3R	alpha-Esterase-6	alpha-Est6	DmSP3	4	3.75838e+06	5.27553e+06	2.78795e+06	3	3.94062e+06	4	30932.4	618523	499836	1.1821e+06	786842	765054	6	647214	7	3.67893e+06	3.44017e+06	6.63274e+06	7.1901e+06	5.72474e+06	6.70887e+06	4657253	2.4606e+06	1.69787e+06	1.43425e+06	2078562	2.211e+06	1.939e+06	2.11103e+06	2.35897e+06	1.32369e+06	7.11909e+06	1.38228e+07	1.24336e+07	7.11786e+06	3.13212e+06	4.28957e+06	4.05003e+06	3.68266e+06	8	6.95597e+06	confident	confident
FBgn0039241	CG11089	3R	-	CG11089	DmSP3	3	NA	2.65085e+06	732642	NA	1.69174e+06	NA	NA	NA	NA	NA	NA	NA	NA	NA	3	NA	NA	734416	639831	1.55677e+06	1.86876e+06	457860	263669	304627	242197	NA	NA	444823	482225	NA	NA	0	1374247	3.42553e+06	721528	546824	0	927048	0	5	874397	confident	confident
FBgn0027537	CG11092	X	Nucleoporin 93kD-1	Nup93-1	DmSP3	NA	NA	NA	NA	NA	NA	NA	NA	NA	NA	NA	NA	NA	NA	NA	NA	NA	NA	NA	NA	NA	NA	NA	NA	NA	NA	NA	NA	NA	NA	NA	NA	NA	NA	NA	NA	NA	NA	NA	NA	NA	NA	no.reps	no.peps
FBgn0015575	CG1112	3R	alpha-Esterase-7	alpha-Est7	DmSP3	1	NA	NA	NA	NA	NA	2	NA	NA	NA	194178	113843	462917	NA	256979	4	NA	NA	2.03294e+06	1.62246e+06	1.43483e+06	1.75875e+06	889632	568977	450873	295205	NA	NA	NA	NA	NA	NA	0	3.6554e+06	3.19357e+06	1.45861e+06	746078	0	0	0	4	1.13171e+06	confident	confident
FBgn0010548	CG11140	2R	Aldehyde dehydrogenase type III	Aldh-III	DmSP3	2	3.87184e+06	4.03874e+06	4.69924e+06	3	4.20327e+06	7	307363	2.71029e+06	1.14895e+06	3.6034e+06	2.84097e+06	3.3355e+06	6	2.32441e+06	8	4422955	3.65923e+06	2.18868e+07	2.12878e+07	1.30714e+07	1.41346e+07	9.01768e+06	5.06618e+06	4.63861e+06	4.50486e+06	2.06903e+06	2.08169e+06	1.99357e+06	1.31908e+06	1.60248e+06	1.67075e+06	8.08218e+06	4.31746e+07	2.7206e+07	1.40839e+07	9.14347e+06	4.15073e+06	3.31264e+06	3.27323e+06	8	1.40533e+07	confident	confident
FBgn0025885	CG11143	2R	myo-inositol-1-phosphate synthase	Inos	DmSP3	5	1.11948e+06	4.56062e+06	2.50786e+06	3	2.72932e+06	1	NA	NA	NA	NA	NA	NA	NA	NA	1	NA	NA	NA	NA	NA	NA	NA	NA	NA	NA	NA	95813.4	262563	NA	NA	92821.7	0	0	0	0	0	95813.4	262563	92821.7	3	56399.8	confident	confident
FBgn0004913	CG1119	3R	Germ line transcription factor 1	Gnf1	DmSP3	1	1.55505e+06	402801	633138	3	863664	NA	NA	NA	NA	NA	NA	NA	NA	NA	1	3.72472e+06	1.90071e+06	2.84316e+06	2.00277e+06	2.3361e+06	2.21406e+06	3.11498e+06	1.32365e+06	2.52849e+07	2.53945e+07	5.00647e+06	6.54497e+06	1.58261e+06	3.64136e+06	1.19259e+07	13334449	5.62543e+06	4.84593e+06	4.55016e+06	4.43863e+06	50679365	1.15514e+07	5.22397e+06	2.52604e+07	8	1.40219e+07	confident	found
FBgn0033248	CG11196	2R	Dicarboxylate carrier 3	Dic3	DmSP3	16	1.97083e+08	2.3576e+08	1.53542e+08	3	1.95461e+08	13	9.67546e+06	4.69875e+07	3.56304e+07	5.59194e+07	6.31942e+07	5.77478e+07	6	4.48591e+07	14	9.09855e+07	9.36069e+07	1.60152e+08	1.71316e+08	1.32852e+08	1.63198e+08	1.21266e+08	7.15438e+07	7.02077e+07	7.60392e+07	7.87944e+07	9.31155e+07	4.00381e+07	4.35765e+07	6.17501e+07	7.19333e+07	1.84592e+08	331468077	2.9605e+08	1.9281e+08	1.46247e+08	1.7191e+08	8.36146e+07	1.33683e+08	8	1.92547e+08	confident	confident
FBgn0034720	CG11206	2R	Liprin-gamma	Liprin-gamma	DmSP3	NA	NA	NA	NA	NA	NA	NA	NA	NA	NA	NA	NA	NA	NA	NA	NA	NA	NA	NA	NA	NA	NA	NA	NA	NA	NA	NA	NA	NA	NA	NA	NA	NA	NA	NA	NA	NA	NA	NA	NA	NA	NA	no.reps	no.peps
FBgn0037115	CG11249	3L	-	CG11249	DmSP3	24	2.05082e+08	2.47258e+08	1.45845e+08	3	1.99395e+08	19	7.24423e+06	4.61844e+07	2.54871e+07	5.49563e+07	5.96248e+07	5.95151e+07	6	4.21686e+07	29	1.11202e+08	1.08257e+08	2.10591e+08	2.11451e+08	199930833	2.26649e+08	147638590	8.00397e+07	1.05316e+08	9.85687e+07	1.21594e+08	1.10617e+08	7.86161e+07	8.68321e+07	8.28397e+07	8.80986e+07	2.19459e+08	4.22042e+08	4.26579e+08	2.27678e+08	2.03885e+08	232211154	1.65448e+08	1.70938e+08	8	2.5853e+08	confident	confident
FBgn0036329	CG11262	3L	-	CG11262	DmSP3	3	8.32761e+06	8.41065e+06	4.3239e+06	3	7.02072e+06	1	118717	330305	NA	459908	434648	536323	NA	375980	6	3.39595e+06	2.94363e+06	7.70332e+06	6.69057e+06	7765789	8.52236e+06	8.23724e+06	6.158e+06	5.83886e+06	7.12044e+06	8.93761e+06	8.94776e+06	86626.7	NA	5.16588e+06	5.44853e+06	6.33958e+06	1.43939e+07	1.62882e+07	1.43952e+07	1.29593e+07	1.78854e+07	86626.7	1.06144e+07	8	1.16203e+07	confident	confident
FBgn0034700	CG11269	2R	-	CG11269	DmSP3	1	383573	1.0281e+06	240455	3	550710	1	211950	291294	NA	319353	210022	389709	NA	284466	1	188674	191874	387081	361329	538743	709554	377072	275378	458695	401579	790566	1.04382e+06	347091	425960	631274	638365	380548	748410	1.2483e+06	652450	860274	1.83439e+06	773051	1.26964e+06	8	970882	confident	found
FBgn0286213	CG11271	3L	Ribosomal protein S12	RpS12	DmSP3	NA	NA	NA	NA	NA	NA	NA	NA	NA	NA	NA	NA	NA	NA	NA	NA	NA	NA	NA	NA	NA	NA	NA	NA	NA	NA	NA	NA	NA	NA	NA	NA	NA	NA	NA	NA	NA	NA	NA	NA	NA	NA	no.reps	no.peps
FBgn0011284	CG11276	3L	Ribosomal protein S4	RpS4	DmSP3	3	5.13782e+06	6.33604e+06	7.64936e+06	3	6.37441e+06	7	832440	4.31913e+06	8.31471e+06	10563222	6.00663e+06	1.37051e+07	6	7.2902e+06	8	4.85446e+06	5.19006e+06	4.34104e+07	4.37888e+07	1.94571e+07	2.45331e+07	1.38438e+07	7.90597e+06	5.38114e+06	4.95617e+06	2.99537e+06	2.40086e+06	2.58063e+06	2.92177e+06	3.58307e+06	3.50144e+06	1.00445e+07	8.71993e+07	4.39902e+07	2.17498e+07	1.03373e+07	5.39623e+06	5.50241e+06	7.08451e+06	8	2.3913e+07	confident	confident
FBgn0037070	CG11309	3L	-	CG11309	DmSP3	1	3.97977e+06	5.6053e+06	6.96681e+06	3	5.51729e+06	NA	NA	NA	NA	NA	NA	NA	NA	NA	NA	NA	NA	NA	NA	NA	NA	NA	NA	NA	NA	NA	NA	NA	NA	NA	NA	NA	NA	NA	NA	NA	NA	NA	NA	NA	NA	confident	no.peps
FBgn0039816	CG11317	3R	-	CG11317	DmSP3	NA	NA	NA	NA	NA	NA	NA	NA	NA	NA	NA	NA	NA	NA	NA	NA	NA	NA	NA	NA	NA	NA	NA	NA	NA	NA	NA	NA	NA	NA	NA	NA	NA	NA	NA	NA	NA	NA	NA	NA	NA	NA	no.reps	no.peps
FBgn0039850	CG11333	3R	-	CG11333	DmSP3	11	9.30822e+07	1.59034e+08	1.15587e+08	3	1.22568e+08	6	1.24618e+06	1.70852e+07	1.98098e+07	2.12884e+07	2.07978e+07	2.63839e+07	6	1.77686e+07	9	4.98972e+07	4.90926e+07	1.14486e+08	1.0811e+08	1.00398e+08	1.1173e+08	6.04914e+07	3.27453e+07	5.24616e+07	5.59463e+07	4.3565e+07	5.21736e+07	3.09503e+07	3.11008e+07	4.22835e+07	4.89811e+07	9.89897e+07	2.22596e+08	2.12128e+08	9.32367e+07	1.08408e+08	9.57386e+07	6.20512e+07	9.12646e+07	8	1.23052e+08	confident	confident
FBgn0039846	CG11337	3R	Polynucleotide phosphorylase	PNPase	DmSP3	NA	NA	NA	NA	NA	NA	NA	NA	NA	NA	NA	NA	NA	NA	NA	1	1.25115e+06	1.12445e+06	2.12715e+06	2.10709e+06	3.08381e+06	3.2664e+06	2262202	1.34034e+06	312174	368689	295258	375194	209435	215509	201603	239040	2.3756e+06	4.23425e+06	6.35021e+06	3.60254e+06	680864	670452	424944	440643	8	2.34744e+06	confident	no.peps
FBgn0037454	CG1137	3R	-	CG1137	DmSP3	11	2.25771e+07	2.61324e+07	1.68204e+07	3	2.18433e+07	10	1.41601e+06	1.76075e+07	1.3394e+07	3.86544e+07	2.84348e+07	6.93472e+07	6	2.81423e+07	10	8.98456e+06	8.98819e+06	1.7525e+07	1.82766e+07	1.30469e+07	1.53556e+07	1.13063e+07	6.36359e+06	5.66668e+06	5.813e+06	8.90108e+06	1.0088e+07	6.08446e+06	6.09121e+06	6.95231e+06	7.33898e+06	1.79727e+07	3.58017e+07	2.84025e+07	1.76699e+07	1.14797e+07	1.89891e+07	1.21757e+07	1.42913e+07	8	1.95978e+07	confident	confident
FBgn0031217	CG11377	2L	-	CG11377	DmSP3	NA	NA	NA	NA	NA	NA	NA	NA	NA	NA	NA	NA	NA	NA	NA	NA	NA	NA	NA	NA	NA	NA	NA	NA	NA	NA	NA	NA	NA	NA	NA	NA	NA	NA	NA	NA	NA	NA	NA	NA	NA	NA	no.reps	no.peps
FBgn0037169	CG11404	3L	-	CG11404	DmSP3	NA	NA	NA	NA	NA	NA	NA	NA	NA	NA	NA	NA	NA	NA	NA	NA	NA	NA	NA	NA	NA	NA	NA	NA	NA	NA	NA	NA	NA	NA	NA	NA	NA	NA	NA	NA	NA	NA	NA	NA	NA	NA	no.reps	no.peps
FBgn0004650	CG11411	X	female sterile (1) Nasrat	fs(1)N	DmSP3	1	NA	NA	NA	NA	NA	NA	NA	NA	NA	NA	NA	NA	NA	NA	NA	NA	NA	NA	NA	NA	NA	NA	NA	NA	NA	NA	NA	NA	NA	NA	NA	NA	NA	NA	NA	NA	NA	NA	NA	NA	NA	no.reps	no.peps
FBgn0031228	CG11455	2L	NADH dehydrogenase (ubiquinone) 15 kDa subunit	ND-15	DmSP3	3	1.34997e+07	5.9238e+06	5.00476e+06	3	8.14274e+06	NA	NA	NA	NA	NA	NA	NA	NA	NA	5	4.64869e+06	4591412	7.45954e+06	7.735e+06	3.97264e+06	5.98795e+06	2.11043e+06	1256852	2.94621e+06	3.159e+06	2.96396e+06	3.48188e+06	6.05411e+06	5.62757e+06	1.20875e+07	1.1865e+07	9.2401e+06	1.51945e+07	9.96059e+06	3.36728e+06	6.10521e+06	6.44584e+06	1.16817e+07	2.39525e+07	8	1.07435e+07	confident	confident
FBgn0038037	CG11466	3R	Cyp9f2	Cyp9f2	DmSP3	NA	NA	NA	NA	NA	NA	1	24363.1	NA	58966	92277.9	NA	NA	NA	58535.7	2	129805	NA	2233243	2.2207e+06	NA	551478	149473	88209.4	1.59643e+06	1.68972e+06	136848	109544	NA	NA	844059	815739	129805	4.45394e+06	551478	237683	3.28615e+06	246392	0	1.6598e+06	7	1.32066e+06	confident	confident
FBgn0034687	CG11475	2R	-	CG11475	DmSP3	11	5.75165e+07	6.62028e+07	4.19518e+07	3	5.52237e+07	12	3.94184e+06	1.65765e+07	1.14455e+07	1.80059e+07	2.06985e+07	1.9192e+07	6	1.49767e+07	16	4.53796e+07	4.74361e+07	8.21127e+07	8.21707e+07	7.52152e+07	8.67426e+07	6.01474e+07	3.37254e+07	2.76575e+07	3.16972e+07	2.82484e+07	3.00595e+07	1.23927e+07	1.2668e+07	2.52952e+07	2.73247e+07	9.28157e+07	1.64283e+08	1.61958e+08	9.38728e+07	5.93547e+07	5.83079e+07	2.50607e+07	5.26199e+07	8	8.85341e+07	confident	confident
FBgn0010040	CG11512	3R	Glutathione S transferase D4	GstD4	DmSP3	NA	NA	NA	NA	NA	NA	NA	NA	NA	NA	NA	NA	NA	NA	NA	NA	NA	NA	NA	NA	NA	NA	NA	NA	NA	NA	NA	NA	NA	NA	NA	NA	NA	NA	NA	NA	NA	NA	NA	NA	NA	NA	no.reps	no.peps
FBgn0039857	CG11522	3R	Ribosomal protein L6	RpL6	DmSP3	1	871531	934916	1.48891e+06	3	1.09845e+06	4	198273	2.40355e+06	1.46103e+06	5.02752e+06	3.17332e+06	5.4016e+06	6	2.94422e+06	1	319326	332458	3859731	3815776	1.86154e+06	2.17138e+06	888783	412290	NA	NA	NA	NA	NA	119408	NA	NA	651784	7675507	4.03292e+06	1.30107e+06	0	0	119408	0	5	1.72259e+06	confident	confident
FBgn0039908	CG11533	4	Asator	Asator	DmSP3	1	NA	918875	1.66319e+06	NA	1.29103e+06	NA	NA	NA	NA	NA	NA	NA	NA	NA	NA	NA	NA	NA	NA	NA	NA	NA	NA	NA	NA	NA	NA	NA	NA	NA	NA	NA	NA	NA	NA	NA	NA	NA	NA	NA	NA	no.reps	no.peps
FBgn0010504	CG11546	2R	kermit	kermit	DmSP3	NA	NA	NA	NA	NA	NA	1	NA	NA	75753.3	130003	NA	69557.2	NA	91771.2	NA	NA	NA	NA	NA	NA	NA	NA	NA	NA	NA	NA	NA	NA	NA	NA	NA	NA	NA	NA	NA	NA	NA	NA	NA	NA	NA	no.reps	no.peps
FBgn0015623	CG11567	2L	Cytochrome P450 reductase	Cpr	DmSP3	8	2.54893e+07	476344	142348	3	8.70267e+06	4	73846.3	1.75455e+06	664729	2.42649e+06	2.91755e+06	3.32015e+06	6	1.85955e+06	10	2.6043e+06	2.87214e+06	1.21735e+07	1.26186e+07	4.81769e+06	4.34647e+06	3.51084e+06	1.81968e+06	8.65302e+06	9.68034e+06	1.13978e+06	103559	1.53961e+06	2.20364e+06	3.32489e+06	3.68448e+06	5.47644e+06	2.47921e+07	9.16415e+06	5.33052e+06	1.83334e+07	1.24334e+06	3.74325e+06	7.00936e+06	8	9.38657e+06	confident	confident
FBgn0000117	CG11579	X	armadillo	arm	DmSP3	2	2.80131e+07	3.28267e+07	4.93123e+07	3	3.67174e+07	1	4200047	14719075	10525365	18007190	23025002	28275306	6	1.64587e+07	NA	NA	NA	NA	NA	NA	NA	NA	NA	NA	NA	NA	NA	NA	NA	NA	NA	NA	NA	NA	NA	NA	NA	NA	NA	NA	NA	confident	confident
FBgn0035491	CG11591	3L	Dpy-30-like 2	Dpy-30L2	DmSP3	2	7.03715e+06	565500	139919	3	2.58086e+06	1	NA	13204	74971.1	124079	116074	77400.5	NA	81145.7	2	822758	834586	3.41342e+06	3.40541e+06	979792	1.22227e+06	938973	672249	314698	242753	75049.5	80447.5	NA	NA	232119	165138	1.65734e+06	6.81883e+06	2.20206e+06	1.61122e+06	557451	155497	0	397257	7	1.67496e+06	confident	confident
FBgn0035484	CG11594	3L	-	CG11594	DmSP3	1	950748	480997	191170	3	540972	1	NA	24234.3	NA	57135.4	44024.8	50969.9	NA	44091.1	NA	NA	NA	NA	NA	NA	NA	NA	NA	NA	NA	NA	NA	NA	NA	NA	NA	NA	NA	NA	NA	NA	NA	NA	NA	NA	NA	confident	found
FBgn0038069	CG11608	3R	-	CG11608	DmSP3	1	601112	NA	NA	NA	601112	1	NA	224599	67090.1	840516	250014	409596	NA	358363	3	474520	NA	3.17981e+06	3.36191e+06	1.59183e+06	2.19756e+06	1.82774e+06	867791	490820	428385	49028.3	65382.4	467401	681047	89640.2	112740	474520	6.54172e+06	3.78939e+06	2.69553e+06	919206	114411	1.14845e+06	202380	8	1.9857e+06	confident	confident
FBgn0032965	CG11629	2L	-	CG11629	DmSP3	2	926214	965716	185987	3	692639	1	NA	148899	NA	107449	123128	157060	NA	134134	4	2.36351e+06	2.63092e+06	4.21561e+06	3.15105e+06	3.2971e+06	3.95812e+06	2.95354e+06	1.83615e+06	1.38323e+06	1.21383e+06	1.29573e+06	1.58223e+06	1.50095e+06	1.51119e+06	990960	1.0339e+06	4.99443e+06	7.36666e+06	7.25522e+06	4.78968e+06	2.59706e+06	2.87796e+06	3.01214e+06	2.02486e+06	8	4.36475e+06	confident	confident
FBgn0032968	CG11634	2L	-	CG11634	DmSP3	4	1.13703e+07	2.14913e+07	1.44262e+07	3	1.57626e+07	1	NA	3.51268e+06	NA	3454741	4.02863e+06	4.36498e+06	NA	3.84026e+06	4	7.68961e+06	7.70301e+06	1.93956e+07	16872287	1.52489e+07	1.81464e+07	1.20676e+07	5.79477e+06	7.91757e+06	8.30643e+06	5.33725e+06	6.22451e+06	NA	NA	6.92104e+06	7.97427e+06	1.53926e+07	3.62679e+07	3.33953e+07	1.78624e+07	1.6224e+07	1.15618e+07	0	1.48953e+07	7	1.81999e+07	confident	confident
FBgn0033283	CG11635	2R	-	CG11635	DmSP3	10	7.46274e+07	6.78775e+07	9.98476e+07	3	8.07842e+07	3	472407	2.60001e+06	1885918	3.03278e+06	3.69822e+06	3.63803e+06	6	2.55456e+06	8	4.4066e+07	2.1019e+07	2.41373e+07	2.61111e+07	5.70406e+07	6.72579e+07	3.52639e+07	1.13506e+07	2.88256e+08	275272531	34414301	4.77836e+07	1.63848e+06	3.82191e+06	1.48745e+08	1.65486e+08	6.50849e+07	5.02484e+07	1.24299e+08	4.66146e+07	5.63529e+08	8.21979e+07	5.46039e+06	3.14232e+08	8	1.56458e+08	confident	confident
FBgn0037572	CG11698	3R	-	CG11698	DmSP3	1	NA	NA	NA	NA	NA	NA	NA	NA	NA	NA	NA	NA	NA	NA	1	NA	NA	NA	NA	260673	291422	NA	NA	NA	119985	NA	NA	515133	486104	255900	244614	0	0	552095	0	119985	0	1.00124e+06	500514	4	271729	confident	found
FBgn0038690	CG11703	3R	-	CG11703	DmSP3	13	5.94941e+07	6.76572e+07	5.50477e+07	3	6.0733e+07	9	4.27511e+06	2.08465e+07	1.83581e+07	2.36272e+07	2.56586e+07	3.10133e+07	6	2.06298e+07	10	4.38324e+07	4.36963e+07	7.54189e+07	7.61443e+07	6.28196e+07	6.8594e+07	5.9322e+07	3.35959e+07	3.03694e+07	3.4098e+07	4.81688e+07	5.47283e+07	4.11271e+07	3.65266e+07	3.05721e+07	3.31911e+07	8.75287e+07	1.51563e+08	1.31414e+08	9.29179e+07	6.44674e+07	1.02897e+08	7.76537e+07	6.37633e+07	8	9.65256e+07	confident	confident
FBgn0036170	CG11714	3L	-	CG11714	DmSP3	1	1.69657e+08	2.46845e+08	4.77173e+08	3	2.97892e+08	NA	NA	NA	NA	NA	NA	NA	NA	NA	NA	NA	NA	NA	NA	NA	NA	NA	NA	NA	NA	NA	NA	NA	NA	NA	NA	NA	NA	NA	NA	NA	NA	NA	NA	NA	NA	confident	no.peps
FBgn0033518	CG11765	2R	Peroxiredoxin 2540-2	Prx2540-2	DmSP3	1	1.30439e+06	2.18766e+06	161059	3	1.2177e+06	NA	NA	NA	NA	NA	NA	NA	NA	NA	5	1.2724e+06	1.29467e+06	6.42105e+06	7.25104e+06	1.34143e+07	1.54137e+07	4.66762e+06	2.668e+06	1.0122e+06	1.38245e+06	983445	808208	60865.4	78842.1	903258	2.46533e+06	2.56707e+06	1.36721e+07	2.8828e+07	7.33562e+06	2.39466e+06	1.79165e+06	139708	3.36859e+06	8	7.51218e+06	confident	confident
FBgn0033371	CG11778	2R	Concentrative nucleoside transporter 1	CNT1	DmSP3	6	7.28877e+07	9.48482e+07	6.56936e+07	3	7.78098e+07	4	1.2045e+06	8.37469e+06	3.82247e+06	8.97773e+06	8417674	1.09436e+07	6	6.95677e+06	7	2.83445e+07	2.86102e+07	4.21209e+07	4.17895e+07	47018878	5.72925e+07	5.55706e+07	3.15297e+07	4.08405e+07	4.39591e+07	5.31754e+07	5.9668e+07	8.53023e+06	1.1429e+07	4.08226e+07	4.33239e+07	5.69547e+07	8.39104e+07	1.04311e+08	8.71002e+07	8.47997e+07	1.12843e+08	1.99592e+07	8.41465e+07	8	7.92532e+07	confident	confident
FBgn0035299	CG11815	3L	-	CG11815	DmSP3	13	3.40092e+07	9.76807e+07	5.44972e+07	3	6.20624e+07	9	1.89009e+06	9.37846e+06	1.26246e+07	1.67867e+07	1.43833e+07	1.5559e+07	6	1.17704e+07	12	1.26219e+07	1.32907e+07	1.81782e+07	2.03245e+07	3.56824e+07	4.37026e+07	1.59571e+07	1.11271e+07	2.45756e+07	2.65876e+07	2.40104e+07	2.8282e+07	9.87289e+06	1.27991e+07	2.35135e+07	2.63688e+07	2.59126e+07	3.85026e+07	7.9385e+07	2.70842e+07	5.11633e+07	5.22924e+07	2.2672e+07	4.98823e+07	8	4.33618e+07	confident	confident
FBgn0039303	CG11857	3R	-	CG11857	DmSP3	1	144298	130044	267829	3	180724	1	52147.6	183601	271348	359744	171937	731212	6	294998	2	NA	NA	NA	NA	NA	NA	NA	NA	NA	NA	NA	NA	NA	NA	NA	NA	0	0	0	0	0	0	0	0	0	0	confident	confident
FBgn0039310	CG11878	3R	-	CG11878	DmSP3	1	NA	6.63201e+06	1.3576e+07	NA	1.0104e+07	1	NA	NA	NA	74434.3	NA	NA	NA	74434.3	9	NA	NA	9.29752e+06	1.01562e+07	NA	NA	NA	NA	132321	NA	NA	NA	1.39094e+06	1.31436e+06	140911	NA	0	1.94537e+07	0	0	132321	0	2.70531e+06	140911	4	2.80403e+06	confident	confident
FBgn0039644	CG11897	3R	red dog mine	rdog	DmSP3	NA	NA	NA	NA	NA	NA	NA	NA	NA	NA	NA	NA	NA	NA	NA	NA	NA	NA	NA	NA	NA	NA	NA	NA	NA	NA	NA	NA	NA	NA	NA	NA	NA	NA	NA	NA	NA	NA	NA	NA	NA	NA	no.reps	no.peps
FBgn0029176	CG11901	3R	eukaryotic translation elongation factor 1 gamma	eEF1gamma	DmSP3	2	1.54316e+06	2.46449e+06	2.38264e+06	3	2.1301e+06	6	582401	2.66897e+06	4.81229e+06	7.77004e+06	3.20969e+06	7.36093e+06	6	4.40072e+06	12	5.38742e+07	5.3292e+07	1.57441e+08	1.54532e+08	9.36413e+07	1.08182e+08	63102931	31201410	7.53026e+07	7.74849e+07	3.19774e+07	3.84661e+07	2.42691e+07	2.18258e+07	3.82217e+07	4.09156e+07	1.07166e+08	3.11974e+08	2.01823e+08	94304341	1.52788e+08	70443576	4.60949e+07	7.91373e+07	8	1.32966e+08	confident	confident
FBgn0010434	CG11949	2R	coracle	cora	DmSP3	4	740868	864359	1.24581e+06	3	950347	10	156716	510593	1.13395e+06	2.81225e+06	1125312	4.65289e+06	6	1.73195e+06	11	315711	236900	9.1889e+06	9.05642e+06	4.54515e+06	6.70028e+06	2.18255e+06	994826	70629.8	39828.4	894062	786408	620331	681464	NA	150162	552610	18245320	1.12454e+07	3.17737e+06	110458	1.68047e+06	1.30179e+06	150162	8	4.55795e+06	confident	confident
FBgn0035438	CG12013	3L	PHGPx	PHGPx	DmSP3	2	1.55718e+06	4.62686e+06	2.04648e+06	3	2.74351e+06	2	597947	934370	494043	2.59117e+06	1.2058e+06	2.31617e+06	6	1.35658e+06	5	2.09797e+06	2.07123e+06	6.53061e+06	6.26446e+06	4925141	5.68055e+06	4.55637e+06	2.15074e+06	3.03931e+06	2.93177e+06	3.6595e+06	3.35702e+06	1.09216e+06	1.3234e+06	1.80406e+06	1.44659e+06	4.1692e+06	1.27951e+07	1.06057e+07	6.70711e+06	5971074	7.01652e+06	2.41556e+06	3.25065e+06	8	6.61636e+06	confident	confident
FBgn0035283	CG12024	3L	-	CG12024	DmSP3	NA	NA	NA	NA	NA	NA	NA	NA	NA	NA	NA	NA	NA	NA	NA	NA	NA	NA	NA	NA	NA	NA	NA	NA	NA	NA	NA	NA	NA	NA	NA	NA	NA	NA	NA	NA	NA	NA	NA	NA	NA	NA	no.reps	no.peps
FBgn0035147	CG12030	3L	UDP-galactose 4'-epimerase	Gale	DmSP3	2	405578	2.1573e+06	444995	3	1.00262e+06	NA	NA	NA	NA	NA	NA	NA	NA	NA	5	357577	459461	5.02011e+06	5.53302e+06	5.4046e+06	6.09239e+06	2.32551e+06	1.82371e+06	1304534	1.43562e+06	NA	NA	NA	NA	NA	642854	817038	1.05531e+07	1.1497e+07	4.14922e+06	2.74015e+06	0	0	642854	6	3.79992e+06	confident	confident
FBgn0000043	CG12051	2R	Actin 42A	Act42A	DmSP3	1	NA	1.46968e+06	384392	NA	927038	NA	NA	NA	NA	NA	NA	NA	NA	NA	1	7.72246e+07	7.92596e+07	2.38656e+08	251290908	1.56824e+08	1.88215e+08	1.30939e+08	7.86337e+07	8.68618e+07	8.87677e+07	1.59354e+08	1.78466e+08	1.0849e+08	1.08209e+08	1.17379e+08	1.23942e+08	1.56484e+08	4.89947e+08	3.45039e+08	2.09573e+08	1.75629e+08	3.3782e+08	2.167e+08	2.41321e+08	8	2.71564e+08	confident	found
FBgn0001091	CG12055	2R	Glyceraldehyde 3 phosphate dehydrogenase 1	Gapdh1	DmSP3	3	3.86335e+06	1.29027e+07	5.68717e+06	3	7.48442e+06	2	196110	325449	407365	8.1294e+06	1.04076e+06	2.28255e+06	6	2.0636e+06	2	1.57412e+06	1.52135e+06	9644511	1.17022e+07	1.0264e+07	1.24459e+07	5.73613e+06	2.96398e+06	2313041	2.31901e+06	826924	935889	NA	NA	1.06833e+06	1.09956e+06	3.09547e+06	2.13468e+07	2.27099e+07	8700107	4.63205e+06	1.76281e+06	0	2.16789e+06	7	8.05188e+06	confident	confident
FBgn0000274	CG12066	3R	Protein kinase, cAMP-dependent, catalytic subunit 2	Pka-C2	DmSP3	NA	NA	NA	NA	NA	NA	NA	NA	NA	NA	NA	NA	NA	NA	NA	1	397116	408409	310574	357307	486881	565516	432411	270338	271584	254294	282507	230336	460973	355432	187637	205055	805525	667881	1.0524e+06	702750	525878	512844	816406	392692	8	684547	confident	no.peps
FBgn0039796	CG12069	3R	-	CG12069	DmSP3	14	8.76984e+07	1.13217e+08	7.76083e+07	3	9.28411e+07	13	6.54439e+06	2.63339e+07	1.74456e+07	2.46326e+07	2.58925e+07	3.03354e+07	6	2.1864e+07	18	4.27396e+07	4.33043e+07	9.08754e+07	9.73758e+07	7.95849e+07	9.22321e+07	7.35226e+07	4.42897e+07	5.32272e+07	5.58733e+07	6.57296e+07	7.35444e+07	4.34401e+07	4.09988e+07	4.88974e+07	5.25363e+07	8.60439e+07	1.88251e+08	1.71817e+08	1.17812e+08	1.09101e+08	1.39274e+08	8.44389e+07	1.01434e+08	8	1.24771e+08	confident	confident
FBgn0000416	CG12070	3R	Saposin-related	Sap-r	DmSP3	1	3.49923e+06	NA	NA	NA	3.49923e+06	1	34344.6	NA	605913	715400	551958	1.70694e+06	NA	722912	2	499980	423919	824532	675860	557929	565418	961189	466439	2.5755e+06	2.74193e+06	1.01801e+06	1.12941e+06	82580.8	71608.3	990308	1.17474e+06	923899	1.50039e+06	1.12335e+06	1.42763e+06	5.31742e+06	2.14742e+06	154189	2.16505e+06	8	1.84492e+06	confident	confident
FBgn0266582	CG12079	3L	NADH dehydrogenase (ubiquinone) 30 kDa subunit	ND-30	DmSP3	14	1.33249e+08	1.45644e+08	1.00706e+08	3	1.26533e+08	12	1.3216e+06	9.72763e+06	1.01466e+07	1.76996e+07	1.7985e+07	1.92443e+07	6	1.26874e+07	14	2.9481e+07	31726828	1.04559e+08	110947847	7.40764e+07	8.84755e+07	3.93945e+07	2.47322e+07	4.35836e+07	4.61585e+07	4.5102e+07	4.99728e+07	5.1911e+07	4.08123e+07	5.67019e+07	6.28912e+07	6.12078e+07	2.15507e+08	1.62552e+08	6.41266e+07	8.97422e+07	9.50748e+07	9.27233e+07	1.19593e+08	8	1.12566e+08	confident	confident
FBgn0015245	CG12101	X	Heat shock protein 60A	Hsp60A	DmSP3	2	1.43127e+06	2.24419e+06	2.73982e+06	3	2.13842e+06	10	1.1736e+06	1.3992e+07	1.51933e+07	3.66375e+07	1.26674e+07	1.28287e+07	6	1.54154e+07	17	1.36253e+07	1.41476e+07	1.80444e+08	1.76989e+08	4.92025e+07	5.77225e+07	3.54441e+07	1.8344e+07	1.16184e+07	9.93213e+06	1.78725e+07	2.0091e+07	7.94772e+06	9.07796e+06	1.2708e+07	1.41265e+07	2.77729e+07	357432438	1.06925e+08	5.37881e+07	2.15505e+07	3.79635e+07	1.70257e+07	2.68345e+07	8	8.11616e+07	confident	confident
FBgn0286783	CG12140	2R	Electron transfer flavoprotein-ubiquinone oxidoreductase	Etf-QO	DmSP3	NA	NA	NA	NA	NA	NA	2	60999.4	666554	707608	1.40703e+06	1.08489e+06	1.66156e+06	6	931439	NA	NA	NA	NA	NA	NA	NA	NA	NA	NA	NA	NA	NA	NA	NA	NA	NA	NA	NA	NA	NA	NA	NA	NA	NA	NA	NA	confident	confident
FBgn0260462	CG12163	3R	Cathepsin F	CtsF	DmSP3	1	NA	NA	NA	NA	NA	1	NA	NA	NA	NA	NA	NA	NA	NA	1	466476	551011	1.5885e+06	1.67686e+06	NA	NA	1.02271e+06	664808	NA	NA	NA	NA	NA	NA	NA	NA	1.01749e+06	3.26536e+06	0	1.68752e+06	0	0	0	0	3	746295	confident	found
FBgn0037356	CG12170	3R	-	CG12170	DmSP3	3	5.64755e+06	4.8634e+06	3.72901e+06	3	4.74665e+06	2	324609	964419	567112	1.07103e+06	966952	1.43996e+06	6	889013	6	4.63069e+06	5.05912e+06	7.80572e+06	8.61799e+06	6.68256e+06	7.76302e+06	6.94156e+06	3.67685e+06	1.37173e+06	1.53983e+06	1.71765e+06	1714074	3.62425e+06	1.46295e+06	1.52768e+06	1746744	9.6898e+06	1.64237e+07	1.44456e+07	1.06184e+07	2.91156e+06	3.43172e+06	5.08721e+06	3.27442e+06	8	8.2353e+06	confident	confident
FBgn0031021	CG12203	X	NADH dehydrogenase (ubiquinone) 18 kDa subunit	ND-18	DmSP3	10	1.54511e+08	1.98947e+08	1.26221e+08	3	1.59893e+08	8	4.04749e+06	3.02222e+07	2.42072e+07	2.88197e+07	1.92444e+07	3.99004e+07	6	2.44069e+07	7	3.50175e+07	3.60895e+07	8.21047e+07	8.48151e+07	6.89615e+07	7.75559e+07	6.15405e+07	3.55281e+07	3.72159e+07	4.02764e+07	3.77752e+07	4.00575e+07	26026740	2.74454e+07	3.29163e+07	34003298	7.1107e+07	1.6692e+08	1.46517e+08	9.70687e+07	7.74924e+07	7.78327e+07	5.34721e+07	6.69196e+07	8	9.46662e+07	confident	confident
FBgn0003053	CG12212	X	pebbled	peb	DmSP3	1	NA	686460	203865	NA	445162	NA	NA	NA	NA	NA	NA	NA	NA	NA	NA	NA	NA	NA	NA	NA	NA	NA	NA	NA	NA	NA	NA	NA	NA	NA	NA	NA	NA	NA	NA	NA	NA	NA	NA	NA	NA	no.reps	no.peps
FBgn0027291	CG12233	X	Isocitrate dehydrogenase 3a	Idh3a	DmSP3	12	3.7419e+07	3.28999e+07	2.08789e+07	3	3.03993e+07	9	72843.9	2.4232e+06	2.53437e+06	1.65611e+07	2.83834e+06	6.60856e+06	6	5.17306e+06	7	1.17463e+07	1.15268e+07	4.1894e+07	4.46308e+07	2.33561e+07	2.65583e+07	2.01055e+07	1.06575e+07	1.00488e+07	1.08395e+07	1.51075e+07	1.63892e+07	818873	1.37115e+06	1.14285e+07	1.216e+07	2.32732e+07	8.65249e+07	4.99144e+07	3.0763e+07	2.08883e+07	3.14967e+07	2.19002e+06	2.35885e+07	8	3.35799e+07	confident	confident
FBgn0031051	CG12234	X	Ranbp21	Ranbp21	DmSP3	NA	NA	NA	NA	NA	NA	NA	NA	NA	NA	NA	NA	NA	NA	NA	NA	NA	NA	NA	NA	NA	NA	NA	NA	NA	NA	NA	NA	NA	NA	NA	NA	NA	NA	NA	NA	NA	NA	NA	NA	NA	NA	no.reps	no.peps
FBgn0261287	CG12250	3R	yellow-emperor	ymp	DmSP3	2	1.67656e+08	2.71971e+08	2.03358e+08	3	2.14328e+08	1	7.09823e+06	15209330	14881176	14064953	15697089	19207514	6	1.43597e+07	2	1.09759e+06	1.28764e+06	7.19032e+06	5.56695e+06	2.352e+06	2.9821e+06	1.42848e+06	1.16997e+06	3.33748e+06	3.59506e+06	845198	1.06066e+06	971800	908383	1.45529e+06	1.52865e+06	2.38523e+06	1.27573e+07	5.3341e+06	2.59845e+06	6.93254e+06	1.90585e+06	1.88018e+06	2.98394e+06	8	4.5972e+06	confident	confident
FBgn0035811	CG12262	3L	Medium-chain acyl-CoA dehydrogenase	Mcad	DmSP3	2	1.22127e+06	3.52269e+06	3.58129e+06	3	2.77508e+06	2	21735.9	239048	255483	370672	270964	398350	6	259376	7	1.68221e+06	1.44425e+06	2.10064e+07	2.26513e+07	7.63387e+06	9.07034e+06	1.40415e+07	9.85123e+06	3.92376e+06	3.79337e+06	90947.6	NA	1.06145e+06	1.16443e+06	2.11895e+06	1.83601e+06	3.12646e+06	4.36577e+07	1.67042e+07	2.38928e+07	7.71713e+06	90947.6	2.22588e+06	3.95496e+06	8	1.26713e+07	confident	confident
FBgn0029512	CG12276	3R	Activator of SUMO 1	Aos1	DmSP3	1	9.49601e+06	3.12492e+06	2.30845e+06	3	4.97646e+06	NA	NA	NA	NA	NA	NA	NA	NA	NA	NA	NA	NA	NA	NA	NA	NA	NA	NA	NA	NA	NA	NA	NA	NA	NA	NA	NA	NA	NA	NA	NA	NA	NA	NA	NA	NA	confident	no.peps
FBgn0036160	CG12289	3L	-	CG12289	DmSP3	14	4.06557e+07	6.853e+07	4.61842e+07	3	5.179e+07	6	2.10926e+06	8.05266e+06	6.63009e+06	9.10334e+06	9.25541e+06	1.03069e+07	6	7.57627e+06	13	1.93601e+07	1.89707e+07	3.71989e+07	37716840	4.98217e+07	5.39794e+07	2.47855e+07	1.33528e+07	2.18631e+07	2.39067e+07	2.13731e+07	2.4529e+07	1.20616e+07	1.54215e+07	2.06195e+07	2.23062e+07	3.83308e+07	7.49158e+07	1.03801e+08	3.81383e+07	4.57698e+07	4.59021e+07	2.74831e+07	4.29257e+07	8	5.21583e+07	confident	confident
FBgn0036083	CG12303	3L	Ionotropic receptor 67b	Ir67b	DmSP3	NA	NA	NA	NA	NA	NA	NA	NA	NA	NA	NA	NA	NA	NA	NA	NA	NA	NA	NA	NA	NA	NA	NA	NA	NA	NA	NA	NA	NA	NA	NA	NA	NA	NA	NA	NA	NA	NA	NA	NA	NA	NA	no.reps	no.peps
FBgn0003710	CG1232	3L	temperature-induced paralytic E	tipE	DmSP3	1	5.74667e+06	4.88984e+06	7.41495e+06	3	6.01715e+06	NA	NA	NA	NA	NA	NA	NA	NA	NA	NA	NA	NA	NA	NA	NA	NA	NA	NA	NA	NA	NA	NA	NA	NA	NA	NA	NA	NA	NA	NA	NA	NA	NA	NA	NA	NA	confident	no.peps
FBgn0038539	CG12334	3R	Autophagy-related 8b	Atg8b	DmSP3	3	1.59142e+07	2.30415e+07	1.62956e+07	3	1.84171e+07	2	906065	2.97276e+06	1.11342e+06	3.20191e+06	4.18128e+06	4.10859e+06	6	2.74734e+06	4	6.42527e+06	6.76743e+06	1.21258e+07	1.28723e+07	9.02366e+06	1.13329e+07	9.61778e+06	5.90253e+06	7.27355e+06	7.84072e+06	7.61683e+06	9341935	1.50507e+07	7.39402e+06	5.72272e+06	6.82644e+06	1.31927e+07	2.49981e+07	2.03565e+07	1.55203e+07	1.51143e+07	1.69588e+07	2.24448e+07	1.25492e+07	8	1.76418e+07	confident	confident
FBgn0037370	CG1236	3R	-	CG1236	DmSP3	1	1.72946e+06	4.13995e+06	3.29691e+06	3	3.05544e+06	2	19422	597616	507849	1.06787e+06	848995	1.84289e+06	6	814108	3	1.57711e+06	1.6655e+06	3.22662e+06	2.47441e+06	3.88643e+06	3.88708e+06	2.92293e+06	1.2663e+06	1.00386e+06	949122	1.15158e+06	1.28342e+06	NA	NA	871013	777924	3.24261e+06	5.70104e+06	7.77351e+06	4.18923e+06	1.95298e+06	2.435e+06	0	1.64894e+06	7	3.36791e+06	confident	confident
FBgn0024432	CG12363	3R	Dynein light chain 90F	Dlc90F	DmSP3	7	3.75601e+07	2.65016e+07	1.13301e+07	3	2.51306e+07	3	848320	1.74201e+06	353937	2.12226e+06	2.19964e+06	2.3377e+06	6	1.60064e+06	5	8.68096e+06	9.62583e+06	1.32505e+07	1.41688e+07	1.04953e+07	1.20497e+07	1.01638e+07	5.50334e+06	8.01109e+06	8.69178e+06	1.09599e+07	1.1351e+07	123760	185845	9.84982e+06	1.10586e+07	1.83068e+07	2.74193e+07	2.2545e+07	1.56671e+07	1.67029e+07	2.23108e+07	309606	2.09084e+07	8	1.80212e+07	confident	confident
FBgn0030722	CG12395	X	-	CG12395	DmSP3	NA	NA	NA	NA	NA	NA	NA	NA	NA	NA	NA	NA	NA	NA	NA	NA	NA	NA	NA	NA	NA	NA	NA	NA	NA	NA	NA	NA	NA	NA	NA	NA	NA	NA	NA	NA	NA	NA	NA	NA	NA	NA	no.reps	no.peps
FBgn0031505	CG12400	2L	NADH dehydrogenase (ubiquinone) B14.5 B subunit	ND-B14.5B	DmSP3	4	5.57903e+07	4.99425e+07	3.34877e+07	3	4.64068e+07	6	1.30049e+06	8.37391e+07	8.23601e+07	7.0771e+07	6.03777e+07	6.24035e+07	6	6.01587e+07	6	1.33192e+07	1.35612e+07	4.56125e+07	4.64394e+07	2.95389e+07	3.38229e+07	2.3998e+07	1.40472e+07	1.46922e+07	1.62679e+07	1.52882e+07	1.8022e+07	1.59238e+07	16102249	1.43803e+07	16148550	2.68804e+07	9.20519e+07	6.33618e+07	3.80452e+07	3.09601e+07	3.33103e+07	3.20261e+07	3.05288e+07	8	4.33956e+07	confident	confident
FBgn0265262	CG12403	2L	Vacuolar H[+] ATPase 68kD subunit 1	Vha68-1	DmSP3	1	459007	1.86923e+06	407715	3	911983	3	NA	NA	NA	1.54469e+06	35555.4	141858	NA	574033	NA	NA	NA	NA	NA	NA	NA	NA	NA	NA	NA	NA	NA	NA	NA	NA	NA	NA	NA	NA	NA	NA	NA	NA	NA	NA	NA	confident	confident
FBgn0044452	CG1241	3L	Autophagy-related 2	Atg2	DmSP3	1	NA	NA	NA	NA	NA	NA	NA	NA	NA	NA	NA	NA	NA	NA	NA	NA	NA	NA	NA	NA	NA	NA	NA	NA	NA	NA	NA	NA	NA	NA	NA	NA	NA	NA	NA	NA	NA	NA	NA	NA	NA	no.reps	no.peps
FBgn0039543	CG12428	3R	Carnitine O-octanoyltransferase	CROT	DmSP3	NA	NA	NA	NA	NA	NA	NA	NA	NA	NA	NA	NA	NA	NA	NA	NA	NA	NA	NA	NA	NA	NA	NA	NA	NA	NA	NA	NA	NA	NA	NA	NA	NA	NA	NA	NA	NA	NA	NA	NA	NA	NA	no.reps	no.peps
FBgn0028857	CG12448	2L	-	CG12448	DmSP3	5	5.58178e+06	5.64801e+06	3.95925e+06	3	5.06301e+06	6	430330	2.7506e+06	1.7285e+06	3.67348e+06	3.68112e+06	4.0011e+06	6	2.71086e+06	6	3.13763e+06	3.24872e+06	6.14358e+06	5.76529e+06	5.99225e+06	6.07388e+06	4.26016e+06	2.26531e+06	2.45864e+06	2.89091e+06	4.08816e+06	5.1228e+06	4.30562e+06	3.15606e+06	3.28402e+06	3.03826e+06	6.38635e+06	1.19089e+07	1.20661e+07	6.52547e+06	5.34956e+06	9.21096e+06	7.46168e+06	6.32228e+06	8	8.15391e+06	confident	confident
FBgn0033861	CG12464	2R	-	CG12464	DmSP3	5	4.12664e+07	1.1709e+08	9.38866e+07	3	8.40809e+07	4	7.07295e+06	2.04187e+07	1.78273e+07	2.47734e+07	24972641	2.34581e+07	6	1.97538e+07	5	4.54887e+07	4.71134e+07	69996842	74760350	7.90188e+07	9.27762e+07	58569993	36051217	40709449	42143541	55345886	61035336	3.46923e+07	3.12998e+07	3.90485e+07	4.33705e+07	9.26021e+07	144757192	171795013	94621210	82852990	116381222	6.59921e+07	8.2419e+07	8	1.06428e+08	confident	confident
FBgn0040871	CG12479	X	-	CG12479	DmSP3	3	2.54108e+06	1.17619e+07	6.17411e+06	3	6.82569e+06	1	NA	92276.2	133680	199390	189905	245791	NA	172208	2	NA	297660	NA	99959.3	6.79137e+06	9330838	724282	159718	3.79931e+06	4.06618e+06	1.83998e+06	2.33758e+06	6.66164e+06	7025325	5.01314e+06	5.60826e+06	297660	99959.3	1.61222e+07	884000	7.86549e+06	4.17757e+06	1.3687e+07	1.06214e+07	8	6.71941e+06	confident	confident
FBgn0035571	CG12493	3L	-	CG12493	DmSP3	NA	NA	NA	NA	NA	NA	NA	NA	NA	NA	NA	NA	NA	NA	NA	NA	NA	NA	NA	NA	NA	NA	NA	NA	NA	NA	NA	NA	NA	NA	NA	NA	NA	NA	NA	NA	NA	NA	NA	NA	NA	NA	no.reps	no.peps
FBgn0033926	CG12505	2R	Activity-regulated cytoskeleton associated protein 1	Arc1	DmSP3	1	NA	NA	NA	NA	NA	NA	NA	NA	NA	NA	NA	NA	NA	NA	1	NA	NA	NA	NA	NA	NA	NA	NA	NA	NA	NA	NA	NA	NA	NA	NA	0	0	0	0	0	0	0	0	0	0	no.reps	found
FBgn0039577	CG12516	3R	-	CG12516	DmSP3	8	3.45015e+07	4.50882e+07	3.0707e+07	3	3.67655e+07	6	694863	5.66134e+06	4.02752e+06	6.73205e+06	7.4692e+06	7.99136e+06	6	5.42939e+06	12	2.36269e+07	2.56834e+07	5.01795e+07	5.41167e+07	4.22259e+07	4.80137e+07	3.40534e+07	1.88129e+07	1.5417e+07	1.5092e+07	1.49742e+07	1.79711e+07	6.30268e+06	7.9063e+06	1.08369e+07	1.18563e+07	4.93102e+07	1.04296e+08	9.02397e+07	5.28663e+07	3.0509e+07	3.29453e+07	1.4209e+07	2.26932e+07	8	4.96336e+07	confident	confident
FBgn0004057	CG12529	X	Zwischenferment	Zw	DmSP3	NA	NA	NA	NA	NA	NA	11	274068	7.81503e+06	2.70117e+06	9.09775e+06	8.25965e+06	1.0356e+07	6	6.41727e+06	NA	NA	NA	NA	NA	NA	NA	NA	NA	NA	NA	NA	NA	NA	NA	NA	NA	NA	NA	NA	NA	NA	NA	NA	NA	NA	NA	confident	confident
FBgn0003256	CG12559	2R	rolled	rl	DmSP3	NA	NA	NA	NA	NA	NA	NA	NA	NA	NA	NA	NA	NA	NA	NA	NA	NA	NA	NA	NA	NA	NA	NA	NA	NA	NA	NA	NA	NA	NA	NA	NA	NA	NA	NA	NA	NA	NA	NA	NA	NA	NA	no.reps	no.peps
FBgn0032626	CG12620	2L	-	CG12620	DmSP3	3	4.13347e+06	8.20756e+06	8.61916e+06	3	6.98673e+06	NA	NA	NA	NA	NA	NA	NA	NA	NA	1	3.19524e+06	3.22405e+06	4.88683e+06	5.11462e+06	4756291	5.66047e+06	4.35268e+06	2440912	1.92263e+06	2191604	2.97299e+06	3.98656e+06	241312	282112	2.23593e+06	2602244	6419290	10001450	1.04168e+07	6.7936e+06	4.11424e+06	6.95955e+06	523424	4.83817e+06	8	6.25831e+06	confident	confident
FBgn0030224	CG12637	X	-	CG12637	DmSP3	6	1.76144e+07	2.1612e+07	1.70894e+07	3	1.8772e+07	2	202140	1.54267e+06	1.45235e+06	2683003	1.81792e+06	2.97638e+06	6	1.77908e+06	4	5.19988e+06	4.92381e+06	8.12799e+06	7.85714e+06	1.44574e+07	1.65094e+07	5.77797e+06	3.01156e+06	6.06134e+06	6.41055e+06	8.46685e+06	1.01952e+07	4.88737e+06	4.75233e+06	7.67417e+06	9.02804e+06	1.01237e+07	1.59851e+07	3.09668e+07	8.78953e+06	1.24719e+07	1.8662e+07	9.63971e+06	1.67022e+07	8	1.54176e+07	confident	confident
FBgn0031103	CG12679	X	-	CG12679	DmSP3	2	894690	3.16531e+06	1.86054e+06	3	1.97351e+06	NA	NA	NA	NA	NA	NA	NA	NA	NA	1	278654	257572	396490	481856	2.59227e+06	3.16316e+06	467196	280034	1.66354e+06	1.93379e+06	1.65661e+06	1.88163e+06	5379348	3.60996e+06	2569248	2740825	536225	878346	5755431	747229	3.59733e+06	3.53824e+06	8.98931e+06	5310073	8	3.66902e+06	confident	confident
FBgn0030721	CG12698	X	-	CG12698	DmSP3	7	7.52642e+06	8.17925e+06	4.87754e+06	3	6.86107e+06	7	338003	3.25936e+06	3.11074e+06	4.08269e+06	3.98868e+06	5.56382e+06	6	3.39055e+06	9	4.42314e+06	4.68146e+06	9.54833e+06	1.03723e+07	1.36698e+07	1.52287e+07	6.65701e+06	3.56393e+06	4.59583e+06	4.57381e+06	2.68564e+06	3128780	1.42225e+06	1.48848e+06	4.3832e+06	4.63342e+06	9.10459e+06	1.99206e+07	2.88985e+07	1.02209e+07	9.16963e+06	5.81442e+06	2.91073e+06	9.01661e+06	8	1.1882e+07	confident	confident
FBgn0031070	CG12702	X	-	CG12702	DmSP3	1	459529	310682	693069	3	487760	NA	NA	NA	NA	NA	NA	NA	NA	NA	NA	NA	NA	NA	NA	NA	NA	NA	NA	NA	NA	NA	NA	NA	NA	NA	NA	NA	NA	NA	NA	NA	NA	NA	NA	NA	NA	confident	no.peps
FBgn0035422	CG12740	3L	Ribosomal protein L28	RpL28	DmSP3	1	2.7898e+06	3.26487e+06	4.4858e+06	3	3.51349e+06	4	612610	3.82704e+06	6.1769e+06	7.20059e+06	4.59711e+06	9.20261e+06	6	5.26948e+06	3	3.1789e+06	2822045	2.20973e+07	22835264	11934666	14010062	6.96624e+06	4.07852e+06	1.90441e+06	2.26252e+06	2.00975e+06	2.23414e+06	1.86043e+06	1.91431e+06	1.92782e+06	2.33355e+06	6.00094e+06	4.49326e+07	25944728	1.10448e+07	4.16693e+06	4.24389e+06	3.77474e+06	4.26136e+06	8	1.30462e+07	confident	confident
FBgn0004237	CG12749	3R	Heterogeneous nuclear ribonucleoprotein at 87F	Hrb87F	DmSP3	NA	NA	NA	NA	NA	NA	1	NA	85963.5	NA	126678	166236	246972	NA	156462	1	NA	124827	481955	484383	137550	141879	NA	NA	NA	NA	NA	NA	NA	NA	NA	NA	124827	966338	279429	0	0	0	0	0	3	171324	confident	found
FBgn0035321	CG1275	3L	-	CG1275	DmSP3	2	9.8665e+06	4.01944e+07	2.50556e+07	3	2.50389e+07	2	260158	2.12397e+06	2.44168e+06	2.24815e+06	2.22702e+06	5.13424e+06	6	2.40587e+06	2	1.14963e+07	11310515	15293781	1.72668e+07	19150262	21987682	1.09475e+07	5.75902e+06	5.02281e+06	5.76691e+06	1.08255e+07	11765943	NA	NA	1.72902e+06	2.00079e+06	2.28069e+07	3.25605e+07	41137944	16706519	1.07897e+07	2.25915e+07	0	3.72981e+06	7	1.87904e+07	confident	confident
FBgn0033141	CG12831	2R	-	CG12831	DmSP3	1	NA	NA	NA	NA	NA	NA	NA	NA	NA	NA	NA	NA	NA	NA	NA	NA	NA	NA	NA	NA	NA	NA	NA	NA	NA	NA	NA	NA	NA	NA	NA	NA	NA	NA	NA	NA	NA	NA	NA	NA	NA	no.reps	no.peps
FBgn0033945	CG12868	2R	-	CG12868	DmSP3	1	370050	773646	129981	3	424559	NA	NA	NA	NA	NA	NA	NA	NA	NA	NA	NA	NA	NA	NA	NA	NA	NA	NA	NA	NA	NA	NA	NA	NA	NA	NA	NA	NA	NA	NA	NA	NA	NA	NA	NA	NA	confident	no.peps
[truncated: 1,906 more rows]
[truncated: 7 more columns]

## Sheet: Table_S2_DmSP3_DAVID_BP
Category	Term	GO NAME	Count	%	PValue	Genes	List Total	Pop Hits	Pop Total	Fold Enrichment	Bonferroni	Benjamini	FDR
[truncated: 198 more rows]

## Sheet: Table_S3_DmSP_ribosomes
FBgn	ANNOTATION_SYMBOL	LOCATION_ARM	NAME	SYMBOL	grand.mean
[truncated: 83 more rows]

## Sheet: Table_S4_paralog_switching
Paralog pair	Embryo	Head	Ovary	Testis	DmSP3
[truncated: 27 more rows]

## Sheet: Table_S5_Sfps-high-abundance
FBgn	Name	Chromosome	Ranked abundance (%)
[truncated: 44 more rows]

[truncated: 10 more sheets: Table_S6_PBST_depleted, Table_S7_pbst_depleted_DAVID, Table_S8_sperm-associated-sfps, Table_S9_SAS-high-testis, Table_S10_recent-sperm-genes, Table_S11_fast_sperm, Table_S12_fast_sperm_DAVID, Table_S13_slow_sperm, Table_S14_slow_sperm_DAVID, Table_S15_OMIM_results]
